# Supplementary material for: Integrative Transcriptomic Analysis Reveals the Immune Mechanism for a CyHV-3-Resistant Common Carp Strain
Source: Front Immunol. 2021 Jul 5;12:687151. doi: 10.3389/fimmu.2021.687151 (PMC8287582; doi:10.3389/fimmu.2021.687151)
Supplement: Supplementary file 2 [file Table_1.xlsx]

## Sheet: Library
#GeneID	immune process	immune gene category	nr_annotation	Swissprot_annotation	Pfam_annotation
cycg018314	acute phase reactions	fibrinogen	uncharacterized protein LOC792915 [Danio rerio]	Fibrinogen alpha-1 chain (Precursor; Fragment) OS=Petromyzon marinus (Sea lamprey) PE=1 SV=2	ENTH domain;; ANTH domain
cycg019092	acute phase reactions	fibrinogen	PREDICTED: uncharacterized protein LOC104303703, partial [Picoides pubescens]	Fibrinogen alpha-1 chain (Precursor; Fragment) OS=Petromyzon marinus (Sea lamprey) PE=1 SV=2	--
cycg042328	acute phase reactions	fibrinogen	PREDICTED: trinucleotide repeat-containing gene 6C protein isoform X6 [Danio rerio]	Fibrinogen alpha-1 chain (Precursor; Fragment) OS=Petromyzon marinus (Sea lamprey) PE=1 SV=2	--
cycg012420	acute phase reactions	fibrinogen	PREDICTED: proteoglycan 4 [Chaetura pelagica]	Fibrinogen alpha-1 chain (Precursor; Fragment) OS=Petromyzon marinus (Sea lamprey) PE=1 SV=2	--
cycg010854	acute phase reactions	fibrinogen	PREDICTED: fibrinogen-like protein 1 [Danio rerio]	Ryncolin-1 (Precursor) OS=Cerberus rynchops (Dog-faced water snake) PE=1 SV=1	Fibrinogen beta and gamma chains, C-terminal globular domain
cycg027728	acute phase reactions	fibrinogen	PREDICTED: fibrinogen-like protein 1 [Danio rerio]	--	--
cycg038616	acute phase reactions	fibrinogen	PREDICTED: fibrinogen alpha chain-like [Danio rerio]	Fibrinogen alpha chain (Precursor) GN=FGA OS=Gallus gallus (Chicken) PE=1 SV=4	Fibrinogen beta and gamma chains, C-terminal globular domain;; Fibrinogen alpha/beta chain family
cycg038289	acute phase reactions	fibrinogen	fibrinogen beta chain precursor [Danio rerio]	Fibrinogen beta chain (Precursor; Fragment) GN=FGB OS=Gallus gallus (Chicken) PE=1 SV=1	Fibrinogen beta and gamma chains, C-terminal globular domain;; Fibrinogen alpha/beta chain family
cycg006663	acute phase reactions	fibrinogen	uncharacterized protein LOC571819 precursor [Danio rerio]	Fibrinogen C domain-containing protein 1-B GN=fibcd1-b OS=Xenopus laevis (African clawed frog) PE=2 SV=1	Fibrinogen beta and gamma chains, C-terminal globular domain
cycg003426	acute phase reactions	fibrinogen	PREDICTED: fibrinogen-like protein 1 [Danio rerio]	Fibrinogen gamma chain (Precursor) GN=FGG OS=Petromyzon marinus (Sea lamprey) PE=1 SV=1	Fibrinogen beta and gamma chains, C-terminal globular domain;; Fibrinogen beta and gamma chains, C-terminal globular domain
cycg037653	acute phase reactions	fibrinogen	PREDICTED: fibrinogen-like protein 1 [Danio rerio]	Fibrinogen gamma chain (Precursor) GN=FGG OS=Petromyzon marinus (Sea lamprey) PE=1 SV=1	Fibrinogen beta and gamma chains, C-terminal globular domain
cycg049962	acute phase reactions	fibrinogen	PREDICTED: fibrinogen-like protein 1 [Danio rerio]	Fibrinogen gamma chain (Precursor) GN=FGG OS=Petromyzon marinus (Sea lamprey) PE=1 SV=1	Fibrinogen beta and gamma chains, C-terminal globular domain
cycg025103	acute phase reactions	fibrinogen	PREDICTED: fibrinogen C domain-containing protein 1 [Danio rerio]	Fibrinogen C domain-containing protein 1-A GN=fibcd1-a OS=Xenopus laevis (African clawed frog) PE=2 SV=1	Fibrinogen beta and gamma chains, C-terminal globular domain
cycg023925	acute phase reactions	fibrinogen	PREDICTED: fibrinogen C domain-containing protein 1 [Danio rerio]	Fibrinogen C domain-containing protein 1 GN=fibcd1 OS=Xenopus tropicalis (Western clawed frog) PE=2 SV=1	Fibrinogen beta and gamma chains, C-terminal globular domain
cycg027139	acute phase reactions	fibrinogen	fibrinogen gamma chain precursor [Danio rerio]	Fibrinogen gamma chain (Precursor) GN=fgg OS=Xenopus laevis (African clawed frog) PE=2 SV=1	Fibrinogen beta and gamma chains, C-terminal globular domain;; Fibrinogen alpha/beta chain family;; Ribonuclease B OB domain
cycg038288	acute phase reactions	fibrinogen	fibrinogen alpha chain, partial [Carassius auratus]	Fibrinogen alpha chain (Precursor) GN=FGA OS=Gallus gallus (Chicken) PE=1 SV=4	Fibrinogen beta and gamma chains, C-terminal globular domain
cycg035645	acute phase reactions	macroglobulin	PREDICTED: alpha-2-macroglobulin-like protein 1 isoform X1 [Danio rerio]	Ovostatin (Precursor) OS=Gallus gallus (Chicken) PE=1 SV=3	Alpha-2-macroglobulin family;; Alpha-2-macroglobulin family N-terminal region
cycg013628	acute phase reactions	macroglobulin	PREDICTED: alpha-2-macroglobulin-like protein 1 [Danio rerio]	Ovostatin (Precursor) OS=Gallus gallus (Chicken) PE=1 SV=3	A-macroglobulin receptor;; A-macroglobulin complement component
cycg013346	acute phase reactions	macroglobulin	PREDICTED: alpha-2-macroglobulin-like protein 1 [Danio rerio]	Ovostatin (Precursor) OS=Gallus gallus (Chicken) PE=1 SV=3	A-macroglobulin complement component;; A-macroglobulin receptor
cycg007690	acute phase reactions	macroglobulin	PREDICTED: alpha-2-macroglobulin-like protein 1 [Danio rerio]	Ovostatin (Precursor) OS=Gallus gallus (Chicken) PE=1 SV=3	A-macroglobulin complement component
cycg008853	acute phase reactions	macroglobulin	PREDICTED: alpha-2-macroglobulin-like protein 1 [Danio rerio]	--	A-macroglobulin complement component
cycg043083	acute phase reactions	macroglobulin	PREDICTED: alpha-2-macroglobulin-like protein 1 [Danio rerio]	Ovostatin (Precursor) OS=Gallus gallus (Chicken) PE=1 SV=3	Alpha-macro-globulin thiol-ester bond-forming region
cycg007691	acute phase reactions	macroglobulin	PREDICTED: alpha-2-macroglobulin-like protein 1 [Danio rerio]	Ovostatin (Precursor) OS=Gallus gallus (Chicken) PE=1 SV=3	Alpha-2-macroglobulin family;; Seminal vesicle autoantigen (SVA);; Alpha-2-macroglobulin family N-terminal region
cycg013352	acute phase reactions	macroglobulin	PREDICTED: alpha-2-macroglobulin-like protein 1 [Danio rerio]	Ovostatin (Precursor) OS=Gallus gallus (Chicken) PE=1 SV=3	Alpha-2-macroglobulin family;; Alpha-macro-globulin thiol-ester bond-forming region;; Seminal vesicle autoantigen (SVA);; A-macroglobulin complement component;; A-macroglobulin receptor;; Prenyltransferase-like;; Prenyltransferase-like
cycg007692	acute phase reactions	macroglobulin	PREDICTED: alpha-2-macroglobulin-like protein 1 [Danio rerio]	Ovostatin (Precursor) OS=Gallus gallus (Chicken) PE=1 SV=3	Alpha-2-macroglobulin family N-terminal region
cycg013354	acute phase reactions	macroglobulin	PREDICTED: alpha-2-macroglobulin-like protein 1 [Danio rerio]	Ovostatin (Precursor) OS=Gallus gallus (Chicken) PE=1 SV=3	Alpha-2-macroglobulin family N-terminal region
cycg013347	acute phase reactions	macroglobulin	PREDICTED: alpha-2-macroglobulin-like protein 1 [Danio rerio]	--	--
cycg031962	acute phase reactions	macroglobulin	PREDICTED: alpha-2-macroglobulin [Danio rerio]	Ovostatin (Precursor) OS=Gallus gallus (Chicken) PE=1 SV=3	Alpha-2-macroglobulin family;; Glycosyl transferase family 21;; Alpha-2-macroglobulin family N-terminal region;; MG2 domain
cycg016408	acute phase reactions	macroglobulin	alpha-2-macroglobulin-like precursor [Danio rerio]	Ovostatin (Precursor) OS=Gallus gallus (Chicken) PE=1 SV=3	A-macroglobulin complement component;; Alpha-2-macroglobulin family;; A-macroglobulin receptor;; Alpha-2-macroglobulin family N-terminal region;; Alpha-macro-globulin thiol-ester bond-forming region;; Prenyltransferase-like;; Seminal vesicle autoantigen (SVA);; MG2 domain
cycg027334	acute phase reactions	macroglobulin	alpha-2-macroglobulin-like precursor [Danio rerio]	Ovostatin (Precursor) OS=Gallus gallus (Chicken) PE=1 SV=3	A-macroglobulin complement component;; Alpha-2-macroglobulin family N-terminal region;; A-macroglobulin receptor;; Alpha-macro-globulin thiol-ester bond-forming region;; Alpha-2-macroglobulin family;; MG2 domain;; Prenyltransferase-like;; MG2 domain
cycg045826	acute phase reactions	macroglobulin	alpha-2-macroglobulin-like precursor [Danio rerio]	Ovostatin (Precursor) OS=Gallus gallus (Chicken) PE=1 SV=3	Alpha-2-macroglobulin family N-terminal region;; Alpha-2-macroglobulin family;; Alpha-macro-globulin thiol-ester bond-forming region;; Seminal vesicle autoantigen (SVA)
cycg013965	acute phase reactions	macroglobulin	alpha-2-macroglobulin-3 [Cyprinus carpio]	Ovostatin (Precursor) OS=Gallus gallus (Chicken) PE=1 SV=3	A-macroglobulin complement component;; A-macroglobulin receptor;; A-macroglobulin complement component;; Alpha-macro-globulin thiol-ester bond-forming region
cycg022842	acute phase reactions	macroglobulin	alpha-2-macroglobulin-2 [Cyprinus carpio]	Ovostatin (Precursor) OS=Gallus gallus (Chicken) PE=1 SV=3	MG2 domain;; Alpha-2-macroglobulin family N-terminal region;; Alpha-macro-globulin thiol-ester bond-forming region
cycg035644	acute phase reactions	macroglobulin	alpha-2-macroglobulin-2 [Cyprinus carpio]	D(2)-like dopamine receptor GN=d215 OS=Takifugu rubripes (Japanese pufferfish) PE=3 SV=1	7 transmembrane receptor (rhodopsin family);; Alpha-2-macroglobulin family;; Alpha-macro-globulin thiol-ester bond-forming region;; Serpentine type 7TM GPCR chemoreceptor Srsx;; Alpha-2-macroglobulin family N-terminal region;; Serpentine type 7TM GPCR chemoreceptor Srv;; Serpentine type 7TM GPCR chemoreceptor Srx;; A-macroglobulin complement component
cycg009213	acute phase reactions	macroglobulin	alpha-2-macroglobulin-1 [Cyprinus carpio]	Ovostatin (Precursor) OS=Gallus gallus (Chicken) PE=1 SV=3	MG2 domain;; A-macroglobulin complement component;; A-macroglobulin receptor;; Alpha-2-macroglobulin family N-terminal region;; A-macroglobulin complement component;; Alpha-macro-globulin thiol-ester bond-forming region;; A-macroglobulin receptor
cycg043387	acute phase reactions	macroglobulin	alpha-2-macroglobulin-1 [Cyprinus carpio]	Ovostatin (Precursor) OS=Gallus gallus (Chicken) PE=1 SV=3	MG2 domain;; Alpha-2-macroglobulin family N-terminal region;; Alpha-2-macroglobulin family;; A-macroglobulin receptor;; Alpha-macro-globulin thiol-ester bond-forming region
cycg041145	acute phase reactions	macroglobulin	alpha-2-macroglobulin-1 [Cyprinus carpio]	Ovostatin (Precursor) OS=Gallus gallus (Chicken) PE=1 SV=3	MG2 domain
cycg042800	acute phase reactions	macroglobulin	alpha-2-macroglobulin-1 [Cyprinus carpio]	Ovostatin (Precursor) OS=Gallus gallus (Chicken) PE=1 SV=3	A-macroglobulin complement component;; Alpha-2-macroglobulin family N-terminal region;; MG2 domain;; A-macroglobulin receptor
cycg043388	acute phase reactions	macroglobulin	alpha-2-macroglobulin-1 [Cyprinus carpio]	Ovostatin (Precursor) OS=Gallus gallus (Chicken) PE=1 SV=3	Alpha-2-macroglobulin family;; Alpha-2-macroglobulin family N-terminal region;; MG2 domain;; Alpha-macro-globulin thiol-ester bond-forming region;; A-macroglobulin complement component;; A-macroglobulin receptor;; A-macroglobulin complement component
cycg013136	acute phase reactions	macroglobulin	alpha-2-macroglobulin-1 [Cyprinus carpio]	Ovostatin (Precursor) OS=Gallus gallus (Chicken) PE=1 SV=3	Alpha-2-macroglobulin family N-terminal region;; MG2 domain;; A-macroglobulin complement component;; A-macroglobulin receptor;; Alpha-macro-globulin thiol-ester bond-forming region;; Prenyltransferase-like;; Prenyltransferase-like;; A-macroglobulin complement component;; A-macroglobulin receptor;; Alpha-macro-globulin thiol-ester bond-forming region;; Alpha-2-macroglobulin family;; Seminal vesicl…
cycg013964	acute phase reactions	macroglobulin	alpha-2-macroglobulin [Ctenopharyngodon idella]	Ovostatin (Precursor) OS=Gallus gallus (Chicken) PE=1 SV=3	Alpha-macro-globulin thiol-ester bond-forming region;; A-macroglobulin complement component;; A-macroglobulin receptor;; A-macroglobulin complement component;; Alpha-2-macroglobulin family
cycg039241	acute phase reactions	macroglobulin	alpha-2-macroglobulin [Ctenopharyngodon idella]	Ovostatin (Precursor) OS=Gallus gallus (Chicken) PE=1 SV=3	Alpha-2-macroglobulin family N-terminal region
cycg037115	acute phase reactions	macroglobulin	alpha 2-macroglobulin 4 [Cyprinus carpio]	Ovostatin (Precursor) OS=Gallus gallus (Chicken) PE=1 SV=3	Alpha-macro-globulin thiol-ester bond-forming region;; Alpha-2-macroglobulin family
cycg013795	acute phase reactions	macroglobulin	alpha 2-macroglobulin 4 [Cyprinus carpio]	Ovostatin (Precursor) OS=Gallus gallus (Chicken) PE=1 SV=3	Alpha-2-macroglobulin family;; A-macroglobulin receptor;; A-macroglobulin complement component;; Alpha-macro-globulin thiol-ester bond-forming region;; Alpha-2-macroglobulin family N-terminal region;; MG2 domain;; Seminal vesicle autoantigen (SVA)
cycg033828	acute phase reactions	MBL	mannan-binding lectin-like protein precursor [Cyprinus carpio]	Collectin-11 (Precursor) GN=COLEC11 OS=Gallus gallus (Chicken) PE=2 SV=1	Lectin C-type domain;; Collagen triple helix repeat (20 copies)
cycg049795	acute phase reactions	MBL	mannan-binding lectin precursor [Cyprinus carpio]	Collectin-11 (Precursor) GN=COLEC11 OS=Gallus gallus (Chicken) PE=2 SV=1	Lectin C-type domain;; Collagen triple helix repeat (20 copies)
cycg033827	acute phase reactions	MBL	mannan-binding lectin precursor [Cyprinus carpio]	Collectin-11 (Precursor) GN=COLEC11 OS=Gallus gallus (Chicken) PE=2 SV=1	Lectin C-type domain
PB.1051	acute phase reactions	MBL	lectin, mannose-binding 2-like b precursor [Danio rerio]	--	Legume-like lectin family
cycg025063	acute phase reactions	MBL	lectin, mannose-binding 2-like b precursor [Danio rerio]	--	Legume-like lectin family
cycg008545	acute phase reactions	MBL	Lectin, mannose-binding 2 [Danio rerio]	Syntaxin-binding protein 5-like GN=stxbp5l OS=Danio rerio (Zebrafish) PE=3 SV=1	Legume-like lectin family
cycg017095	acute phase reactions	MBL	Lectin, mannose-binding 2 [Danio rerio]	--	Legume-like lectin family
cycg019863	acute phase reactions	plasminogen	plasminogen precursor [Danio rerio]	Plasminogen (Fragments) OS=Petromyzon marinus (Sea lamprey) PE=1 SV=1	Kringle domain;; Trypsin;; PAN domain
cycg052126	acute phase reactions	plasminogen	plasminogen precursor [Danio rerio]	Plasminogen (Fragments) OS=Petromyzon marinus (Sea lamprey) PE=1 SV=1	Kringle domain;; PAN domain
cycg005380	acute phase reactions	plasminogen	plasminogen [Ctenopharyngodon idella]	Trypsin-2 (Precursor; Fragment) OS=Salmo salar (Atlantic salmon) PE=2 SV=1	Trypsin;; Kringle domain
cycg006146	acute phase reactions	plasminogen	plasminogen [Ctenopharyngodon idella]	Plasminogen (Fragments) OS=Petromyzon marinus (Sea lamprey) PE=1 SV=1	Kringle domain;; Trypsin;; PAN domain
cycg012723	adapters, effectors and signal transducers	CBX4	PREDICTED: E3 SUMO-protein ligase CBX4-like [Astyanax mexicanus]	Histone-lysine N-methyltransferase SUV39H2 GN=SUV39H2 OS=Gallus gallus (Chicken) PE=2 SV=1	Chromo (CHRromatin Organisation MOdifier) domain
cycg006128	adapters, effectors and signal transducers	CBX4	PREDICTED: E3 SUMO-protein ligase CBX4-like [Astyanax mexicanus]	--	--
cycg033360	adapters, effectors and signal transducers	CD166	RecName: Full=CD166 antigen homolog; AltName: Full=Activated leukocyte cell adhesion molecule; AltName: Full=DM-GRASP homolog; AltName: Full=Neurolin; AltName: CD_antigen=CD166; Flags: Precursor [Carassius auratus]	CD166 antigen homolog (Precursor) GN=alcam OS=Carassius auratus (Goldfish) PE=1 SV=2	Immunoglobulin domain;; Immunoglobulin I-set domain;; Immunoglobulin domain;; Immunoglobulin domain;; CD80-like C2-set immunoglobulin domain;; Immunoglobulin domain;; Immunoglobulin domain
cycg033359	adapters, effectors and signal transducers	CD166	RecName: Full=CD166 antigen homolog; AltName: Full=Activated leukocyte cell adhesion molecule; AltName: Full=DM-GRASP homolog; AltName: Full=Neurolin; AltName: CD_antigen=CD166; Flags: Precursor [Carassius auratus]	CD166 antigen homolog (Precursor) GN=alcam OS=Carassius auratus (Goldfish) PE=1 SV=2	CD80-like C2-set immunoglobulin domain;; Immunoglobulin V-set domain;; Immunoglobulin domain;; Immunoglobulin domain;; Immunoglobulin domain;; Immunoglobulin I-set domain;; Immunoglobulin domain;; Immunoglobulin domain
cycg050496	adapters, effectors and signal transducers	CD166	PREDICTED: uncharacterized protein LOC100135433 [Danio rerio]	CD166 antigen homolog A (Precursor) GN=alcama OS=Danio rerio (Zebrafish) PE=2 SV=1	Immunoglobulin domain;; Immunoglobulin domain;; Immunoglobulin domain;; Immunoglobulin I-set domain;; Immunoglobulin V-set domain;; CD80-like C2-set immunoglobulin domain
cycg018975	adapters, effectors and signal transducers	CD166	PREDICTED: CD166 antigen homolog A isoform X1 [Danio rerio]	CD166 antigen homolog A (Precursor) GN=alcama OS=Danio rerio (Zebrafish) PE=2 SV=1	CD80-like C2-set immunoglobulin domain;; Immunoglobulin domain;; Immunoglobulin domain;; Immunoglobulin domain;; Immunoglobulin I-set domain;; Immunoglobulin V-set domain
cycg018959	adapters, effectors and signal transducers	CD166	novel protein (wu:fb80a10) [Danio rerio]	CD166 antigen homolog A (Precursor) GN=alcama OS=Danio rerio (Zebrafish) PE=2 SV=1	Immunoglobulin domain;; CD80-like C2-set immunoglobulin domain;; Immunoglobulin domain;; Immunoglobulin I-set domain;; Immunoglobulin domain;; Immunoglobulin V-set domain;; Immunoglobulin C1-set domain;; CD47 immunoglobulin-like domain
cycg035239	adapters, effectors and signal transducers	CD166	PREDICTED: kin of IRRE-like protein 3 isoform X2 [Danio rerio]	CD166 antigen homolog A (Precursor) GN=alcama OS=Danio rerio (Zebrafish) PE=2 SV=1	Immunoglobulin I-set domain;; Immunoglobulin domain;; Immunoglobulin domain;; Immunoglobulin domain;; Immunoglobulin V-set domain
cycg045348	adapters, effectors and signal transducers	CD200	PREDICTED: cell surface glycoprotein CD200 receptor 1-A isoform X2 [Danio rerio]	--	Immunoglobulin V-set domain;; Immunoglobulin domain
cycg028906	adapters, effectors and signal transducers	CD200	PREDICTED: cell surface glycoprotein CD200 receptor 1-A isoform X1 [Danio rerio]	--	Immunoglobulin V-set domain;; Immunoglobulin domain
cycg006945	adapters, effectors and signal transducers	CD40L	PREDICTED: uncharacterized protein LOC100005938 isoform X1 [Danio rerio]	CD40 ligand, soluble form GN=CD40LG OS=Gallus gallus (Chicken) PE=2 SV=2	TNF(Tumour Necrosis Factor) family
cycg036921	adapters, effectors and signal transducers	CD40L	PREDICTED: tumor necrosis factor (ligand) superfamily, member 10 like isoform X1 [Danio rerio]	CD40 ligand, soluble form GN=CD40LG OS=Gallus gallus (Chicken) PE=2 SV=2	TNF(Tumour Necrosis Factor) family
cycg025373	adapters, effectors and signal transducers	CD40L	uncharacterized protein LOC798119 [Danio rerio]	CD40 ligand, soluble form GN=CD40LG OS=Gallus gallus (Chicken) PE=2 SV=2	TNF(Tumour Necrosis Factor) family
cycg027055	adapters, effectors and signal transducers	CD80	PREDICTED: T-lymphocyte activation antigen CD80-like isoform X2 [Danio rerio]	CD276 antigen homolog (Precursor) GN=cd276 OS=Xenopus laevis (African clawed frog) PE=2 SV=1	Immunoglobulin V-set domain;; Immunoglobulin domain;; Immunoglobulin I-set domain
cycg038753	adapters, effectors and signal transducers	CD80	PREDICTED: T-lymphocyte activation antigen CD80-like isoform X2 [Danio rerio]	--	--
cycg032508	adapters, effectors and signal transducers	CD80	PREDICTED: T-lymphocyte activation antigen CD80-like isoform X2 [Danio rerio]	--	--
cycg013600	adapters, effectors and signal transducers	CD80	PREDICTED: T-lymphocyte activation antigen CD80-like isoform X1 [Astyanax mexicanus]	CD276 antigen homolog (Precursor) GN=cd276 OS=Xenopus laevis (African clawed frog) PE=2 SV=1	CD80-like C2-set immunoglobulin domain
cycg013736	adapters, effectors and signal transducers	CD80	CD80/86 antigen [Danio rerio]	CD276 antigen homolog (Precursor) GN=cd276 OS=Xenopus laevis (African clawed frog) PE=2 SV=1	Immunoglobulin I-set domain;; Immunoglobulin V-set domain
cycg038754	adapters, effectors and signal transducers	CD80	PREDICTED: T-lymphocyte activation antigen CD80-like isoform X2 [Danio rerio]	--	CD80-like C2-set immunoglobulin domain;; Immunoglobulin C1-set domain
cycg025032	adapters, effectors and signal transducers	CD97	PREDICTED: CD97 antigen-like isoform X4 [Danio rerio]	G-protein coupled receptor 126 (Precursor) GN=gpr126 OS=Danio rerio (Zebrafish) PE=2 SV=1	Latrophilin/CL-1-like GPS domain;; Calcium-binding EGF domain
cycg025033	adapters, effectors and signal transducers	CD97	PREDICTED: CD97 antigen-like isoform X3 [Danio rerio]	G-protein coupled receptor 126 (Precursor) GN=gpr126 OS=Danio rerio (Zebrafish) PE=2 SV=1	Latrophilin/CL-1-like GPS domain;; 7 transmembrane receptor (Secretin family);; Calcium-binding EGF domain;; EGF domain
cycg002624	adapters, effectors and signal transducers	CD97	PREDICTED: CD97 antigen-like [Danio rerio]	G-protein coupled receptor 126 (Precursor) GN=gpr126 OS=Danio rerio (Zebrafish) PE=2 SV=1	7 transmembrane receptor (Secretin family);; Calcium-binding EGF domain;; Latrophilin/CL-1-like GPS domain
cycg008383	adapters, effectors and signal transducers	chemotaxin	RecName: Full=Leukocyte cell-derived chemotaxin 1; Contains: RecName: Full=Chondrosurfactant protein; Short=CH-SP; Contains: RecName: Full=Chondromodulin-1; AltName: Full=Chondromodulin-I; Short=ChM-I; Flags: Precursor [Danio rerio]	Chondromodulin-1 (Precursor) GN=lect1 OS=Danio rerio (Zebrafish) PE=2 SV=1	BRICHOS domain
cycg014831	adapters, effectors and signal transducers	CISH	PREDICTED: SH2 domain-containing adapter protein E [Danio rerio]	Cytokine-inducible SH2-containing protein GN=CISH OS=Gallus gallus (Chicken) PE=2 SV=1	SH2 domain
cycg014211	adapters, effectors and signal transducers	CISH	PREDICTED: SH2 domain-containing adapter protein E [Danio rerio]	Cytokine-inducible SH2-containing protein GN=CISH OS=Gallus gallus (Chicken) PE=2 SV=1	SH2 domain
PB.3462	adapters, effectors and signal transducers	CISH	cytokine-inducible Src homology 2 [Ctenopharyngodon idella]	Cytokine-inducible SH2-containing protein GN=CISH OS=Gallus gallus (Chicken) PE=2 SV=1	SH2 domain;; SOCS box
cycg011070	adapters, effectors and signal transducers	CSF	PREDICTED: colony stimulating factor 3 (granulocyte) isoform X1 [Danio rerio]	--	Interleukin-6/G-CSF/MGF family
cycg017878	adapters, effectors and signal transducers	CSF	precursor of macrophage colony-stimulating factor [Carassius auratus]	--	--
cycg046861	adapters, effectors and signal transducers	CSF	precursor of macrophage colony-stimulating factor [Carassius auratus]	--	--
cycg006096	adapters, effectors and signal transducers	CSF	macrophage colony-stimulating factor-a precursor [Carassius auratus]	--	--
cycg035316	adapters, effectors and signal transducers	CSFR	PREDICTED: colony stimulating factor 2 receptor, beta, low-affinity (granulocyte-macrophage) isoform X1 [Danio rerio]	--	Interleukin-6 receptor alpha chain, binding;; Fibronectin type III domain;; Erythropoietin receptor, ligand binding
cycg036547	adapters, effectors and signal transducers	CSFR	PREDICTED: colony stimulating factor 2 receptor, beta, low-affinity (granulocyte-macrophage) isoform X1 [Danio rerio]	--	Fibronectin type III domain;; Interleukin-6 receptor alpha chain, binding
cycg047712	adapters, effectors and signal transducers	CSFR	colony stimulating factor 1 receptor precursor membrane-bound form [Carassius auratus]	Macrophage colony-stimulating factor 1 receptor (Precursor) GN=csf1r OS=Danio rerio (Zebrafish) PE=2 SV=1	Protein tyrosine kinase;; Protein kinase domain;; Immunoglobulin domain;; Immunoglobulin domain;; Immunoglobulin domain;; Immunoglobulin domain;; Protein tyrosine kinase
cycg020829	adapters, effectors and signal transducers	CSFR	PREDICTED: macrophage colony-stimulating factor 1 receptor isoform X2 [Danio rerio]	Macrophage colony-stimulating factor 1 receptor 1 (Precursor) GN=csf1r1 OS=Takifugu rubripes (Japanese pufferfish) PE=3 SV=1	Protein tyrosine kinase;; Protein kinase domain;; Armadillo/beta-catenin-like repeat;; Protein of unknown function (DUF3290);; Immunoglobulin I-set domain
cycg032810	adapters, effectors and signal transducers	CSFR	PREDICTED: macrophage colony-stimulating factor 1 receptor isoform X2 [Danio rerio]	Macrophage colony-stimulating factor 1 receptor (Precursor) GN=csf1r OS=Danio rerio (Zebrafish) PE=2 SV=1	Protein tyrosine kinase;; Protein kinase domain
cycg032811	adapters, effectors and signal transducers	CSFR	PREDICTED: macrophage colony-stimulating factor 1 receptor isoform X2 [Danio rerio]	Macrophage colony-stimulating factor 1 receptor (Precursor) GN=csf1r OS=Danio rerio (Zebrafish) PE=2 SV=1	Protein tyrosine kinase;; Protein kinase domain
cycg047713	adapters, effectors and signal transducers	CSFR	PREDICTED: macrophage colony-stimulating factor 1 receptor [Astyanax mexicanus]	Macrophage colony-stimulating factor 1 receptor (Precursor) GN=csf1r OS=Danio rerio (Zebrafish) PE=2 SV=1	Immunoglobulin domain;; Immunoglobulin domain;; Protein tyrosine kinase;; Protein kinase domain
cycg021959	adapters, effectors and signal transducers	granzyme	PREDICTED: granzyme-like protein 1 [Danio rerio]	Serine protease ami (Precursor) OS=Xenopus tropicalis (Western clawed frog) PE=2 SV=1	Trypsin
cycg021500	adapters, effectors and signal transducers	granzyme	PREDICTED: granzyme-like protein 1 [Danio rerio]	Cathelicidin-B1 (Precursor) GN=CATHB1 OS=Gallus gallus (Chicken) PE=1 SV=1	Trypsin
cycg030994	adapters, effectors and signal transducers	granzyme	granzyme A/K [Cyprinus carpio]	Serine protease ami (Precursor) OS=Xenopus tropicalis (Western clawed frog) PE=2 SV=1	Trypsin;; Trypsin
cycg020406	adapters, effectors and signal transducers	granzyme	granzyme A/K [Cyprinus carpio]	Serine protease ami (Precursor) OS=Xenopus laevis (African clawed frog) PE=2 SV=1	Trypsin
cycg011435	adapters, effectors and signal transducers	granzyme	granzyme [Carassius auratus langsdorfii]	Serine protease ami (Precursor) OS=Xenopus tropicalis (Western clawed frog) PE=2 SV=1	Trypsin;; Trypsin
cycg035418	adapters, effectors and signal transducers	granzyme	granzyme [Carassius auratus langsdorfii]	Trypsin-1 (Precursor) OS=Gadus morhua (Atlantic cod) PE=1 SV=2	Trypsin
cycg039902	adapters, effectors and signal transducers	granzyme	granzyme [Carassius auratus langsdorfii]	Serine protease ami (Precursor) OS=Xenopus tropicalis (Western clawed frog) PE=2 SV=1	Trypsin
cycg052006	adapters, effectors and signal transducers	granzyme	granzyme [Carassius auratus langsdorfii]	Serine protease ami (Precursor) OS=Xenopus tropicalis (Western clawed frog) PE=2 SV=1	Trypsin
cycg021958	adapters, effectors and signal transducers	granzyme	granzyme [Carassius auratus langsdorfii]	Serine protease ami (Precursor) OS=Xenopus tropicalis (Western clawed frog) PE=2 SV=1	Trypsin
cycg040982	adapters, effectors and signal transducers	granzyme	granzyme [Carassius auratus langsdorfii]	Serine protease ami (Precursor) OS=Xenopus tropicalis (Western clawed frog) PE=2 SV=1	Trypsin
PB.4428	adapters, effectors and signal transducers	granzyme	granzyme [Carassius auratus langsdorfii]	Serine protease ami (Precursor) OS=Xenopus laevis (African clawed frog) PE=2 SV=1	Trypsin
cycg027799	adapters, effectors and signal transducers	granzyme	granzyme [Carassius auratus langsdorfii]	Chymotrypsin A (Precursor) OS=Gadus morhua (Atlantic cod) PE=1 SV=1	Trypsin
cycg049656	adapters, effectors and signal transducers	granzyme	granzyme [Carassius auratus langsdorfii]	--	Trypsin
cycg036823	adapters, effectors and signal transducers	JAK1	unnamed protein product [Oncorhynchus mykiss]	Tyrosine-protein kinase JAK1 GN=jak1 OS=Danio rerio (Zebrafish) PE=1 SV=1	SH2 domain
cycg000229	adapters, effectors and signal transducers	JAK1	RecName: Full=Tyrosine-protein kinase JAK1; AltName: Full=Janus kinase 1; Short=JAK-1 [Danio rerio]	Tyrosine-protein kinase JAK1 GN=jak1 OS=Danio rerio (Zebrafish) PE=1 SV=1	SH2 domain
cycg014008	adapters, effectors and signal transducers	JAK1	RecName: Full=Tyrosine-protein kinase JAK1; AltName: Full=Janus kinase 1; Short=JAK-1 [Cyprinus carpio]	Tyrosine-protein kinase JAK1 GN=jak1 OS=Cyprinus carpio (Common carp) PE=2 SV=1	SH2 domain
cycg014009	adapters, effectors and signal transducers	JAK1	RecName: Full=Tyrosine-protein kinase JAK1; AltName: Full=Janus kinase 1; Short=JAK-1 [Cyprinus carpio]	Tyrosine-protein kinase JAK1 GN=jak1 OS=Cyprinus carpio (Common carp) PE=2 SV=1	Protein tyrosine kinase;; Protein kinase domain
cycg000230	adapters, effectors and signal transducers	JAK1	RecName: Full=Tyrosine-protein kinase JAK1; AltName: Full=Janus kinase 1; Short=JAK-1 [Cyprinus carpio]	Tyrosine-protein kinase JAK1 GN=jak1 OS=Cyprinus carpio (Common carp) PE=2 SV=1	Protein tyrosine kinase;; Protein kinase domain
cycg036824	adapters, effectors and signal transducers	JAK1	PREDICTED: tyrosine-protein kinase JAK1-like [Lepisosteus oculatus]	Tyrosine-protein kinase JAK1 GN=jak1 OS=Danio rerio (Zebrafish) PE=1 SV=1	Protein tyrosine kinase;; Protein kinase domain;; Protein tyrosine kinase;; Protein kinase domain
cycg016530	adapters, effectors and signal transducers	JAK1	PREDICTED: tyrosine-protein kinase JAK1-like [Astyanax mexicanus]	Tyrosine-protein kinase JAK1 GN=jak1 OS=Danio rerio (Zebrafish) PE=1 SV=1	Protein tyrosine kinase
cycg036437	adapters, effectors and signal transducers	JAK1	PREDICTED: tyrosine-protein kinase JAK1-like [Astyanax mexicanus]	Tyrosine-protein kinase JAK1 GN=jak1 OS=Danio rerio (Zebrafish) PE=1 SV=1	--
cycg001603	adapters, effectors and signal transducers	JAK1	PREDICTED: tyrosine-protein kinase JAK1-like [Astyanax mexicanus]	Tyrosine-protein kinase JAK1 GN=jak1 OS=Danio rerio (Zebrafish) PE=1 SV=1	--
cycg031436	adapters, effectors and signal transducers	JAK1	PREDICTED: tyrosine-protein kinase JAK1 [Python bivittatus]	Tyrosine-protein kinase JAK1 GN=jak1 OS=Danio rerio (Zebrafish) PE=1 SV=1	Ndr family;; SH2 domain
cycg049230	adapters, effectors and signal transducers	JAK2	Tyrosine-protein kinase JAK2, partial [Opisthocomus hoazin]	Tyrosine-protein kinase JAK2 GN=JAK2 OS=Gallus gallus (Chicken) PE=2 SV=1	Protein tyrosine kinase;; Protein kinase domain;; Protein tyrosine kinase;; Protein kinase domain;; Protein tyrosine kinase
cycg018557	adapters, effectors and signal transducers	JAK2	tyrosine-protein kinase JAK2 [Danio rerio]	Tyrosine-protein kinase JAK2 GN=JAK2 OS=Gallus gallus (Chicken) PE=2 SV=1	Protein tyrosine kinase;; SH2 domain
cycg009942	adapters, effectors and signal transducers	JAK2	PREDICTED: tyrosine-protein kinase JAK2 isoform X1 [Danio rerio]	Tyrosine-protein kinase JAK2 GN=JAK2 OS=Gallus gallus (Chicken) PE=2 SV=1	SH2 domain;; Protein tyrosine kinase
cycg049229	adapters, effectors and signal transducers	JAK2	jak2 [Danio rerio]	Tyrosine-protein kinase JAK2 GN=JAK2 OS=Gallus gallus (Chicken) PE=2 SV=1	Protein tyrosine kinase;; Protein kinase domain;; SH2 domain
cycg049868	adapters, effectors and signal transducers	JAK3	PREDICTED: tyrosine-protein kinase JAK3 [Danio rerio]	Tyrosine-protein kinase JAK2 GN=JAK2 OS=Gallus gallus (Chicken) PE=2 SV=1	Protein tyrosine kinase;; Protein kinase domain
cycg049867	adapters, effectors and signal transducers	JAK3	janus kinase 3 [Cyprinus carpio]	Tyrosine-protein kinase JAK2 GN=JAK2 OS=Gallus gallus (Chicken) PE=2 SV=1	Protein tyrosine kinase;; Protein kinase domain;; SH2 domain
cycg049866	adapters, effectors and signal transducers	JAK3	janus kinase 3 [Cyprinus carpio]	Tyrosine-protein kinase JAK2 GN=JAK2 OS=Gallus gallus (Chicken) PE=2 SV=1	Protein tyrosine kinase;; Protein kinase domain
cycg049865	adapters, effectors and signal transducers	JAK3	janus kinase 3 [Cyprinus carpio]	Tyrosine-protein kinase JAK2 GN=JAK2 OS=Gallus gallus (Chicken) PE=2 SV=1	--
cycg036156	adapters, effectors and signal transducers	MAPK	Zgc:194486 [Danio rerio]	Dual specificity mitogen-activated protein kinase kinase 2 (Fragment) GN=map2k2 OS=Xenopus laevis (African clawed frog) PE=1 SV=1	Protein kinase domain;; Protein tyrosine kinase;; Kinase-like;; Seadornavirus VP7
cycg002086	adapters, effectors and signal transducers	MAPK	RecName: Full=Dual specificity mitogen-activated protein kinase kinase 6; Short=MAP kinase kinase 6; Short=MAPKK 6; AltName: Full=Mitogen-activated protein kinase kinase 3; Short=zMKK3 [Danio rerio]	Dual specificity mitogen-activated protein kinase kinase 6 {ECO:0000250|UniProtKB:P52564} OS=Danio rerio (Zebrafish) PE=1 SV=2	Protein kinase domain;; Protein tyrosine kinase;; Protein kinase domain;; Protein tyrosine kinase
cycg051759	adapters, effectors and signal transducers	MAPK	PREDICTED: uncharacterized protein LOC100334396 [Danio rerio]	Dual specificity mitogen-activated protein kinase kinase 2 (Fragment) GN=map2k2 OS=Xenopus laevis (African clawed frog) PE=1 SV=1	Protein kinase domain;; Protein tyrosine kinase;; Ankyrin repeats (3 copies);; Ankyrin repeat;; Ankyrin repeats (many copies);; Ankyrin repeat
cycg020888	adapters, effectors and signal transducers	MAPK	PREDICTED: dual specificity mitogen-activated protein kinase kinase 5 isoform X2 [Danio rerio]	Dual specificity mitogen-activated protein kinase kinase 1 (Fragment) GN=MAP2K1 OS=Serinus canaria (Island canary) PE=2 SV=1	Protein kinase domain;; Protein tyrosine kinase
cycg049439	adapters, effectors and signal transducers	MAPK	PREDICTED: dual specificity mitogen-activated protein kinase kinase 5 isoform X1 [Danio rerio]	--	PB1 domain
cycg002128	adapters, effectors and signal transducers	MAPK	MAP kinase kinase 4 [Cyprinus carpio]	Dual specificity mitogen-activated protein kinase kinase 2 (Fragment) GN=map2k2 OS=Xenopus laevis (African clawed frog) PE=1 SV=1	Protein kinase domain;; Protein tyrosine kinase;; Kinase-like
cycg041549	adapters, effectors and signal transducers	MAPK	MAP kinase kinase 4 [Cyprinus carpio]	Dual specificity mitogen-activated protein kinase kinase 2 (Fragment) GN=map2k2 OS=Xenopus laevis (African clawed frog) PE=1 SV=1	Protein kinase domain;; Protein tyrosine kinase;; Kinase-like
cycg042048	adapters, effectors and signal transducers	MAPK	MAP kinase kinase 4 [Cyprinus carpio]	Dual specificity mitogen-activated protein kinase kinase 2 (Fragment) GN=map2k2 OS=Xenopus laevis (African clawed frog) PE=1 SV=1	Protein kinase domain;; Protein tyrosine kinase
PB.6850	adapters, effectors and signal transducers	MAPK	dual specificity mitogen-activated protein kinase kinase 2 [Danio rerio]	Dual specificity mitogen-activated protein kinase kinase 2 GN=map2k2 OS=Cyprinus carpio (Common carp) PE=2 SV=1	Protein kinase domain;; Protein tyrosine kinase
cycg021161	adapters, effectors and signal transducers	MAPK	dual specificity mitogen-activated protein kinase kinase 2 [Danio rerio]	Dual specificity mitogen-activated protein kinase kinase 2 GN=map2k2 OS=Cyprinus carpio (Common carp) PE=2 SV=1	Protein kinase domain;; Protein tyrosine kinase
cycg002749	adapters, effectors and signal transducers	MAPK	dual specificity mitogen-activated protein kinase kinase 2 [Danio rerio]	Dual specificity mitogen-activated protein kinase kinase 2 GN=map2k2 OS=Cyprinus carpio (Common carp) PE=2 SV=1	Protein kinase domain;; Protein tyrosine kinase
cycg007099	adapters, effectors and signal transducers	MAPK	unnamed protein product, partial [Tetraodon nigroviridis]	Mitogen-activated protein kinase 8B GN=mapk8b OS=Cyprinus carpio (Common carp) PE=2 SV=1	Protein kinase domain;; Protein tyrosine kinase
cycg046404	adapters, effectors and signal transducers	MAPK	unnamed protein product [Oncorhynchus mykiss]	Mitogen-activated protein kinase-binding protein 1 GN=mapkbp1 OS=Xenopus laevis (African clawed frog) PE=2 SV=1	WD domain, G-beta repeat
cycg041199	adapters, effectors and signal transducers	MAPK	unnamed protein product [Oncorhynchus mykiss]	Mitogen-activated protein kinase-binding protein 1 GN=mapkbp1 OS=Xenopus laevis (African clawed frog) PE=2 SV=1	WD domain, G-beta repeat
PB.2388	adapters, effectors and signal transducers	MAPK	unnamed protein product [Oncorhynchus mykiss]	Mitogen-activated protein kinase 14A GN=mapk14a OS=Danio rerio (Zebrafish) PE=1 SV=1	Protein kinase domain;; Protein tyrosine kinase;; Protein kinase domain;; Protein tyrosine kinase
cycg034402	adapters, effectors and signal transducers	MAPK	uncharacterized protein LOC562552 [Danio rerio]	Mitogen-activated protein kinase 14A GN=mapk14a OS=Cyprinus carpio (Common carp) PE=1 SV=1	Protein kinase domain;; Protein tyrosine kinase;; Lipopolysaccharide kinase (Kdo/WaaP) family
cycg007100	adapters, effectors and signal transducers	MAPK	RecName: Full=Mitogen-activated protein kinase 8B; Short=MAP kinase 8B; Short=MAPK 8B; AltName: Full=Stress-activated protein kinase JNKb; AltName: Full=c-Jun N-terminal kinase B [Cyprinus carpio]	Mitogen-activated protein kinase 8B GN=mapk8b OS=Cyprinus carpio (Common carp) PE=2 SV=1	Protein kinase domain
cycg046325	adapters, effectors and signal transducers	MAPK	RecName: Full=Mitogen-activated protein kinase 8A; Short=MAP kinase 8A; Short=MAPK 8A; AltName: Full=Stress-activated protein kinase JNKa; AltName: Full=c-Jun N-terminal kinase A [Cyprinus carpio]	Mitogen-activated protein kinase 8A GN=mapk8a OS=Cyprinus carpio (Common carp) PE=2 SV=1	Protein kinase domain;; Protein kinase domain;; Protein tyrosine kinase;; Protein kinase domain;; Protein tyrosine kinase
cycg009891	adapters, effectors and signal transducers	MAPK	RecName: Full=Mitogen-activated protein kinase 14B; Short=MAP kinase 14B; Short=MAPK 14B; AltName: Full=Mitogen-activated protein kinase p38b; Short=MAP kinase p38b; Short=cp38b [Cyprinus carpio]	Mitogen-activated protein kinase 14B GN=mapk14b OS=Cyprinus carpio (Common carp) PE=1 SV=1	Protein kinase domain;; Protein tyrosine kinase;; Lipopolysaccharide kinase (Kdo/WaaP) family
cycg028347	adapters, effectors and signal transducers	MAPK	RecName: Full=Mitogen-activated protein kinase 14B; Short=MAP kinase 14B; Short=MAPK 14B; AltName: Full=Mitogen-activated protein kinase p38b; Short=MAP kinase p38b; Short=cp38b [Cyprinus carpio]	Mitogen-activated protein kinase 14B GN=mapk14b OS=Cyprinus carpio (Common carp) PE=1 SV=1	Protein kinase domain;; Protein tyrosine kinase
cycg009890	adapters, effectors and signal transducers	MAPK	RecName: Full=Mitogen-activated protein kinase 14B; Short=MAP kinase 14B; Short=MAPK 14B; AltName: Full=Mitogen-activated protein kinase p38b; Short=MAP kinase p38b; Short=cp38b [Cyprinus carpio]	Mitogen-activated protein kinase 14B GN=mapk14b OS=Cyprinus carpio (Common carp) PE=1 SV=1	--
cycg005886	adapters, effectors and signal transducers	MAPK	RecName: Full=Mitogen-activated protein kinase 14A; Short=MAP kinase 14A; Short=MAPK 14A; AltName: Full=Mitogen-activated protein kinase p38a; Short=MAP kinase p38a; Short=cp38a [Cyprinus carpio]	Mitogen-activated protein kinase 14A GN=mapk14a OS=Cyprinus carpio (Common carp) PE=1 SV=1	Protein kinase domain;; Protein tyrosine kinase;; Lipopolysaccharide kinase (Kdo/WaaP) family
cycg037313	adapters, effectors and signal transducers	MAPK	PREDICTED: mitogen-activated protein kinase 9 [Danio rerio]	Mitogen-activated protein kinase 9 GN=MAPK9 OS=Gallus gallus (Chicken) PE=2 SV=1	Protein kinase domain;; Protein tyrosine kinase;; Lipopolysaccharide kinase (Kdo/WaaP) family;; Phosphotransferase enzyme family;; RIO1 family
cycg018119	adapters, effectors and signal transducers	MAPK	PREDICTED: mitogen-activated protein kinase 9 [Danio rerio]	Mitogen-activated protein kinase 9 GN=MAPK9 OS=Gallus gallus (Chicken) PE=2 SV=1	Protein kinase domain;; Protein tyrosine kinase
cycg037312	adapters, effectors and signal transducers	MAPK	PREDICTED: mitogen-activated protein kinase 9 [Danio rerio]	Mitogen-activated protein kinase 9 GN=MAPK9 OS=Gallus gallus (Chicken) PE=2 SV=1	Protein kinase domain
cycg036165	adapters, effectors and signal transducers	MAPK	PREDICTED: mitogen-activated protein kinase 8-like isoform X1 [Eurypyga helias]	Mitogen-activated protein kinase 8A GN=mapk8a OS=Cyprinus carpio (Common carp) PE=2 SV=1	--
cycg012104	adapters, effectors and signal transducers	MAPK	PREDICTED: mitogen-activated protein kinase 8-like [Tyto alba]	Mitogen-activated protein kinase 8 GN=mapk8 OS=Xenopus laevis (African clawed frog) PE=2 SV=2	Protein kinase domain;; Protein tyrosine kinase;; RIO1 family
cycg010910	adapters, effectors and signal transducers	MAPK	PREDICTED: mitogen-activated protein kinase 8B-like isoform X3 [Oreochromis niloticus]	Mitogen-activated protein kinase 8B GN=mapk8b OS=Cyprinus carpio (Common carp) PE=2 SV=1	Protein kinase domain;; Protein tyrosine kinase;; Lipopolysaccharide kinase (Kdo/WaaP) family;; RIO1 family
cycg011647	adapters, effectors and signal transducers	MAPK	PREDICTED: mitogen-activated protein kinase 8 isoform X3 [Haliaeetus leucocephalus]	Mitogen-activated protein kinase 8 GN=mapk8 OS=Xenopus laevis (African clawed frog) PE=2 SV=2	Protein kinase domain;; Protein tyrosine kinase;; RIO1 family
cycg024777	adapters, effectors and signal transducers	MAPK	PREDICTED: mitogen-activated protein kinase 7 isoform X1 [Danio rerio]	Mitogen-activated protein kinase 1 GN=mapk1 OS=Xenopus laevis (African clawed frog) PE=1 SV=3	--
cycg024773	adapters, effectors and signal transducers	MAPK	PREDICTED: mitogen-activated protein kinase 7 isoform X1 [Danio rerio]	Mitogen-activated protein kinase 1 GN=mapk1 OS=Xenopus laevis (African clawed frog) PE=1 SV=3	--
cycg024774	adapters, effectors and signal transducers	MAPK	PREDICTED: mitogen-activated protein kinase 7 isoform X1 [Danio rerio]	--	--
cycg007902	adapters, effectors and signal transducers	MAPK	PREDICTED: mitogen-activated protein kinase 4 isoform X1 [Danio rerio]	Mitogen-activated protein kinase 6 GN=MAPK6 OS=Gallus gallus (Chicken) PE=2 SV=1	Tetraspanin family;; Protein kinase domain
cycg007896	adapters, effectors and signal transducers	MAPK	PREDICTED: mitogen-activated protein kinase 4 isoform X1 [Danio rerio]	Mitogen-activated protein kinase 6 GN=MAPK6 OS=Gallus gallus (Chicken) PE=2 SV=1	Protein kinase domain;; Tetraspanin family
cycg007901	adapters, effectors and signal transducers	MAPK	PREDICTED: mitogen-activated protein kinase 4 isoform X1 [Danio rerio]	Mitogen-activated protein kinase 6 GN=MAPK6 OS=Gallus gallus (Chicken) PE=2 SV=1	--
PB.1401	adapters, effectors and signal transducers	MAPK	PREDICTED: mitogen-activated protein kinase 14A isoform X1 [Danio rerio]	Mitogen-activated protein kinase 14A GN=mapk14a OS=Cyprinus carpio (Common carp) PE=1 SV=1	Protein kinase domain;; Protein tyrosine kinase;; Lipopolysaccharide kinase (Kdo/WaaP) family
PB.5187	adapters, effectors and signal transducers	MAPK	PREDICTED: mitogen-activated protein kinase 13 [Danio rerio]	Mitogen-activated protein kinase 12 GN=mapk12 OS=Danio rerio (Zebrafish) PE=2 SV=1	Protein kinase domain;; Protein tyrosine kinase
cycg035067	adapters, effectors and signal transducers	MAPK	PREDICTED: mitogen-activated protein kinase 13 [Danio rerio]	Mitogen-activated protein kinase 12 GN=mapk12 OS=Danio rerio (Zebrafish) PE=2 SV=1	Protein kinase domain;; Protein tyrosine kinase
cycg011645	adapters, effectors and signal transducers	MAPK	PREDICTED: mitogen-activated protein kinase 10 isoform X7 [Danio rerio]	Mitogen-activated protein kinase 8 GN=mapk8 OS=Xenopus laevis (African clawed frog) PE=2 SV=2	Protein kinase domain;; Protein tyrosine kinase;; Lipopolysaccharide kinase (Kdo/WaaP) family;; RIO1 family
cycg042122	adapters, effectors and signal transducers	MAPK	PREDICTED: mitogen-activated protein kinase 10 isoform X7 [Danio rerio]	Mitogen-activated protein kinase 8 GN=mapk8 OS=Xenopus laevis (African clawed frog) PE=2 SV=2	Protein kinase domain
cycg008945	adapters, effectors and signal transducers	MAPK	PREDICTED: mitogen-activated protein kinase 10 isoform X5 [Callorhinchus milii]	Mitogen-activated protein kinase 8 GN=mapk8 OS=Danio rerio (Zebrafish) PE=2 SV=1	Protein kinase domain;; Protein tyrosine kinase;; Lipopolysaccharide kinase (Kdo/WaaP) family;; Phosphotransferase enzyme family;; RIO1 family
cycg021036	adapters, effectors and signal transducers	MAPK	PREDICTED: mitogen-activated protein kinase 10 [Aptenodytes forsteri]	Mitogen-activated protein kinase 8A GN=mapk8a OS=Cyprinus carpio (Common carp) PE=2 SV=1	--
cycg013060	adapters, effectors and signal transducers	MAPK	mitogen-activated protein kinase 6 [Danio rerio]	Mitogen-activated protein kinase 6 GN=MAPK6 OS=Gallus gallus (Chicken) PE=2 SV=1	Protein kinase domain;; Protein tyrosine kinase
cycg013055	adapters, effectors and signal transducers	MAPK	mitogen-activated protein kinase 6 [Danio rerio]	Mitogen-activated protein kinase 6 GN=MAPK6 OS=Gallus gallus (Chicken) PE=2 SV=1	Protein kinase domain;; Protein tyrosine kinase
cycg016902	adapters, effectors and signal transducers	MAPK	mitogen-activated protein kinase 12 [Danio rerio]	Mitogen-activated protein kinase 12 GN=mapk12 OS=Danio rerio (Zebrafish) PE=2 SV=1	Protein kinase domain;; Protein kinase domain;; Protein tyrosine kinase
cycg003059	adapters, effectors and signal transducers	MAPK	mitogen-activated protein kinase 11 [Danio rerio]	Mitogen-activated protein kinase 14 GN=mapk14 OS=Xenopus laevis (African clawed frog) PE=2 SV=1	Protein kinase domain;; Protein tyrosine kinase;; Lipopolysaccharide kinase (Kdo/WaaP) family
cycg045089	adapters, effectors and signal transducers	MAPK	mitogen-activated protein kinase 11 [Danio rerio]	Mitogen-activated protein kinase 14 GN=mapk14 OS=Xenopus laevis (African clawed frog) PE=2 SV=1	Protein kinase domain;; Protein tyrosine kinase;; Lipopolysaccharide kinase (Kdo/WaaP) family
cycg026769	adapters, effectors and signal transducers	MAPK	PREDICTED: LOW QUALITY PROTEIN: mitogen-activated protein kinase 13 [Astyanax mexicanus]	Mitogen-activated protein kinase 14 GN=mapk14 OS=Xenopus laevis (African clawed frog) PE=2 SV=1	Protein kinase domain;; Protein tyrosine kinase
cycg014431	adapters, effectors and signal transducers	MAPKKK	unnamed protein product [Oncorhynchus mykiss]	Mitogen-activated protein kinase kinase kinase 13-B GN=map3k13-b OS=Xenopus laevis (African clawed frog) PE=2 SV=1	Protein tyrosine kinase;; Protein kinase domain
cycg019537	adapters, effectors and signal transducers	MAPKKK	TGF-beta-activated kinase TAK1 [Danio rerio]	Mitogen-activated protein kinase kinase kinase 10 GN=map3k10 OS=Xenopus laevis (African clawed frog) PE=1 SV=1	Protein tyrosine kinase;; Protein kinase domain
cycg031344	adapters, effectors and signal transducers	MAPKKK	PREDICTED: mitogen-activated protein kinase kinase kinase MLT [Danio rerio]	--	SAM domain (Sterile alpha motif);; SAM domain (Sterile alpha motif)
cycg014433	adapters, effectors and signal transducers	MAPKKK	PREDICTED: mitogen-activated protein kinase kinase kinase MLT [Danio rerio]	--	SAM domain (Sterile alpha motif);; SAM domain (Sterile alpha motif)
cycg011315	adapters, effectors and signal transducers	MAPKKK	PREDICTED: mitogen-activated protein kinase kinase kinase MLK4-like [Takifugu rubripes]	Mitogen-activated protein kinase kinase kinase 10 GN=map3k10 OS=Xenopus laevis (African clawed frog) PE=1 SV=1	Protein tyrosine kinase;; Protein kinase domain;; Protein kinase domain;; Protein tyrosine kinase
cycg030197	adapters, effectors and signal transducers	MAPKKK	PREDICTED: mitogen-activated protein kinase kinase kinase MLK4 isoform X2 [Danio rerio]	Mitogen-activated protein kinase kinase kinase 10 GN=map3k10 OS=Xenopus laevis (African clawed frog) PE=1 SV=1	Protein tyrosine kinase;; Protein kinase domain;; Variant SH3 domain;; SH3 domain;; Variant SH3 domain
cycg000290	adapters, effectors and signal transducers	MAPKKK	PREDICTED: mitogen-activated protein kinase kinase kinase MLK4 isoform X2 [Danio rerio]	Mitogen-activated protein kinase kinase kinase 10 GN=map3k10 OS=Xenopus laevis (African clawed frog) PE=1 SV=1	--
cycg011316	adapters, effectors and signal transducers	MAPKKK	PREDICTED: mitogen-activated protein kinase kinase kinase MLK4 isoform X2 [Danio rerio]	--	--
cycg046243	adapters, effectors and signal transducers	MAPKKK	PREDICTED: mitogen-activated protein kinase kinase kinase kinase 5-like [Neolamprologus brichardi]	Serine/threonine-protein kinase 10 GN=stk10 OS=Xenopus tropicalis (Western clawed frog) PE=2 SV=1	--
cycg040649	adapters, effectors and signal transducers	MAPKKK	PREDICTED: mitogen-activated protein kinase kinase kinase kinase 5 isoform X9 [Danio rerio]	--	CNH domain
cycg010654	adapters, effectors and signal transducers	MAPKKK	PREDICTED: mitogen-activated protein kinase kinase kinase kinase 4-like, partial [Danio rerio]	Serine/threonine-protein kinase 3 20kDa subunit GN=stk3 OS=Xenopus laevis (African clawed frog) PE=2 SV=1	Protein kinase domain;; Protein tyrosine kinase
cycg000889	adapters, effectors and signal transducers	MAPKKK	PREDICTED: mitogen-activated protein kinase kinase kinase kinase 4-like [Astyanax mexicanus]	GTPase-activating Rap/Ran-GAP domain-like protein 3 GN=GARNL3 OS=Gallus gallus (Chicken) PE=2 SV=1	CNH domain
cycg049562	adapters, effectors and signal transducers	MAPKKK	PREDICTED: mitogen-activated protein kinase kinase kinase kinase 4-like [Astyanax mexicanus]	--	--
cycg027789	adapters, effectors and signal transducers	MAPKKK	PREDICTED: mitogen-activated protein kinase kinase kinase kinase 4, partial [Pterocles gutturalis]	Serine/threonine-protein kinase 3 20kDa subunit GN=stk3 OS=Xenopus laevis (African clawed frog) PE=2 SV=1	Protein kinase domain;; Protein tyrosine kinase;; RIO1 family
cycg052493	adapters, effectors and signal transducers	MAPKKK	PREDICTED: mitogen-activated protein kinase kinase kinase kinase 4 isoform X8 [Cynoglossus semilaevis]	Serine/threonine-protein kinase 3/4 18kDa subunit GN=STK4 OS=Squalus acanthias (Spiny dogfish) PE=2 SV=1	CNH domain;; Protein kinase domain;; Protein tyrosine kinase
cycg010655	adapters, effectors and signal transducers	MAPKKK	PREDICTED: mitogen-activated protein kinase kinase kinase kinase 4 isoform X2 [Danio rerio]	GTPase-activating Rap/Ran-GAP domain-like protein 3 GN=GARNL3 OS=Gallus gallus (Chicken) PE=2 SV=1	CNH domain
cycg049563	adapters, effectors and signal transducers	MAPKKK	PREDICTED: mitogen-activated protein kinase kinase kinase kinase 4 isoform X2 [Anas platyrhynchos]	Serine/threonine-protein kinase 3 20kDa subunit GN=stk3 OS=Xenopus laevis (African clawed frog) PE=2 SV=1	Protein kinase domain;; Protein tyrosine kinase;; RIO1 family
cycg014176	adapters, effectors and signal transducers	MAPKKK	PREDICTED: mitogen-activated protein kinase kinase kinase kinase 3-like isoform X3 [Danio rerio]	Serine/threonine-protein kinase 3/4 18kDa subunit GN=STK4 OS=Squalus acanthias (Spiny dogfish) PE=2 SV=1	CNH domain;; TMEM169 protein family;; Protein kinase domain;; Protein tyrosine kinase
cycg014208	adapters, effectors and signal transducers	MAPKKK	PREDICTED: mitogen-activated protein kinase kinase kinase kinase 3-like isoform X3 [Danio rerio]	Zinc finger homeobox protein 4 GN=ZFHX4 OS=Gallus gallus (Chicken) PE=2 SV=2	CNH domain;; TMEM169 protein family
cycg014207	adapters, effectors and signal transducers	MAPKKK	PREDICTED: mitogen-activated protein kinase kinase kinase kinase 3-like isoform X3 [Danio rerio]	Zinc finger homeobox protein 4 GN=ZFHX4 OS=Gallus gallus (Chicken) PE=2 SV=2	CNH domain;; CNH domain
cycg016272	adapters, effectors and signal transducers	MAPKKK	PREDICTED: mitogen-activated protein kinase kinase kinase kinase 3 isoform X3 [Danio rerio]	Serine/threonine-protein kinase 3 20kDa subunit GN=stk3 OS=Danio rerio (Zebrafish) PE=2 SV=1	Protein kinase domain;; Protein tyrosine kinase
cycg016271	adapters, effectors and signal transducers	MAPKKK	PREDICTED: mitogen-activated protein kinase kinase kinase kinase 3 isoform X3 [Danio rerio]	--	CNH domain
PB.7039	adapters, effectors and signal transducers	MAPKKK	PREDICTED: mitogen-activated protein kinase kinase kinase kinase 2 isoform X1 [Danio rerio]	Serine/threonine-protein kinase 4 18kDa subunit GN=stk4 OS=Xenopus laevis (African clawed frog) PE=2 SV=1	CNH domain;; Protein kinase domain;; Protein tyrosine kinase
cycg011332	adapters, effectors and signal transducers	MAPKKK	PREDICTED: mitogen-activated protein kinase kinase kinase 9 isoform X2 [Danio rerio]	Mitogen-activated protein kinase kinase kinase 10 GN=map3k10 OS=Xenopus laevis (African clawed frog) PE=1 SV=1	Protein kinase domain;; Protein tyrosine kinase;; Variant SH3 domain;; SH3 domain;; Variant SH3 domain
cycg030829	adapters, effectors and signal transducers	MAPKKK	PREDICTED: mitogen-activated protein kinase kinase kinase 9 isoform X1 [Danio rerio]	Mitogen-activated protein kinase kinase kinase 10 GN=map3k10 OS=Xenopus laevis (African clawed frog) PE=1 SV=1	--
cycg049016	adapters, effectors and signal transducers	MAPKKK	PREDICTED: mitogen-activated protein kinase kinase kinase 9 isoform X1 [Danio rerio]	Mitogen-activated protein kinase kinase kinase 10 GN=map3k10 OS=Xenopus laevis (African clawed frog) PE=1 SV=1	--
cycg010897	adapters, effectors and signal transducers	MAPKKK	PREDICTED: mitogen-activated protein kinase kinase kinase 8 [Danio rerio]	Serine/threonine-protein kinase 4 18kDa subunit GN=stk4 OS=Xenopus laevis (African clawed frog) PE=2 SV=1	Protein kinase domain;; Protein tyrosine kinase
cycg009120	adapters, effectors and signal transducers	MAPKKK	PREDICTED: mitogen-activated protein kinase kinase kinase 8 [Danio rerio]	Serine/threonine-protein kinase 4 18kDa subunit GN=stk4 OS=Xenopus laevis (African clawed frog) PE=2 SV=1	Protein kinase domain;; Protein tyrosine kinase
cycg010898	adapters, effectors and signal transducers	MAPKKK	PREDICTED: mitogen-activated protein kinase kinase kinase 8 [Danio rerio]	Aurora kinase A-A GN=aurka-a OS=Xenopus laevis (African clawed frog) PE=1 SV=1	Protein kinase domain
cycg050486	adapters, effectors and signal transducers	MAPKKK	PREDICTED: mitogen-activated protein kinase kinase kinase 7 isoform X1 [Danio rerio]	Tyrosine-protein kinase Yes GN=YES1 OS=Gallus gallus (Chicken) PE=1 SV=3	Protein tyrosine kinase;; Protein kinase domain
cycg014288	adapters, effectors and signal transducers	MAPKKK	PREDICTED: mitogen-activated protein kinase kinase kinase 5 [Danio rerio]	Serine/threonine-protein kinase 4 18kDa subunit GN=stk4 OS=Xenopus tropicalis (Western clawed frog) PE=2 SV=1	Protein kinase domain;; Protein tyrosine kinase;; Protein kinase domain;; Protein tyrosine kinase
cycg014287	adapters, effectors and signal transducers	MAPKKK	PREDICTED: mitogen-activated protein kinase kinase kinase 5 [Danio rerio]	--	Domain of unknown function (DUF4071)
cycg008324	adapters, effectors and signal transducers	MAPKKK	PREDICTED: mitogen-activated protein kinase kinase kinase 4 isoform X3 [Danio rerio]	--	--
cycg008323	adapters, effectors and signal transducers	MAPKKK	PREDICTED: mitogen-activated protein kinase kinase kinase 4 isoform X2 [Danio rerio]	Serine/threonine-protein kinase PAK 3 GN=pak3 OS=Xenopus laevis (African clawed frog) PE=2 SV=1	Protein kinase domain;; Protein tyrosine kinase;; Kinase-like
cycg049950	adapters, effectors and signal transducers	MAPKKK	PREDICTED: mitogen-activated protein kinase kinase kinase 3 [Danio rerio]	Serine/threonine-protein kinase 3 20kDa subunit GN=stk3 OS=Danio rerio (Zebrafish) PE=2 SV=1	Protein kinase domain;; Protein tyrosine kinase;; PB1 domain;; Kinase-like
cycg003693	adapters, effectors and signal transducers	MAPKKK	PREDICTED: mitogen-activated protein kinase kinase kinase 2-like isoform X1 [Pundamilia nyererei]	Casein kinase II subunit alpha&apos; OS=Gallus gallus (Chicken) PE=2 SV=1	Protein kinase domain;; Protein tyrosine kinase
cycg020291	adapters, effectors and signal transducers	MAPKKK	PREDICTED: mitogen-activated protein kinase kinase kinase 20 isoform X1 [Danio rerio]	Serine/threonine-protein kinase 3 20kDa subunit GN=stk3 OS=Danio rerio (Zebrafish) PE=2 SV=1	Protein kinase domain;; Protein tyrosine kinase;; PB1 domain
cycg042420	adapters, effectors and signal transducers	MAPKKK	PREDICTED: mitogen-activated protein kinase kinase kinase 2 isoform X2 [Esox lucius]	Serine/threonine-protein kinase 3 20kDa subunit GN=stk3 OS=Xenopus laevis (African clawed frog) PE=2 SV=1	Protein kinase domain;; PB1 domain;; Protein kinase domain;; Protein tyrosine kinase
cycg031838	adapters, effectors and signal transducers	MAPKKK	PREDICTED: mitogen-activated protein kinase kinase kinase 2 [Danio rerio]	Tyrosine-protein kinase JAK2 GN=JAK2 OS=Gallus gallus (Chicken) PE=2 SV=1	Protein kinase domain;; Protein tyrosine kinase;; PB1 domain
cycg048049	adapters, effectors and signal transducers	MAPKKK	PREDICTED: mitogen-activated protein kinase kinase kinase 2 [Danio rerio]	Serine/threonine-protein kinase 3 20kDa subunit GN=stk3 OS=Danio rerio (Zebrafish) PE=2 SV=1	Protein kinase domain;; Protein tyrosine kinase
cycg031837	adapters, effectors and signal transducers	MAPKKK	PREDICTED: mitogen-activated protein kinase kinase kinase 2 [Danio rerio]	Serine/threonine-protein kinase 3 20kDa subunit GN=stk3 OS=Danio rerio (Zebrafish) PE=2 SV=1	Protein kinase domain;; Protein tyrosine kinase
cycg018504	adapters, effectors and signal transducers	MAPKKK	PREDICTED: mitogen-activated protein kinase kinase kinase 1-like [Latimeria chalumnae]	Serine/threonine-protein kinase Nek8 GN=nek8 OS=Danio rerio (Zebrafish) PE=2 SV=1	Protein kinase domain;; Protein tyrosine kinase
cycg046115	adapters, effectors and signal transducers	MAPKKK	PREDICTED: mitogen-activated protein kinase kinase kinase 19 isoform X3 [Danio rerio]	--	--
cycg023224	adapters, effectors and signal transducers	MAPKKK	PREDICTED: mitogen-activated protein kinase kinase kinase 15 isoform X2 [Danio rerio]	--	Domain of unknown function (DUF4071)
cycg049499	adapters, effectors and signal transducers	MAPKKK	PREDICTED: mitogen-activated protein kinase kinase kinase 14-like isoform X2 [Danio rerio]	Serine/threonine-protein kinase 10 GN=STK10 OS=Gallus gallus (Chicken) PE=3 SV=2	Protein kinase domain;; Protein tyrosine kinase
cycg040906	adapters, effectors and signal transducers	MAPKKK	PREDICTED: mitogen-activated protein kinase kinase kinase 14-like isoform X2 [Danio rerio]	--	Protein kinase domain
cycg049509	adapters, effectors and signal transducers	MAPKKK	PREDICTED: mitogen-activated protein kinase kinase kinase 14-like isoform X2 [Danio rerio]	--	--
cycg002610	adapters, effectors and signal transducers	MAPKKK	PREDICTED: mitogen-activated protein kinase kinase kinase 14-like isoform X1 [Danio rerio]	Serine/threonine-protein kinase 10 GN=stk10 OS=Xenopus tropicalis (Western clawed frog) PE=2 SV=1	Protein kinase domain;; Protein tyrosine kinase
cycg022793	adapters, effectors and signal transducers	MAPKKK	PREDICTED: mitogen-activated protein kinase kinase kinase 14 isoform X1 [Danio rerio]	Serine/threonine-protein kinase 10 GN=stk10 OS=Danio rerio (Zebrafish) PE=2 SV=1	Granulin;; Protein kinase domain
cycg010986	adapters, effectors and signal transducers	MAPKKK	PREDICTED: mitogen-activated protein kinase kinase kinase 13 [Danio rerio]	Mitogen-activated protein kinase kinase kinase 13-A GN=map3k13-a OS=Xenopus laevis (African clawed frog) PE=2 SV=1	Protein tyrosine kinase;; Protein kinase domain
cycg010987	adapters, effectors and signal transducers	MAPKKK	PREDICTED: mitogen-activated protein kinase kinase kinase 13 [Danio rerio]	Mitogen-activated protein kinase kinase kinase 13-A GN=map3k13-a OS=Xenopus laevis (African clawed frog) PE=2 SV=1	Protein kinase domain;; Protein tyrosine kinase
cycg024953	adapters, effectors and signal transducers	MAPKKK	PREDICTED: mitogen-activated protein kinase kinase kinase 12 isoform X1 [Danio rerio]	Mitogen-activated protein kinase kinase kinase 13-A GN=map3k13-a OS=Xenopus laevis (African clawed frog) PE=2 SV=1	Protein tyrosine kinase;; Protein kinase domain
cycg047851	adapters, effectors and signal transducers	MAPKKK	PREDICTED: mitogen-activated protein kinase kinase kinase 11-like [Poecilia reticulata]	Mitogen-activated protein kinase kinase kinase 10 GN=map3k10 OS=Xenopus laevis (African clawed frog) PE=1 SV=1	Protein tyrosine kinase;; Protein kinase domain
cycg046309	adapters, effectors and signal transducers	MAPKKK	PREDICTED: mitogen-activated protein kinase kinase kinase 11-like [Poecilia reticulata]	Mitogen-activated protein kinase kinase kinase 10 GN=map3k10 OS=Xenopus laevis (African clawed frog) PE=1 SV=1	--
cycg047852	adapters, effectors and signal transducers	MAPKKK	PREDICTED: mitogen-activated protein kinase kinase kinase 11-like [Anolis carolinensis]	Mitogen-activated protein kinase kinase kinase 10 GN=map3k10 OS=Xenopus laevis (African clawed frog) PE=1 SV=1	Protein tyrosine kinase;; Protein kinase domain
cycg014749	adapters, effectors and signal transducers	MAPKKK	PREDICTED: mitogen-activated protein kinase kinase kinase 11 isoform X2 [Astyanax mexicanus]	Mitogen-activated protein kinase kinase kinase 10 GN=map3k10 OS=Xenopus laevis (African clawed frog) PE=1 SV=1	--
cycg047850	adapters, effectors and signal transducers	MAPKKK	PREDICTED: mitogen-activated protein kinase kinase kinase 11 isoform X2 [Astyanax mexicanus]	Mitogen-activated protein kinase kinase kinase 10 GN=map3k10 OS=Xenopus laevis (African clawed frog) PE=1 SV=1	--
cycg017533	adapters, effectors and signal transducers	MAPKKK	PREDICTED: mitogen-activated protein kinase kinase kinase 10 [Danio rerio]	Mitogen-activated protein kinase kinase kinase 10 GN=map3k10 OS=Xenopus laevis (African clawed frog) PE=1 SV=1	Protein tyrosine kinase;; Protein kinase domain;; Variant SH3 domain;; SH3 domain;; Variant SH3 domain
cycg017531	adapters, effectors and signal transducers	MAPKKK	PREDICTED: mitogen-activated protein kinase kinase kinase 10 [Danio rerio]	Mitogen-activated protein kinase kinase kinase 10 GN=map3k10 OS=Xenopus laevis (African clawed frog) PE=1 SV=1	Protein kinase domain;; Protein tyrosine kinase;; Variant SH3 domain;; SH3 domain;; Variant SH3 domain
cycg046465	adapters, effectors and signal transducers	MAPKKK	PREDICTED: mitogen-activated protein kinase kinase kinase 10 [Danio rerio]	Mitogen-activated protein kinase kinase kinase 10 GN=map3k10 OS=Xenopus laevis (African clawed frog) PE=1 SV=1	--
cycg019308	adapters, effectors and signal transducers	MAPKKK	PREDICTED: mitogen-activated protein kinase kinase kinase 10 [Danio rerio]	Mitogen-activated protein kinase kinase kinase 10 GN=map3k10 OS=Xenopus laevis (African clawed frog) PE=1 SV=1	--
cycg017530	adapters, effectors and signal transducers	MAPKKK	PREDICTED: mitogen-activated protein kinase kinase kinase 10 [Danio rerio]	Mitogen-activated protein kinase kinase kinase 10 GN=map3k10 OS=Xenopus laevis (African clawed frog) PE=1 SV=1	--
cycg009419	adapters, effectors and signal transducers	MAPKKK	PREDICTED: mitogen-activated protein kinase kinase kinase 1 isoform X2 [Danio rerio]	Arginine/serine-rich protein 1 GN=rsrp1 OS=Danio rerio (Zebrafish) PE=2 SV=1	SWIM zinc finger
cycg041939	adapters, effectors and signal transducers	MAPKKK	PREDICTED: mitogen-activated protein kinase kinase kinase 1 isoform X2 [Danio rerio]	--	SWIM zinc finger
cycg009418	adapters, effectors and signal transducers	MAPKKK	PREDICTED: mitogen-activated protein kinase kinase kinase 1 isoform X2 [Danio rerio]	Aurora kinase B OS=Xenopus tropicalis (Western clawed frog) PE=2 SV=1	Protein kinase domain;; Protein tyrosine kinase;; Kinase-like
cycg046962	adapters, effectors and signal transducers	MAPKKK	PREDICTED: mitogen-activated protein kinase kinase kinase 1 isoform X2 [Danio rerio]	--	--
cycg009417	adapters, effectors and signal transducers	MAPKKK	PREDICTED: mitogen-activated protein kinase kinase kinase 1 isoform X1 [Danio rerio]	--	SWIM zinc finger
cycg009548	adapters, effectors and signal transducers	MAPKKK	PREDICTED: mitogen-activated protein kinase kinase kinase 1 isoform X1 [Danio rerio]	--	--
cycg018112	adapters, effectors and signal transducers	MAPKKK	PREDICTED: LOW QUALITY PROTEIN: mitogen-activated protein kinase kinase kinase kinase 4 [Latimeria chalumnae]	GTPase-activating Rap/Ran-GAP domain-like protein 3 GN=GARNL3 OS=Gallus gallus (Chicken) PE=2 SV=1	CNH domain;; CNH domain
cycg034253	adapters, effectors and signal transducers	MAPKKK	mitogen-activated protein kinase kinase kinase kinase 5 [Danio rerio]	--	--
cycg034254	adapters, effectors and signal transducers	MAPKKK	Mitogen-activated protein kinase kinase kinase kinase 3 [Columba livia]	--	--
cycg030439	adapters, effectors and signal transducers	MAPKKK	mitogen-activated protein kinase kinase kinase kinase 2 [Danio rerio]	--	CNH domain;; Immunoglobulin V-set domain;; Immunoglobulin I-set domain;; Immunoglobulin domain;; Immunoglobulin V-set domain
cycg044588	adapters, effectors and signal transducers	MAPKKK	mitogen-activated protein kinase kinase kinase kinase 2 [Danio rerio]	--	--
cycg000097	adapters, effectors and signal transducers	MAPKKK	mitogen-activated protein kinase kinase kinase 5 [Danio rerio]	Serine/threonine-protein kinase 4 18kDa subunit GN=stk4 OS=Xenopus tropicalis (Western clawed frog) PE=2 SV=1	Protein kinase domain;; Protein tyrosine kinase
cycg022589	adapters, effectors and signal transducers	MAPKKK	mitogen-activated protein kinase kinase kinase 5 [Danio rerio]	Serine/threonine-protein kinase 4 18kDa subunit GN=stk4 OS=Xenopus tropicalis (Western clawed frog) PE=2 SV=1	Domain of unknown function (DUF4071);; Protein kinase domain;; Protein tyrosine kinase
cycg024721	adapters, effectors and signal transducers	MAPKKK	mitogen-activated protein kinase kinase kinase 5 [Danio rerio]	--	Domain of unknown function (DUF4071)
cycg022590	adapters, effectors and signal transducers	MAPKKK	mitogen-activated protein kinase kinase kinase 5 [Danio rerio]	--	--
cycg049535	adapters, effectors and signal transducers	MAPKKK	Mitogen-activated protein kinase kinase kinase 12, partial [Egretta garzetta]	Mitogen-activated protein kinase kinase kinase 13-B GN=map3k13-b OS=Xenopus laevis (African clawed frog) PE=2 SV=1	Protein kinase domain;; Protein tyrosine kinase
cycg044692	adapters, effectors and signal transducers	MAPKKK	mitogen-activated protein kinase kinase kinase 12 [Danio rerio]	Mitogen-activated protein kinase kinase kinase 13-B GN=map3k13-b OS=Xenopus laevis (African clawed frog) PE=2 SV=1	Protein kinase domain
cycg006022	adapters, effectors and signal transducers	MAPKKK	mitogen-activated protein kinase kinase 1 [Danio rerio]	Dual specificity mitogen-activated protein kinase kinase 1 GN=map2k1 OS=Xenopus laevis (African clawed frog) PE=1 SV=2	Protein kinase domain;; Protein tyrosine kinase
cycg052227	adapters, effectors and signal transducers	MAPKKK	PREDICTED: dual specificity mitogen-activated protein kinase kinase 7 isoform X1 [Danio rerio]	Dual specificity mitogen-activated protein kinase kinase 2 (Fragment) GN=map2k2 OS=Xenopus laevis (African clawed frog) PE=1 SV=1	Protein kinase domain;; Protein tyrosine kinase
cycg052223	adapters, effectors and signal transducers	MAPKKK	PREDICTED: dual specificity mitogen-activated protein kinase kinase 7 isoform X1 [Danio rerio]	Dual specificity mitogen-activated protein kinase kinase 2 (Fragment) GN=map2k2 OS=Xenopus laevis (African clawed frog) PE=1 SV=1	Protein kinase domain
cycg037015	adapters, effectors and signal transducers	MAPKKK	PREDICTED: dual specificity mitogen-activated protein kinase kinase 7 isoform X1 [Danio rerio]	--	Immunoglobulin V-set domain
cycg020293	adapters, effectors and signal transducers	MyD88	myeloid differentiation primary response protein 88a [Cyprinus carpio]	Myeloid differentiation primary response protein MyD88 GN=myd88 OS=Danio rerio (Zebrafish) PE=2 SV=2	Death domain;; TIR domain
cycg033324	adapters, effectors and signal transducers	MyD88	death-associated protein kinase 1 [Danio rerio]	Myeloid differentiation primary response protein MyD88 GN=MYD88 OS=Gallus gallus (Chicken) PE=1 SV=1	Death domain;; Ankyrin repeats (3 copies);; Ankyrin repeats (many copies);; Ankyrin repeat;; Ankyrin repeats (many copies);; Ankyrin repeat
cycg004085	adapters, effectors and signal transducers	MyD88	death-associated protein kinase 1 [Danio rerio]	Myeloid differentiation primary response protein MyD88 GN=MYD88 OS=Gallus gallus (Chicken) PE=1 SV=1	Death domain;; Ankyrin repeats (3 copies);; Ankyrin repeats (many copies);; Ankyrin repeat
cycg019471	adapters, effectors and signal transducers	NALP12	PREDICTED: NACHT, LRR and PYD domains-containing protein 12-like, partial [Danio rerio]	Protein NLRC5 GN=nlrc5 OS=Ictalurus punctatus (Channel catfish) PE=2 SV=1	SPRY-associated domain;; Leucine Rich repeat;; Leucine Rich Repeat;; SPRY domain;; NACHT domain;; Fish-specific NACHT associated domain
cycg039475	adapters, effectors and signal transducers	NALP12	PREDICTED: NACHT, LRR and PYD domains-containing protein 12-like, partial [Danio rerio]	Lysyl oxidase homolog 2A (Precursor) GN=loxl2a OS=Danio rerio (Zebrafish) PE=2 SV=1	Scavenger receptor cysteine-rich domain
cycg039476	adapters, effectors and signal transducers	NALP12	PREDICTED: NACHT, LRR and PYD domains-containing protein 12-like, partial [Danio rerio]	Zinc-binding protein A33 OS=Pleurodeles waltl (Iberian ribbed newt) PE=1 SV=2	NACHT domain;; Fish-specific NACHT associated domain;; SPRY-associated domain;; SPRY domain;; Leucine Rich Repeat;; Leucine Rich repeat;; Leucine Rich repeats (2 copies);; Leucine rich repeat
cycg009642	adapters, effectors and signal transducers	NALP12	PREDICTED: NACHT, LRR and PYD domains-containing protein 12-like, partial [Danio rerio]	Stonustoxin subunit alpha OS=Synanceia horrida (Estuarine stonefish) PE=1 SV=3	NACHT domain;; Fish-specific NACHT associated domain;; Leucine Rich repeat;; Leucine Rich Repeat;; Leucine Rich repeats (2 copies);; Leucine rich repeat;; SPRY domain
cycg039472	adapters, effectors and signal transducers	NALP12	PREDICTED: NACHT, LRR and PYD domains-containing protein 12-like, partial [Danio rerio]	Protein NLRC5 GN=nlrc5 OS=Ictalurus punctatus (Channel catfish) PE=2 SV=1	NACHT domain;; Fish-specific NACHT associated domain
cycg009641	adapters, effectors and signal transducers	NALP12	PREDICTED: NACHT, LRR and PYD domains-containing protein 12-like, partial [Danio rerio]	Protein NLRC5 GN=nlrc5 OS=Ictalurus punctatus (Channel catfish) PE=2 SV=1	NACHT domain;; Fish-specific NACHT associated domain
cycg046899	adapters, effectors and signal transducers	NALP12	PREDICTED: NACHT, LRR and PYD domains-containing protein 12-like, partial [Danio rerio]	--	Fish-specific NACHT associated domain;; NACHT domain
cycg039473	adapters, effectors and signal transducers	NALP12	PREDICTED: NACHT, LRR and PYD domains-containing protein 12-like, partial [Danio rerio]	--	--
cycg027472	adapters, effectors and signal transducers	NALP12	PREDICTED: NACHT, LRR and PYD domains-containing protein 12-like isoform X8 [Danio rerio]	--	Leucine Rich repeat
cycg013362	adapters, effectors and signal transducers	NALP12	PREDICTED: NACHT, LRR and PYD domains-containing protein 12-like isoform X8 [Danio rerio]	--	--
cycg025898	adapters, effectors and signal transducers	NALP12	PREDICTED: NACHT, LRR and PYD domains-containing protein 12-like isoform X6 [Astyanax mexicanus]	--	--
cycg025389	adapters, effectors and signal transducers	NALP12	PREDICTED: NACHT, LRR and PYD domains-containing protein 12-like isoform X6 [Astyanax mexicanus]	--	--
cycg024378	adapters, effectors and signal transducers	NALP12	PREDICTED: NACHT, LRR and PYD domains-containing protein 12-like isoform X6 [Astyanax mexicanus]	--	--
cycg024377	adapters, effectors and signal transducers	NALP12	PREDICTED: NACHT, LRR and PYD domains-containing protein 12-like isoform X6 [Astyanax mexicanus]	--	--
cycg033028	adapters, effectors and signal transducers	NALP12	PREDICTED: NACHT, LRR and PYD domains-containing protein 12-like isoform X5 [Astyanax mexicanus]	--	Fish-specific NACHT associated domain
cycg030027	adapters, effectors and signal transducers	NALP12	PREDICTED: NACHT, LRR and PYD domains-containing protein 12-like isoform X3 [Danio rerio]	--	Fish-specific NACHT associated domain
cycg017109	adapters, effectors and signal transducers	NALP12	PREDICTED: NACHT, LRR and PYD domains-containing protein 12-like isoform X3 [Danio rerio]	Stonustoxin subunit beta OS=Synanceia horrida (Estuarine stonefish) PE=1 SV=3	--
cycg048651	adapters, effectors and signal transducers	NALP12	PREDICTED: NACHT, LRR and PYD domains-containing protein 12-like isoform X2 [Danio rerio]	Stonustoxin subunit beta OS=Synanceia horrida (Estuarine stonefish) PE=1 SV=3	SPRY-associated domain;; SPRY domain;; Leucine Rich repeat
cycg018515	adapters, effectors and signal transducers	NALP12	PREDICTED: NACHT, LRR and PYD domains-containing protein 12-like isoform X2 [Danio rerio]	--	Fish-specific NACHT associated domain;; NACHT domain
cycg029112	adapters, effectors and signal transducers	NALP12	PREDICTED: NACHT, LRR and PYD domains-containing protein 12-like [Danio rerio]	Protein NLRC5 GN=nlrc5 OS=Ictalurus punctatus (Channel catfish) PE=2 SV=1	PAAD/DAPIN/Pyrin domain;; NACHT domain;; Fish-specific NACHT associated domain
cycg019840	adapters, effectors and signal transducers	NALP12	PREDICTED: NACHT, LRR and PYD domains-containing protein 12-like [Danio rerio]	Protein NLRC5 GN=nlrc5 OS=Ictalurus punctatus (Channel catfish) PE=2 SV=1	PAAD/DAPIN/Pyrin domain;; Fish-specific NACHT associated domain
cycg009635	adapters, effectors and signal transducers	NALP12	PREDICTED: NACHT, LRR and PYD domains-containing protein 12-like [Danio rerio]	Nuclear factor 1 C-type GN=NFIC OS=Gallus gallus (Chicken) PE=1 SV=1	NACHT domain;; Nuclear factor I protein pre-N-terminus;; MH1 domain;; Fish-specific NACHT associated domain
cycg003029	adapters, effectors and signal transducers	NALP12	PREDICTED: NACHT, LRR and PYD domains-containing protein 12-like [Danio rerio]	Protein NLRC5 GN=nlrc5 OS=Ictalurus punctatus (Channel catfish) PE=2 SV=1	NACHT domain;; Fish-specific NACHT associated domain;; PAAD/DAPIN/Pyrin domain
cycg037397	adapters, effectors and signal transducers	NALP12	PREDICTED: NACHT, LRR and PYD domains-containing protein 12-like [Danio rerio]	Protein NLRC5 GN=nlrc5 OS=Ictalurus punctatus (Channel catfish) PE=2 SV=1	NACHT domain;; Fish-specific NACHT associated domain
cycg005947	adapters, effectors and signal transducers	NALP12	PREDICTED: NACHT, LRR and PYD domains-containing protein 12-like [Danio rerio]	Protein NLRC5 GN=nlrc5 OS=Ictalurus punctatus (Channel catfish) PE=2 SV=1	NACHT domain;; Fish-specific NACHT associated domain
cycg010551	adapters, effectors and signal transducers	NALP12	PREDICTED: NACHT, LRR and PYD domains-containing protein 12-like [Danio rerio]	Protein NLRC5 GN=nlrc5 OS=Ictalurus punctatus (Channel catfish) PE=2 SV=1	NACHT domain
PB.6849	adapters, effectors and signal transducers	NALP12	PREDICTED: NACHT, LRR and PYD domains-containing protein 12-like [Danio rerio]	Protein NLRC5 GN=nlrc5 OS=Ictalurus punctatus (Channel catfish) PE=2 SV=1	Leucine Rich repeat;; Fish-specific NACHT associated domain;; NACHT domain;; Leucine Rich repeats (2 copies);; Leucine rich repeat;; Leucine Rich Repeat;; Leucine rich repeat
cycg014131	adapters, effectors and signal transducers	NALP12	PREDICTED: NACHT, LRR and PYD domains-containing protein 12-like [Danio rerio]	Stonustoxin subunit beta OS=Synanceia horrida (Estuarine stonefish) PE=1 SV=3	SPRY-associated domain;; SPRY domain
cycg003775	adapters, effectors and signal transducers	NALP12	PREDICTED: NACHT, LRR and PYD domains-containing protein 12-like [Danio rerio]	Stonustoxin subunit beta OS=Synanceia horrida (Estuarine stonefish) PE=1 SV=3	SPRY-associated domain;; SPRY domain
cycg039474	adapters, effectors and signal transducers	NALP12	PREDICTED: NACHT, LRR and PYD domains-containing protein 12-like [Danio rerio]	Stonustoxin subunit alpha OS=Synanceia horrida (Estuarine stonefish) PE=1 SV=3	SPRY-associated domain;; Leucine Rich Repeat;; Leucine Rich repeat;; SPRY domain;; Leucine Rich repeats (2 copies);; Leucine rich repeat
PB.945	adapters, effectors and signal transducers	NALP12	PREDICTED: NACHT, LRR and PYD domains-containing protein 12-like [Danio rerio]	--	PAAD/DAPIN/Pyrin domain;; PAAD/DAPIN/Pyrin domain
cycg007292	adapters, effectors and signal transducers	NALP12	PREDICTED: NACHT, LRR and PYD domains-containing protein 12-like [Danio rerio]	--	PAAD/DAPIN/Pyrin domain
cycg045071	adapters, effectors and signal transducers	NALP12	PREDICTED: NACHT, LRR and PYD domains-containing protein 12-like [Danio rerio]	--	PAAD/DAPIN/Pyrin domain
cycg047059	adapters, effectors and signal transducers	NALP12	PREDICTED: NACHT, LRR and PYD domains-containing protein 12-like [Danio rerio]	--	PAAD/DAPIN/Pyrin domain
cycg030395	adapters, effectors and signal transducers	NALP12	PREDICTED: NACHT, LRR and PYD domains-containing protein 12-like [Danio rerio]	--	PAAD/DAPIN/Pyrin domain
cycg007588	adapters, effectors and signal transducers	NALP12	PREDICTED: NACHT, LRR and PYD domains-containing protein 12-like [Danio rerio]	Protein NLRC5 GN=nlrc5 OS=Ictalurus punctatus (Channel catfish) PE=2 SV=1	NACHT domain;; Fish-specific NACHT associated domain
cycg006694	adapters, effectors and signal transducers	NALP12	PREDICTED: NACHT, LRR and PYD domains-containing protein 12-like [Danio rerio]	--	Fish-specific NACHT associated domain;; NACHT domain
cycg038812	adapters, effectors and signal transducers	NALP12	PREDICTED: NACHT, LRR and PYD domains-containing protein 12-like [Danio rerio]	--	Fish-specific NACHT associated domain;; NACHT domain
cycg032228	adapters, effectors and signal transducers	NALP12	PREDICTED: NACHT, LRR and PYD domains-containing protein 12-like [Danio rerio]	--	Fish-specific NACHT associated domain;; NACHT domain
cycg035747	adapters, effectors and signal transducers	NALP12	PREDICTED: NACHT, LRR and PYD domains-containing protein 12-like [Danio rerio]	--	Fish-specific NACHT associated domain
cycg030260	adapters, effectors and signal transducers	NALP12	PREDICTED: NACHT, LRR and PYD domains-containing protein 12-like [Danio rerio]	--	Fish-specific NACHT associated domain
cycg025944	adapters, effectors and signal transducers	NALP12	PREDICTED: NACHT, LRR and PYD domains-containing protein 12-like [Danio rerio]	--	Fish-specific NACHT associated domain
cycg048209	adapters, effectors and signal transducers	NALP12	PREDICTED: NACHT, LRR and PYD domains-containing protein 12-like [Danio rerio]	Stonustoxin subunit beta OS=Synanceia horrida (Estuarine stonefish) PE=1 SV=3	--
cycg030259	adapters, effectors and signal transducers	NALP12	PREDICTED: NACHT, LRR and PYD domains-containing protein 12-like [Danio rerio]	SEC14-like protein 5 GN=sec14l1 OS=Xenopus tropicalis (Western clawed frog) PE=2 SV=1	--
cycg047164	adapters, effectors and signal transducers	NALP12	PREDICTED: NACHT, LRR and PYD domains-containing protein 12-like [Danio rerio]	--	--
cycg021064	adapters, effectors and signal transducers	NALP12	PREDICTED: NACHT, LRR and PYD domains-containing protein 12-like [Danio rerio]	--	--
cycg031049	adapters, effectors and signal transducers	NALP12	PREDICTED: NACHT, LRR and PYD domains-containing protein 12-like [Danio rerio]	--	--
cycg015555	adapters, effectors and signal transducers	NALP12	PREDICTED: NACHT, LRR and PYD domains-containing protein 12-like [Danio rerio]	--	--
cycg003416	adapters, effectors and signal transducers	NALP12	PREDICTED: NACHT, LRR and PYD domains-containing protein 12-like [Danio rerio]	--	--
cycg003418	adapters, effectors and signal transducers	NALP12	PREDICTED: NACHT, LRR and PYD domains-containing protein 12-like [Danio rerio]	--	--
cycg007583	adapters, effectors and signal transducers	NALP12	PREDICTED: NACHT, LRR and PYD domains-containing protein 12-like [Danio rerio]	--	--
cycg019442	adapters, effectors and signal transducers	NALP12	PREDICTED: NACHT, LRR and PYD domains-containing protein 12-like [Danio rerio]	--	--
cycg019761	adapters, effectors and signal transducers	NALP12	PREDICTED: NACHT, LRR and PYD domains-containing protein 12-like [Danio rerio]	--	--
cycg041656	adapters, effectors and signal transducers	NALP12	PREDICTED: NACHT, LRR and PYD domains-containing protein 12-like [Danio rerio]	--	--
cycg032053	adapters, effectors and signal transducers	NALP12	PREDICTED: NACHT, LRR and PYD domains-containing protein 12-like [Danio rerio]	--	--
cycg032271	adapters, effectors and signal transducers	NALP12	PREDICTED: NACHT, LRR and PYD domains-containing protein 12-like [Danio rerio]	--	--
cycg002685	adapters, effectors and signal transducers	NALP12	PREDICTED: NACHT, LRR and PYD domains-containing protein 12-like [Astyanax mexicanus]	Nuclear factor 7, brain OS=Xenopus laevis (African clawed frog) PE=1 SV=1	zinc finger of C3HC4-type, RING;; Zinc finger, C3HC4 type (RING finger);; Zinc finger, C3HC4 type (RING finger)
cycg031077	adapters, effectors and signal transducers	NALP12	PREDICTED: NACHT, LRR and PYD domains-containing protein 12-like [Astyanax mexicanus]	Protein NLRC5 GN=nlrc5 OS=Ictalurus punctatus (Channel catfish) PE=2 SV=1	NACHT domain;; Fish-specific NACHT associated domain
cycg012528	adapters, effectors and signal transducers	NALP12	PREDICTED: NACHT, LRR and PYD domains-containing protein 12-like [Astyanax mexicanus]	--	NACHT domain;; Fish-specific NACHT associated domain
cycg025897	adapters, effectors and signal transducers	NALP12	PREDICTED: NACHT, LRR and PYD domains-containing protein 12-like [Astyanax mexicanus]	--	NACHT domain
cycg027410	adapters, effectors and signal transducers	NALP12	PREDICTED: NACHT, LRR and PYD domains-containing protein 12-like [Astyanax mexicanus]	Protein NLRC5 GN=nlrc5 OS=Ictalurus punctatus (Channel catfish) PE=2 SV=1	Fish-specific NACHT associated domain;; NACHT domain;; Leucine Rich repeat;; Leucine Rich repeats (2 copies);; Leucine Rich Repeat
cycg016720	adapters, effectors and signal transducers	NALP12	PREDICTED: NACHT, LRR and PYD domains-containing protein 12-like [Astyanax mexicanus]	--	--
cycg043376	adapters, effectors and signal transducers	NALP12	PREDICTED: NACHT, LRR and PYD domains-containing protein 12-like [Astyanax mexicanus]	--	--
cycg047151	adapters, effectors and signal transducers	NALP12	PREDICTED: NACHT, LRR and PYD domains-containing protein 12-like [Astyanax mexicanus]	--	--
cycg034537	adapters, effectors and signal transducers	NALP12	PREDICTED: NACHT, LRR and PYD domains-containing protein 12-like [Astyanax mexicanus]	--	--
cycg045202	adapters, effectors and signal transducers	NALP12	PREDICTED: NACHT, LRR and PYD domains-containing protein 12 isoform X9 [Danio rerio]	Leucine-rich repeat-containing protein 45 GN=LRRC45 OS=Gallus gallus (Chicken) PE=2 SV=1	Leucine Rich repeat;; Leucine Rich repeats (2 copies);; Leucine Rich Repeat;; Leucine rich repeat
cycg012795	adapters, effectors and signal transducers	NALP12	PREDICTED: NACHT, LRR and PYD domains-containing protein 12 isoform X9 [Danio rerio]	Ran GTPase-activating protein 1 GN=rangap1 OS=Xenopus laevis (African clawed frog) PE=2 SV=1	Leucine Rich repeat;; Leucine rich repeat;; Leucine Rich Repeat
cycg005157	adapters, effectors and signal transducers	NALP12	PREDICTED: NACHT, LRR and PYD domains-containing protein 12 isoform X9 [Danio rerio]	--	--
cycg007584	adapters, effectors and signal transducers	NALP12	PREDICTED: NACHT, LRR and PYD domains-containing protein 12 isoform X8 [Danio rerio]	Protein NLRC5 GN=nlrc5 OS=Ictalurus punctatus (Channel catfish) PE=2 SV=1	Leucine Rich repeat;; Leucine Rich Repeat;; Fish-specific NACHT associated domain;; NACHT domain
cycg047165	adapters, effectors and signal transducers	NALP12	PREDICTED: NACHT, LRR and PYD domains-containing protein 12 isoform X8 [Danio rerio]	Protein NLRC5 GN=nlrc5 OS=Ictalurus punctatus (Channel catfish) PE=2 SV=1	Fish-specific NACHT associated domain;; NACHT domain
cycg027536	adapters, effectors and signal transducers	NALP12	PREDICTED: NACHT, LRR and PYD domains-containing protein 12 isoform X8 [Danio rerio]	--	Fish-specific NACHT associated domain;; NACHT domain
cycg001620	adapters, effectors and signal transducers	NALP12	PREDICTED: NACHT, LRR and PYD domains-containing protein 12 isoform X8 [Danio rerio]	--	Fish-specific NACHT associated domain
cycg025939	adapters, effectors and signal transducers	NALP12	PREDICTED: NACHT, LRR and PYD domains-containing protein 12 isoform X8 [Danio rerio]	--	--
cycg009842	adapters, effectors and signal transducers	NALP12	PREDICTED: NACHT, LRR and PYD domains-containing protein 12 isoform X5 [Danio rerio]	Stonustoxin subunit alpha OS=Synanceia horrida (Estuarine stonefish) PE=1 SV=3	SPRY-associated domain;; SPRY domain;; Leucine Rich repeat
cycg016811	adapters, effectors and signal transducers	NALP12	PREDICTED: NACHT, LRR and PYD domains-containing protein 12 isoform X5 [Danio rerio]	--	Fish-specific NACHT associated domain
cycg031249	adapters, effectors and signal transducers	NALP12	PREDICTED: NACHT, LRR and PYD domains-containing protein 12 isoform X5 [Danio rerio]	--	DNA binding domain of tn916 integrase
cycg047163	adapters, effectors and signal transducers	NALP12	PREDICTED: NACHT, LRR and PYD domains-containing protein 12 isoform X5 [Danio rerio]	--	--
cycg007587	adapters, effectors and signal transducers	NALP12	PREDICTED: NACHT, LRR and PYD domains-containing protein 12 isoform X5 [Danio rerio]	--	--
cycg047765	adapters, effectors and signal transducers	NALP12	PREDICTED: NACHT, LRR and PYD domains-containing protein 12 isoform X2 [Danio rerio]	Ran GTPase-activating protein 1 GN=rangap1 OS=Xenopus laevis (African clawed frog) PE=2 SV=1	Leucine Rich repeat;; Fish-specific NACHT associated domain;; Leucine Rich repeats (2 copies);; Leucine Rich Repeat;; NACHT domain
cycg047159	adapters, effectors and signal transducers	NALP12	PREDICTED: NACHT, LRR and PYD domains-containing protein 12 isoform X2 [Danio rerio]	Protein NLRC5 GN=nlrc5 OS=Ictalurus punctatus (Channel catfish) PE=2 SV=1	Fish-specific NACHT associated domain;; NACHT domain
cycg037974	adapters, effectors and signal transducers	NALP12	PREDICTED: NACHT, LRR and PYD domains-containing protein 12 isoform X2 [Danio rerio]	--	--
cycg027107	adapters, effectors and signal transducers	NALP12	PREDICTED: NACHT, LRR and PYD domains-containing protein 12 isoform X10 [Danio rerio]	--	--
cycg044366	adapters, effectors and signal transducers	NALP12	PREDICTED: NACHT, LRR and PYD domains-containing protein 12 isoform X10 [Danio rerio]	--	--
cycg020322	adapters, effectors and signal transducers	NALP12	PREDICTED: NACHT, LRR and PYD domains-containing protein 12 isoform X1 [Danio rerio]	Ran GTPase-activating protein 1 GN=rangap1 OS=Xenopus laevis (African clawed frog) PE=2 SV=1	Leucine Rich repeat;; Leucine Rich repeats (2 copies);; Leucine Rich Repeat;; Domain of unknown function (DUF4350);; Leucine rich repeat;; T-DNA border endonuclease VirD1;; Dr-family adhesin
cycg027455	adapters, effectors and signal transducers	NALP12	PREDICTED: NACHT, LRR and PYD domains-containing protein 12 [Danio rerio]	Stonustoxin subunit alpha OS=Synanceia horrida (Estuarine stonefish) PE=1 SV=3	SPRY-associated domain;; SPRY domain
cycg050885	adapters, effectors and signal transducers	NALP12	PREDICTED: NACHT, LRR and PYD domains-containing protein 12 [Danio rerio]	Protein NLRC5 GN=nlrc5 OS=Ictalurus punctatus (Channel catfish) PE=2 SV=1	NACHT domain;; Immunoglobulin V-set domain;; Fish-specific NACHT associated domain;; SPRY-associated domain;; Leucine Rich repeat;; SPRY domain;; Immunoglobulin I-set domain;; Leucine Rich repeats (2 copies);; Immunoglobulin domain;; Leucine Rich Repeat
cycg021531	adapters, effectors and signal transducers	NALP12	PREDICTED: NACHT, LRR and PYD domains-containing protein 12 [Danio rerio]	Stonustoxin subunit alpha OS=Synanceia horrida (Estuarine stonefish) PE=1 SV=3	NACHT domain;; Fish-specific NACHT associated domain;; B-box zinc finger;; PAAD/DAPIN/Pyrin domain;; SPRY-associated domain;; SPRY domain;; Leucine Rich repeat
cycg030262	adapters, effectors and signal transducers	NALP12	PREDICTED: LOW QUALITY PROTEIN: NACHT, LRR and PYD domains-containing protein 12-like [Larimichthys crocea]	--	--
cycg021025	adapters, effectors and signal transducers	NALP3	PREDICTED: NACHT, LRR and PYD domains-containing protein 3-like, partial [Danio rerio]	--	Fish-specific NACHT associated domain;; NACHT domain
cycg048558	adapters, effectors and signal transducers	NALP3	PREDICTED: NACHT, LRR and PYD domains-containing protein 3-like, partial [Danio rerio]	--	--
cycg022658	adapters, effectors and signal transducers	NALP3	PREDICTED: NACHT, LRR and PYD domains-containing protein 3-like isoform X4 [Danio rerio]	Protein NLRC5 GN=nlrc5 OS=Ictalurus punctatus (Channel catfish) PE=2 SV=1	Leucine Rich repeat;; NACHT domain;; Fish-specific NACHT associated domain;; Leucine Rich repeats (2 copies);; Leucine Rich Repeat;; Leucine rich repeat
cycg050051	adapters, effectors and signal transducers	NALP3	PREDICTED: NACHT, LRR and PYD domains-containing protein 3-like isoform X4 [Danio rerio]	Protein NLRC5 GN=nlrc5 OS=Ictalurus punctatus (Channel catfish) PE=2 SV=1	Fish-specific NACHT associated domain;; NACHT domain;; Leucine Rich repeat;; Leucine Rich repeats (2 copies);; Leucine Rich Repeat;; Leucine rich repeat
cycg047908	adapters, effectors and signal transducers	NALP3	PREDICTED: NACHT, LRR and PYD domains-containing protein 3-like isoform X2 [Danio rerio]	Protein NLRC5 GN=nlrc5 OS=Ictalurus punctatus (Channel catfish) PE=2 SV=1	NACHT domain;; Fish-specific NACHT associated domain;; Caspase recruitment domain;; AAA ATPase domain;; AAA domain;; ATPase family associated with various cellular activities (AAA)
cycg035748	adapters, effectors and signal transducers	NALP3	PREDICTED: NACHT, LRR and PYD domains-containing protein 3-like isoform X2 [Astyanax mexicanus]	--	--
cycg027170	adapters, effectors and signal transducers	NALP3	PREDICTED: NACHT, LRR and PYD domains-containing protein 3-like isoform X1 [Danio rerio]	Stonustoxin subunit beta OS=Synanceia horrida (Estuarine stonefish) PE=1 SV=3	SPRY-associated domain;; Leucine Rich repeat;; SPRY domain;; Leucine Rich repeats (2 copies);; Leucine Rich Repeat
cycg028976	adapters, effectors and signal transducers	NALP3	PREDICTED: NACHT, LRR and PYD domains-containing protein 3-like isoform X1 [Danio rerio]	Protein NLRC5 GN=nlrc5 OS=Ictalurus punctatus (Channel catfish) PE=2 SV=1	NACHT domain;; Function to find;; Caspase recruitment domain;; AAA domain;; Fish-specific NACHT associated domain
cycg001758	adapters, effectors and signal transducers	NALP3	PREDICTED: NACHT, LRR and PYD domains-containing protein 3-like isoform X1 [Danio rerio]	Protein NLRC5 GN=nlrc5 OS=Ictalurus punctatus (Channel catfish) PE=2 SV=1	NACHT domain;; Function to find;; Caspase recruitment domain
cycg025266	adapters, effectors and signal transducers	NALP3	PREDICTED: NACHT, LRR and PYD domains-containing protein 3-like isoform X1 [Danio rerio]	Protein NLRC5 GN=nlrc5 OS=Ictalurus punctatus (Channel catfish) PE=2 SV=1	NACHT domain;; Function to find
cycg028974	adapters, effectors and signal transducers	NALP3	PREDICTED: NACHT, LRR and PYD domains-containing protein 3-like isoform X1 [Danio rerio]	Protein NLRC5 GN=nlrc5 OS=Ictalurus punctatus (Channel catfish) PE=2 SV=1	NACHT domain;; Function to find
cycg037415	adapters, effectors and signal transducers	NALP3	PREDICTED: NACHT, LRR and PYD domains-containing protein 3-like isoform X1 [Danio rerio]	Protein NLRC5 GN=nlrc5 OS=Ictalurus punctatus (Channel catfish) PE=2 SV=1	NACHT domain;; Fish-specific NACHT associated domain
cycg027883	adapters, effectors and signal transducers	NALP3	PREDICTED: NACHT, LRR and PYD domains-containing protein 3-like isoform X1 [Danio rerio]	Protein NLRC5 GN=nlrc5 OS=Ictalurus punctatus (Channel catfish) PE=2 SV=1	NACHT domain;; Fish-specific NACHT associated domain
cycg028977	adapters, effectors and signal transducers	NALP3	PREDICTED: NACHT, LRR and PYD domains-containing protein 3-like isoform X1 [Danio rerio]	--	Function to find
cycg041368	adapters, effectors and signal transducers	NALP3	PREDICTED: NACHT, LRR and PYD domains-containing protein 3-like isoform X1 [Danio rerio]	Protein NLRC5 GN=nlrc5 OS=Ictalurus punctatus (Channel catfish) PE=2 SV=1	Fish-specific NACHT associated domain;; NACHT domain;; Leucine Rich repeat;; Leucine Rich repeats (2 copies)
cycg027434	adapters, effectors and signal transducers	NALP3	PREDICTED: NACHT, LRR and PYD domains-containing protein 3-like isoform X1 [Danio rerio]	Neoverrucotoxin subunit alpha OS=Synanceia verrucosa (Reef stonefish) PE=1 SV=1	Fish-specific NACHT associated domain
cycg012456	adapters, effectors and signal transducers	NALP3	PREDICTED: NACHT, LRR and PYD domains-containing protein 3-like isoform X1 [Danio rerio]	--	--
cycg031131	adapters, effectors and signal transducers	NALP3	PREDICTED: NACHT, LRR and PYD domains-containing protein 3-like isoform X1 [Danio rerio]	--	--
cycg003753	adapters, effectors and signal transducers	NALP3	PREDICTED: NACHT, LRR and PYD domains-containing protein 3-like isoform X1 [Astyanax mexicanus]	--	--
cycg035932	adapters, effectors and signal transducers	NALP3	PREDICTED: NACHT, LRR and PYD domains-containing protein 3-like [Danio rerio]	--	--
cycg048820	adapters, effectors and signal transducers	NALP3	PREDICTED: NACHT, LRR and PYD domains-containing protein 3-like [Danio rerio]	Stonustoxin subunit beta OS=Synanceia horrida (Estuarine stonefish) PE=1 SV=3	SPRY-associated domain;; Leucine Rich repeat;; SPRY domain;; Leucine Rich Repeat
cycg019441	adapters, effectors and signal transducers	NALP3	PREDICTED: NACHT, LRR and PYD domains-containing protein 3-like [Danio rerio]	Stonustoxin subunit alpha OS=Synanceia horrida (Estuarine stonefish) PE=1 SV=3	SPRY-associated domain
cycg037676	adapters, effectors and signal transducers	NALP3	PREDICTED: NACHT, LRR and PYD domains-containing protein 3-like [Danio rerio]	Stonustoxin subunit alpha OS=Synanceia horrida (Estuarine stonefish) PE=1 SV=3	SPRY-associated domain
cycg030365	adapters, effectors and signal transducers	NALP3	PREDICTED: NACHT, LRR and PYD domains-containing protein 3-like [Danio rerio]	Protein NLRC5 GN=nlrc5 OS=Ictalurus punctatus (Channel catfish) PE=2 SV=1	PAAD/DAPIN/Pyrin domain;; Fish-specific NACHT associated domain;; NACHT domain
cycg034954	adapters, effectors and signal transducers	NALP3	PREDICTED: NACHT, LRR and PYD domains-containing protein 3-like [Danio rerio]	Protein NLRC5 GN=nlrc5 OS=Ictalurus punctatus (Channel catfish) PE=2 SV=1	NACHT domain;; Function to find
cycg017795	adapters, effectors and signal transducers	NALP3	PREDICTED: NACHT, LRR and PYD domains-containing protein 3-like [Danio rerio]	Protein NLRC5 GN=nlrc5 OS=Ictalurus punctatus (Channel catfish) PE=2 SV=1	NACHT domain;; Fish-specific NACHT associated domain;; PAAD/DAPIN/Pyrin domain
cycg042408	adapters, effectors and signal transducers	NALP3	PREDICTED: NACHT, LRR and PYD domains-containing protein 3-like [Danio rerio]	Protein NLRC5 GN=nlrc5 OS=Ictalurus punctatus (Channel catfish) PE=2 SV=1	NACHT domain;; Fish-specific NACHT associated domain
cycg034960	adapters, effectors and signal transducers	NALP3	PREDICTED: NACHT, LRR and PYD domains-containing protein 3-like [Danio rerio]	Protein NLRC5 GN=nlrc5 OS=Ictalurus punctatus (Channel catfish) PE=2 SV=1	NACHT domain;; Caspase recruitment domain;; Function to find;; Fish-specific NACHT associated domain;; AAA domain;; Sigma-54 interaction domain;; RTP801 C-terminal region
cycg021621	adapters, effectors and signal transducers	NALP3	PREDICTED: NACHT, LRR and PYD domains-containing protein 3-like [Danio rerio]	Protein NLRC5 GN=nlrc5 OS=Ictalurus punctatus (Channel catfish) PE=2 SV=1	NACHT domain;; Caspase recruitment domain;; Fish-specific NACHT associated domain
cycg012148	adapters, effectors and signal transducers	NALP3	PREDICTED: NACHT, LRR and PYD domains-containing protein 3-like [Danio rerio]	Protein NLRC5 GN=nlrc5 OS=Ictalurus punctatus (Channel catfish) PE=2 SV=1	NACHT domain
cycg025572	adapters, effectors and signal transducers	NALP3	PREDICTED: NACHT, LRR and PYD domains-containing protein 3-like [Danio rerio]	Protein NLRC5 GN=nlrc5 OS=Ictalurus punctatus (Channel catfish) PE=2 SV=1	NACHT domain
cycg031624	adapters, effectors and signal transducers	NALP3	PREDICTED: NACHT, LRR and PYD domains-containing protein 3-like [Danio rerio]	Protein NLRC5 GN=nlrc5 OS=Ictalurus punctatus (Channel catfish) PE=2 SV=1	NACHT domain
cycg051003	adapters, effectors and signal transducers	NALP3	PREDICTED: NACHT, LRR and PYD domains-containing protein 3-like [Danio rerio]	--	NACHT domain
cycg042394	adapters, effectors and signal transducers	NALP3	PREDICTED: NACHT, LRR and PYD domains-containing protein 3-like [Danio rerio]	Neoverrucotoxin subunit beta OS=Synanceia verrucosa (Reef stonefish) PE=1 SV=1	Leucine Rich repeat;; SPRY-associated domain;; Leucine Rich Repeat;; Leucine Rich repeats (2 copies);; SPRY domain;; Leucine rich repeat
cycg037396	adapters, effectors and signal transducers	NALP3	PREDICTED: NACHT, LRR and PYD domains-containing protein 3-like [Danio rerio]	--	Fish-specific NACHT associated domain;; PAAD/DAPIN/Pyrin domain
cycg016575	adapters, effectors and signal transducers	NALP3	PREDICTED: NACHT, LRR and PYD domains-containing protein 3-like [Danio rerio]	Stonustoxin subunit beta OS=Synanceia horrida (Estuarine stonefish) PE=1 SV=3	Fish-specific NACHT associated domain;; NACHT domain;; SPRY-associated domain;; Function to find;; SPRY domain;; Leucine Rich repeat;; Leucine Rich Repeat
cycg021634	adapters, effectors and signal transducers	NALP3	PREDICTED: NACHT, LRR and PYD domains-containing protein 3-like [Danio rerio]	Protein NLRC5 GN=nlrc5 OS=Ictalurus punctatus (Channel catfish) PE=2 SV=1	Fish-specific NACHT associated domain;; NACHT domain
cycg012143	adapters, effectors and signal transducers	NALP3	PREDICTED: NACHT, LRR and PYD domains-containing protein 3-like [Danio rerio]	Protein NLRC5 GN=nlrc5 OS=Ictalurus punctatus (Channel catfish) PE=2 SV=1	Fish-specific NACHT associated domain;; NACHT domain
cycg013846	adapters, effectors and signal transducers	NALP3	PREDICTED: NACHT, LRR and PYD domains-containing protein 3-like [Danio rerio]	--	Fish-specific NACHT associated domain
cycg028711	adapters, effectors and signal transducers	NALP3	PREDICTED: NACHT, LRR and PYD domains-containing protein 3-like [Danio rerio]	Stonustoxin subunit beta OS=Synanceia horrida (Estuarine stonefish) PE=1 SV=3	--
cycg007438	adapters, effectors and signal transducers	NALP3	PREDICTED: NACHT, LRR and PYD domains-containing protein 3-like [Danio rerio]	--	--
cycg027395	adapters, effectors and signal transducers	NALP3	PREDICTED: NACHT, LRR and PYD domains-containing protein 3-like [Danio rerio]	--	--
cycg040560	adapters, effectors and signal transducers	NALP3	PREDICTED: NACHT, LRR and PYD domains-containing protein 3-like [Danio rerio]	--	--
cycg050059	adapters, effectors and signal transducers	NALP3	PREDICTED: NACHT, LRR and PYD domains-containing protein 3-like [Danio rerio]	--	--
cycg041697	adapters, effectors and signal transducers	NALP3	PREDICTED: NACHT, LRR and PYD domains-containing protein 3-like [Danio rerio]	--	--
cycg029111	adapters, effectors and signal transducers	NALP3	PREDICTED: NACHT, LRR and PYD domains-containing protein 3-like [Danio rerio]	--	--
cycg035931	adapters, effectors and signal transducers	NALP3	PREDICTED: NACHT, LRR and PYD domains-containing protein 3-like [Danio rerio]	--	--
cycg022175	adapters, effectors and signal transducers	NALP3	PREDICTED: NACHT, LRR and PYD domains-containing protein 3-like [Astyanax mexicanus]	--	Leucine Rich repeat
cycg049711	adapters, effectors and signal transducers	NALP3	PREDICTED: NACHT, LRR and PYD domains-containing protein 3-like [Astyanax mexicanus]	Protein NLRC5 GN=nlrc5 OS=Ictalurus punctatus (Channel catfish) PE=2 SV=1	Fish-specific NACHT associated domain;; NACHT domain
cycg015833	adapters, effectors and signal transducers	NALP3	PREDICTED: NACHT, LRR and PYD domains-containing protein 3-like [Astyanax mexicanus]	--	Fish-specific NACHT associated domain;; NACHT domain
cycg034536	adapters, effectors and signal transducers	NALP3	PREDICTED: NACHT, LRR and PYD domains-containing protein 3-like [Astyanax mexicanus]	--	--
cycg022177	adapters, effectors and signal transducers	NALP3	PREDICTED: NACHT, LRR and PYD domains-containing protein 3-like [Astyanax mexicanus]	--	--
cycg002638	adapters, effectors and signal transducers	NALP3	PREDICTED: NACHT, LRR and PYD domains-containing protein 3-like [Astyanax mexicanus]	--	--
cycg027399	adapters, effectors and signal transducers	NALP3	PREDICTED: NACHT, LRR and PYD domains-containing protein 3-like [Astyanax mexicanus]	--	--
cycg044289	adapters, effectors and signal transducers	NALP3	PREDICTED: NACHT, LRR and PYD domains-containing protein 3-like [Astyanax mexicanus]	--	--
cycg031129	adapters, effectors and signal transducers	NALP3	PREDICTED: NACHT, LRR and PYD domains-containing protein 3 isoform X7 [Danio rerio]	--	--
cycg049716	adapters, effectors and signal transducers	NALP3	PREDICTED: NACHT, LRR and PYD domains-containing protein 3 isoform X6 [Danio rerio]	--	--
cycg028680	adapters, effectors and signal transducers	NALP3	PREDICTED: NACHT, LRR and PYD domains-containing protein 3 isoform X6 [Danio rerio]	--	--
cycg049715	adapters, effectors and signal transducers	NALP3	PREDICTED: NACHT, LRR and PYD domains-containing protein 3 isoform X6 [Danio rerio]	--	--
cycg019757	adapters, effectors and signal transducers	NALP3	PREDICTED: NACHT, LRR and PYD domains-containing protein 3 isoform X6 [Danio rerio]	--	--
cycg037137	adapters, effectors and signal transducers	NALP3	PREDICTED: NACHT, LRR and PYD domains-containing protein 3 isoform X5 [Danio rerio]	Gastrula zinc finger protein XlCGF57.1 (Fragment) OS=Xenopus laevis (African clawed frog) PE=3 SV=1	Zinc-finger double domain;; Zinc finger, C2H2 type;; C2H2-type zinc finger;; Leucine Rich repeat;; C2H2-type zinc finger;; Zinc-finger double-stranded RNA-binding;; Leucine Rich repeats (2 copies);; Leucine Rich Repeat
cycg043624	adapters, effectors and signal transducers	NALP3	PREDICTED: NACHT, LRR and PYD domains-containing protein 3 isoform X5 [Danio rerio]	Protein NLRC5 GN=nlrc5 OS=Ictalurus punctatus (Channel catfish) PE=2 SV=1	NACHT domain;; Fish-specific NACHT associated domain;; Leucine Rich repeat;; Leucine Rich repeats (2 copies);; Leucine Rich Repeat
cycg013607	adapters, effectors and signal transducers	NALP3	PREDICTED: NACHT, LRR and PYD domains-containing protein 3 isoform X5 [Danio rerio]	Ran GTPase-activating protein 1 GN=rangap1 OS=Xenopus laevis (African clawed frog) PE=2 SV=1	Leucine Rich repeat;; Leucine Rich repeats (2 copies);; Leucine Rich Repeat;; Leucine rich repeat;; NACHT domain
cycg028049	adapters, effectors and signal transducers	NALP3	PREDICTED: NACHT, LRR and PYD domains-containing protein 3 isoform X5 [Danio rerio]	--	Fish-specific NACHT associated domain;; NACHT domain
cycg044828	adapters, effectors and signal transducers	NALP3	PREDICTED: NACHT, LRR and PYD domains-containing protein 3 isoform X4 [Danio rerio]	--	Leucine Rich repeat;; Leucine rich repeat
cycg041838	adapters, effectors and signal transducers	NALP3	PREDICTED: NACHT, LRR and PYD domains-containing protein 3 isoform X4 [Danio rerio]	Gastrula zinc finger protein XlCGF7.1 (Fragment) OS=Xenopus laevis (African clawed frog) PE=3 SV=1	Fish-specific NACHT associated domain;; NACHT domain;; Zinc-finger double domain;; Zinc finger, C2H2 type;; Leucine Rich repeat;; Leucine Rich repeats (2 copies);; C2H2-type zinc finger;; Leucine Rich Repeat;; Leucine rich repeat;; Zinc-finger double-stranded RNA-binding
cycg048605	adapters, effectors and signal transducers	NALP3	PREDICTED: NACHT, LRR and PYD domains-containing protein 3 isoform X3 [Danio rerio]	Protein NLRC5 GN=nlrc5 OS=Ictalurus punctatus (Channel catfish) PE=2 SV=1	NACHT domain;; Fish-specific NACHT associated domain;; Leucine Rich repeat
cycg013985	adapters, effectors and signal transducers	NALP3	PREDICTED: NACHT, LRR and PYD domains-containing protein 3 isoform X3 [Danio rerio]	Protein phosphatase 1 regulatory subunit 37 GN=ppp1r37 OS=Danio rerio (Zebrafish) PE=2 SV=1	Leucine Rich repeat;; Leucine Rich repeats (2 copies);; Leucine rich repeat;; Leucine Rich Repeat;; Fish-specific NACHT associated domain
cycg013201	adapters, effectors and signal transducers	NALP3	PREDICTED: NACHT, LRR and PYD domains-containing protein 3 isoform X3 [Danio rerio]	Leucine-rich repeat-containing protein 45 GN=LRRC45 OS=Gallus gallus (Chicken) PE=2 SV=1	Leucine Rich repeat;; Leucine Rich Repeat;; Fish-specific NACHT associated domain
cycg012527	adapters, effectors and signal transducers	NALP3	PREDICTED: NACHT, LRR and PYD domains-containing protein 3 isoform X3 [Danio rerio]	--	Leucine Rich repeat
cycg026948	adapters, effectors and signal transducers	NALP3	PREDICTED: NACHT, LRR and PYD domains-containing protein 3 isoform X3 [Danio rerio]	Ran GTPase-activating protein 1 GN=rangap1 OS=Xenopus laevis (African clawed frog) PE=2 SV=1	--
cycg012454	adapters, effectors and signal transducers	NALP3	PREDICTED: NACHT, LRR and PYD domains-containing protein 3 isoform X3 [Danio rerio]	--	--
cycg028871	adapters, effectors and signal transducers	NALP3	PREDICTED: NACHT, LRR and PYD domains-containing protein 3 isoform X2 [Danio rerio]	Protein NLRC5 GN=nlrc5 OS=Ictalurus punctatus (Channel catfish) PE=2 SV=1	Leucine Rich repeat;; NACHT domain;; Fish-specific NACHT associated domain;; Leucine Rich repeats (2 copies);; Leucine Rich Repeat
cycg028341	adapters, effectors and signal transducers	NALP3	PREDICTED: NACHT, LRR and PYD domains-containing protein 3 isoform X2 [Danio rerio]	Protein NLRC5 GN=nlrc5 OS=Ictalurus punctatus (Channel catfish) PE=2 SV=1	Leucine Rich repeat;; Leucine Rich repeats (2 copies);; Leucine Rich Repeat;; Fish-specific NACHT associated domain;; NACHT domain
cycg043045	adapters, effectors and signal transducers	NALP3	PREDICTED: NACHT, LRR and PYD domains-containing protein 3 isoform X2 [Danio rerio]	Protein NLRC5 GN=nlrc5 OS=Ictalurus punctatus (Channel catfish) PE=2 SV=1	Fish-specific NACHT associated domain;; NACHT domain;; Immunoglobulin V-set domain
cycg000857	adapters, effectors and signal transducers	NALP3	PREDICTED: NACHT, LRR and PYD domains-containing protein 3 isoform X14 [Danio rerio]	Protein NLRC5 GN=nlrc5 OS=Ictalurus punctatus (Channel catfish) PE=2 SV=1	NACHT domain;; Fish-specific NACHT associated domain
cycg044500	adapters, effectors and signal transducers	NALP3	PREDICTED: NACHT, LRR and PYD domains-containing protein 3 isoform X14 [Danio rerio]	Leucine-rich repeat-containing protein 45 GN=LRRC45 OS=Gallus gallus (Chicken) PE=2 SV=1	Fish-specific NACHT associated domain;; Leucine Rich repeat;; Leucine Rich repeats (2 copies)
cycg043027	adapters, effectors and signal transducers	NALP3	PREDICTED: NACHT, LRR and PYD domains-containing protein 3 isoform X14 [Danio rerio]	--	--
cycg041841	adapters, effectors and signal transducers	NALP3	PREDICTED: NACHT, LRR and PYD domains-containing protein 3 isoform X14 [Danio rerio]	--	--
cycg028050	adapters, effectors and signal transducers	NALP3	PREDICTED: NACHT, LRR and PYD domains-containing protein 3 isoform X10 [Danio rerio]	Protein NLRC5 GN=nlrc5 OS=Ictalurus punctatus (Channel catfish) PE=2 SV=1	NACHT domain
cycg031130	adapters, effectors and signal transducers	NALP3	PREDICTED: NACHT, LRR and PYD domains-containing protein 3 isoform X10 [Danio rerio]	--	--
cycg039846	adapters, effectors and signal transducers	NALP3	PREDICTED: NACHT, LRR and PYD domains-containing protein 3 isoform X10 [Danio rerio]	--	--
cycg028052	adapters, effectors and signal transducers	NALP3	PREDICTED: NACHT, LRR and PYD domains-containing protein 3 [Danio rerio]	Protein NLRC5 GN=nlrc5 OS=Ictalurus punctatus (Channel catfish) PE=2 SV=1	NACHT domain;; Leucine Rich repeat;; Leucine Rich repeats (2 copies)
cycg008328	adapters, effectors and signal transducers	NALP3	PREDICTED: NACHT, LRR and PYD domains-containing protein 3 [Danio rerio]	Protein NLRC5 GN=nlrc5 OS=Ictalurus punctatus (Channel catfish) PE=2 SV=1	NACHT domain;; Leucine Rich repeat;; Leucine Rich Repeat
cycg038542	adapters, effectors and signal transducers	NALP3	PREDICTED: NACHT, LRR and PYD domains-containing protein 3 [Danio rerio]	Protein NLRC5 GN=nlrc5 OS=Ictalurus punctatus (Channel catfish) PE=2 SV=1	NACHT domain;; Fish-specific NACHT associated domain;; Leucine Rich repeat;; Leucine Rich repeats (2 copies);; Leucine Rich Repeat
cycg012794	adapters, effectors and signal transducers	NALP3	PREDICTED: NACHT, LRR and PYD domains-containing protein 3 [Danio rerio]	--	NACHT domain
cycg036684	adapters, effectors and signal transducers	NALP3	PREDICTED: NACHT, LRR and PYD domains-containing protein 3 [Danio rerio]	--	NACHT domain
cycg030026	adapters, effectors and signal transducers	NALP3	PREDICTED: NACHT, LRR and PYD domains-containing protein 3 [Danio rerio]	--	Leucine Rich repeat
cycg045200	adapters, effectors and signal transducers	NALP3	PREDICTED: NACHT, LRR and PYD domains-containing protein 3 [Danio rerio]	Protein NLRC5 GN=nlrc5 OS=Ictalurus punctatus (Channel catfish) PE=2 SV=1	Fish-specific NACHT associated domain;; NACHT domain;; Leucine Rich repeat;; Leucine Rich repeats (2 copies);; Leucine Rich Repeat
cycg020495	adapters, effectors and signal transducers	NALP3	PREDICTED: NACHT, LRR and PYD domains-containing protein 3 [Danio rerio]	Protein NLRC5 GN=nlrc5 OS=Ictalurus punctatus (Channel catfish) PE=2 SV=1	Fish-specific NACHT associated domain;; NACHT domain
cycg031677	adapters, effectors and signal transducers	NALP3	PREDICTED: NACHT, LRR and PYD domains-containing protein 3 [Danio rerio]	Protein NLRC5 GN=nlrc5 OS=Ictalurus punctatus (Channel catfish) PE=2 SV=1	Fish-specific NACHT associated domain;; NACHT domain
cycg018499	adapters, effectors and signal transducers	NALP3	PREDICTED: NACHT, LRR and PYD domains-containing protein 3 [Danio rerio]	Protein NLRC5 GN=nlrc5 OS=Ictalurus punctatus (Channel catfish) PE=2 SV=1	Fish-specific NACHT associated domain;; NACHT domain
cycg012796	adapters, effectors and signal transducers	NALP3	PREDICTED: NACHT, LRR and PYD domains-containing protein 3 [Danio rerio]	Ran GTPase-activating protein 1 GN=rangap1 OS=Xenopus laevis (African clawed frog) PE=2 SV=1	Fish-specific NACHT associated domain;; Leucine Rich repeat;; NACHT domain;; Leucine Rich repeats (2 copies);; Leucine Rich Repeat;; Leucine rich repeat
cycg018536	adapters, effectors and signal transducers	NALP3	PREDICTED: NACHT, LRR and PYD domains-containing protein 3 [Danio rerio]	--	--
cycg015534	adapters, effectors and signal transducers	NALP3	PREDICTED: NACHT, LRR and PYD domains-containing protein 3 [Danio rerio]	--	--
cycg000316	adapters, effectors and signal transducers	NALP3	PREDICTED: NACHT, LRR and PYD domains-containing protein 3 [Danio rerio]	--	--
cycg006301	adapters, effectors and signal transducers	NALP3	PREDICTED: NACHT, LRR and PYD domains-containing protein 3 [Danio rerio]	--	--
cycg025098	adapters, effectors and signal transducers	NALP3	PREDICTED: NACHT, LRR and PYD domains-containing protein 3 [Danio rerio]	--	--
cycg046657	adapters, effectors and signal transducers	NALP3	PREDICTED: NACHT, LRR and PYD domains-containing protein 3 [Danio rerio]	--	--
cycg047810	adapters, effectors and signal transducers	NALP3	PREDICTED: NACHT, LRR and PYD domains-containing protein 3 [Danio rerio]	--	--
cycg037960	adapters, effectors and signal transducers	NALP3	PREDICTED: LOW QUALITY PROTEIN: NACHT, LRR and PYD domains-containing protein 3-like [Danio rerio]	Ran GTPase-activating protein 1 GN=rangap1 OS=Xenopus laevis (African clawed frog) PE=2 SV=1	Leucine Rich repeat
cycg003197	adapters, effectors and signal transducers	NALP3	PREDICTED: NACHT, LRR and PYD domains-containing protein 3-like [Danio rerio]	--	PAAD/DAPIN/Pyrin domain;; NACHT domain
cycg025264	adapters, effectors and signal transducers	NALP4	PREDICTED: NACHT, LRR and PYD domains-containing protein 4A-like isoform X3 [Danio rerio]	--	Function to find
cycg025265	adapters, effectors and signal transducers	NALP4	PREDICTED: NACHT, LRR and PYD domains-containing protein 4A-like isoform X3 [Danio rerio]	--	Caspase recruitment domain
cycg008240	adapters, effectors and signal transducers	NALP6	PREDICTED: NACHT, LRR and PYD domains-containing protein 6-like isoform X3 [Danio rerio]	Protein NLRC5 GN=nlrc5 OS=Ictalurus punctatus (Channel catfish) PE=2 SV=1	NACHT domain
cycg046135	adapters, effectors and signal transducers	NALP6	PREDICTED: NACHT, LRR and PYD domains-containing protein 6-like isoform X3 [Danio rerio]	Protein NLRC5 GN=nlrc5 OS=Ictalurus punctatus (Channel catfish) PE=2 SV=1	NACHT domain
cycg042692	adapters, effectors and signal transducers	NALP6	PREDICTED: NACHT, LRR and PYD domains-containing protein 6-like isoform X3 [Danio rerio]	Apoptosis-associated speck-like protein containing a CARD GN=pycard OS=Danio rerio (Zebrafish) PE=1 SV=1	Function to find;; Caspase recruitment domain
cycg038408	adapters, effectors and signal transducers	NALP6	PREDICTED: NACHT, LRR and PYD domains-containing protein 6-like isoform X3 [Danio rerio]	--	Function to find;; Caspase recruitment domain
cycg028975	adapters, effectors and signal transducers	NALP6	PREDICTED: NACHT, LRR and PYD domains-containing protein 6-like isoform X3 [Danio rerio]	--	Fish-specific NACHT associated domain
cycg008239	adapters, effectors and signal transducers	NALP6	PREDICTED: NACHT, LRR and PYD domains-containing protein 6-like isoform X3 [Danio rerio]	Protein NLRC5 GN=nlrc5 OS=Ictalurus punctatus (Channel catfish) PE=2 SV=1	Caspase recruitment domain;; NACHT domain;; Function to find
cycg048524	adapters, effectors and signal transducers	NALP6	PREDICTED: NACHT, LRR and PYD domains-containing protein 6-like isoform X3 [Danio rerio]	--	Caspase recruitment domain;; Function to find
cycg018446	adapters, effectors and signal transducers	NDRG1	protein NDRG1 isoform 1 [Danio rerio]	Protein NDRG1 OS=Xenopus tropicalis (Western clawed frog) PE=2 SV=1	Ndr family;; Alpha/beta hydrolase family
cycg032798	adapters, effectors and signal transducers	NDRG1	protein NDRG1 [Danio rerio]	Protein NDRG1 OS=Xenopus tropicalis (Western clawed frog) PE=2 SV=1	Ndr family;; von Willebrand factor type C domain
cycg032799	adapters, effectors and signal transducers	NDRG1	protein NDRG1 [Danio rerio]	Protein NDRG1 OS=Xenopus tropicalis (Western clawed frog) PE=2 SV=1	Ndr family;; Alpha/beta hydrolase family
cycg011980	adapters, effectors and signal transducers	NFkb	PREDICTED: nuclear factor NF-kappa-B p105 subunit-like [Astyanax mexicanus]	Nuclear factor NF-kappa-B p50 subunit GN=NFKB1 OS=Gallus gallus (Chicken) PE=2 SV=2	Ubiquitin-conjugating enzyme;; Rel homology domain (RHD);; Ankyrin repeats (3 copies);; Ankyrin repeat;; Ankyrin repeats (many copies);; Ankyrin repeats (many copies);; Ankyrin repeat;; Death domain
cycg047767	adapters, effectors and signal transducers	NFKBI	PREDICTED: NF-kappa-B inhibitor-like protein 1 [Danio rerio]	E3 ubiquitin-protein ligase HACE1 GN=hace1 OS=Xenopus tropicalis (Western clawed frog) PE=2 SV=1	Ankyrin repeat;; Ankyrin repeats (3 copies);; Ankyrin repeats (many copies);; Ankyrin repeats (many copies);; Ankyrin repeat
cycg012279	adapters, effectors and signal transducers	NFKBI	PREDICTED: NF-kappa-B inhibitor-like protein 1 [Danio rerio]	E3 ubiquitin-protein ligase HACE1 GN=hace1 OS=Xenopus tropicalis (Western clawed frog) PE=2 SV=1	Ankyrin repeats (many copies);; Ankyrin repeat;; Ankyrin repeats (3 copies);; Ankyrin repeats (many copies);; Ankyrin repeat
cycg012916	adapters, effectors and signal transducers	NKAP	PREDICTED: NF-kappa-B-activating protein-like [Neolamprologus brichardi]	U1 small nuclear ribonucleoprotein 70 kDa GN=snrnp70 OS=Xenopus tropicalis (Western clawed frog) PE=2 SV=1	Ras-induced vulval development antagonist
cycg017300	adapters, effectors and signal transducers	NKAP	NF-kappa-B-activating protein [Danio rerio]	Protein SREK1IP1 GN=srek1ip1 OS=Danio rerio (Zebrafish) PE=2 SV=1	Ras-induced vulval development antagonist
cycg036031	adapters, effectors and signal transducers	NLRC3	protein NLRC3-like [Danio rerio]	--	PAAD/DAPIN/Pyrin domain;; Fish-specific NACHT associated domain
cycg033472	adapters, effectors and signal transducers	NLRC3	protein NLRC3-like [Danio rerio]	Apoptosis-associated speck-like protein containing a CARD GN=pycard OS=Danio rerio (Zebrafish) PE=1 SV=1	PAAD/DAPIN/Pyrin domain
cycg028057	adapters, effectors and signal transducers	NLRC3	protein NLRC3-like [Danio rerio]	--	PAAD/DAPIN/Pyrin domain
cycg047738	adapters, effectors and signal transducers	NLRC3	PREDICTED: protein NLRC3-like, partial [Danio rerio]	--	PAAD/DAPIN/Pyrin domain
cycg032846	adapters, effectors and signal transducers	NLRC3	PREDICTED: protein NLRC3-like, partial [Danio rerio]	Protein NLRC5 GN=nlrc5 OS=Ictalurus punctatus (Channel catfish) PE=2 SV=1	NACHT domain
cycg031127	adapters, effectors and signal transducers	NLRC3	PREDICTED: protein NLRC3-like, partial [Danio rerio]	--	IDEAL domain
cycg044140	adapters, effectors and signal transducers	NLRC3	PREDICTED: protein NLRC3-like, partial [Danio rerio]	Protein NLRC5 GN=nlrc5 OS=Ictalurus punctatus (Channel catfish) PE=2 SV=1	Fish-specific NACHT associated domain;; NACHT domain
cycg046192	adapters, effectors and signal transducers	NLRC3	PREDICTED: protein NLRC3-like, partial [Danio rerio]	--	Fish-specific NACHT associated domain;; NACHT domain
cycg038988	adapters, effectors and signal transducers	NLRC3	PREDICTED: protein NLRC3-like, partial [Danio rerio]	--	Fish-specific NACHT associated domain;; Leucine Rich repeat;; Leucine Rich Repeat
cycg013984	adapters, effectors and signal transducers	NLRC3	PREDICTED: protein NLRC3-like, partial [Danio rerio]	--	Fish-specific NACHT associated domain
cycg001365	adapters, effectors and signal transducers	NLRC3	PREDICTED: protein NLRC3-like, partial [Danio rerio]	Protein NLRC5 GN=nlrc5 OS=Ictalurus punctatus (Channel catfish) PE=2 SV=1	--
cycg026554	adapters, effectors and signal transducers	NLRC3	PREDICTED: protein NLRC3-like, partial [Danio rerio]	Protein NLRC5 GN=nlrc5 OS=Ictalurus punctatus (Channel catfish) PE=2 SV=1	--
cycg032490	adapters, effectors and signal transducers	NLRC3	PREDICTED: protein NLRC3-like, partial [Danio rerio]	Protein NLRC5 GN=nlrc5 OS=Ictalurus punctatus (Channel catfish) PE=2 SV=1	--
cycg043538	adapters, effectors and signal transducers	NLRC3	PREDICTED: protein NLRC3-like, partial [Danio rerio]	Protein NLRC5 GN=nlrc5 OS=Ictalurus punctatus (Channel catfish) PE=2 SV=1	--
cycg026562	adapters, effectors and signal transducers	NLRC3	PREDICTED: protein NLRC3-like, partial [Danio rerio]	MICOS complex subunit mic25a GN=chchd6a OS=Danio rerio (Zebrafish) PE=2 SV=1	--
cycg001083	adapters, effectors and signal transducers	NLRC3	PREDICTED: protein NLRC3-like, partial [Danio rerio]	--	--
cycg026377	adapters, effectors and signal transducers	NLRC3	PREDICTED: protein NLRC3-like, partial [Danio rerio]	--	--
cycg035558	adapters, effectors and signal transducers	NLRC3	PREDICTED: protein NLRC3-like, partial [Danio rerio]	--	--
cycg040210	adapters, effectors and signal transducers	NLRC3	PREDICTED: protein NLRC3-like, partial [Danio rerio]	--	--
cycg038324	adapters, effectors and signal transducers	NLRC3	PREDICTED: protein NLRC3-like, partial [Danio rerio]	--	--
cycg014446	adapters, effectors and signal transducers	NLRC3	PREDICTED: protein NLRC3-like, partial [Danio rerio]	--	--
cycg046974	adapters, effectors and signal transducers	NLRC3	PREDICTED: protein NLRC3-like, partial [Danio rerio]	--	--
cycg045640	adapters, effectors and signal transducers	NLRC3	PREDICTED: protein NLRC3-like, partial [Danio rerio]	--	--
cycg012576	adapters, effectors and signal transducers	NLRC3	PREDICTED: protein NLRC3-like, partial [Danio rerio]	--	--
cycg040403	adapters, effectors and signal transducers	NLRC3	PREDICTED: protein NLRC3-like, partial [Danio rerio]	--	--
cycg024385	adapters, effectors and signal transducers	NLRC3	PREDICTED: protein NLRC3-like, partial [Danio rerio]	--	--
cycg036016	adapters, effectors and signal transducers	NLRC3	PREDICTED: protein NLRC3-like, partial [Danio rerio]	--	--
cycg041598	adapters, effectors and signal transducers	NLRC3	PREDICTED: protein NLRC3-like, partial [Danio rerio]	--	--
cycg048789	adapters, effectors and signal transducers	NLRC3	PREDICTED: protein NLRC3-like, partial [Danio rerio]	--	--
cycg024386	adapters, effectors and signal transducers	NLRC3	PREDICTED: protein NLRC3-like, partial [Danio rerio]	--	--
cycg025067	adapters, effectors and signal transducers	NLRC3	PREDICTED: protein NLRC3-like, partial [Danio rerio]	--	--
cycg021859	adapters, effectors and signal transducers	NLRC3	PREDICTED: protein NLRC3-like, partial [Danio rerio]	--	--
cycg026430	adapters, effectors and signal transducers	NLRC3	PREDICTED: protein NLRC3-like, partial [Danio rerio]	--	--
cycg001131	adapters, effectors and signal transducers	NLRC3	PREDICTED: protein NLRC3-like isoform X4 [Danio rerio]	Protein NLRC5 GN=nlrc5 OS=Ictalurus punctatus (Channel catfish) PE=2 SV=1	Fish-specific NACHT associated domain;; NACHT domain;; zinc finger of C3HC4-type, RING;; Zinc finger, C3HC4 type (RING finger);; Leucine Rich repeat;; Leucine Rich Repeat
cycg026050	adapters, effectors and signal transducers	NLRC3	PREDICTED: protein NLRC3-like isoform X4 [Danio rerio]	Protein NLRC5 GN=nlrc5 OS=Ictalurus punctatus (Channel catfish) PE=2 SV=1	Fish-specific NACHT associated domain;; NACHT domain
cycg026553	adapters, effectors and signal transducers	NLRC3	PREDICTED: protein NLRC3-like isoform X4 [Danio rerio]	--	Fish-specific NACHT associated domain;; NACHT domain
cycg002684	adapters, effectors and signal transducers	NLRC3	PREDICTED: protein NLRC3-like isoform X4 [Danio rerio]	--	--
cycg030254	adapters, effectors and signal transducers	NLRC3	PREDICTED: protein NLRC3-like isoform X3 [Danio rerio]	Zinc-binding protein A33 OS=Pleurodeles waltl (Iberian ribbed newt) PE=1 SV=2	zinc finger of C3HC4-type, RING;; Zinc finger, C3HC4 type (RING finger);; RING-type zinc-finger;; Zinc finger, C3HC4 type (RING finger);; Zinc finger, C3HC4 type (RING finger);; Fish-specific NACHT associated domain
cycg011164	adapters, effectors and signal transducers	NLRC3	PREDICTED: protein NLRC3-like isoform X3 [Astyanax mexicanus]	--	--
cycg036933	adapters, effectors and signal transducers	NLRC3	PREDICTED: protein NLRC3-like isoform X2 [Danio rerio]	Protein NLRC5 GN=nlrc5 OS=Ictalurus punctatus (Channel catfish) PE=2 SV=1	Prenyltransferase and squalene oxidase repeat;; NACHT domain;; Fish-specific NACHT associated domain;; Prenyltransferase-like;; Prenyltransferase-like
cycg045201	adapters, effectors and signal transducers	NLRC3	PREDICTED: protein NLRC3-like isoform X2 [Danio rerio]	Protein NLRC5 GN=nlrc5 OS=Ictalurus punctatus (Channel catfish) PE=2 SV=1	NACHT domain
cycg051439	adapters, effectors and signal transducers	NLRC3	PREDICTED: protein NLRC3-like isoform X2 [Danio rerio]	--	NACHT domain
cycg050052	adapters, effectors and signal transducers	NLRC3	PREDICTED: protein NLRC3-like isoform X2 [Danio rerio]	Protein sidekick-1 (Precursor) GN=SDK1 OS=Gallus gallus (Chicken) PE=2 SV=1	Fish-specific NACHT associated domain;; NACHT domain;; Immunoglobulin I-set domain
cycg051693	adapters, effectors and signal transducers	NLRC3	PREDICTED: protein NLRC3-like isoform X2 [Danio rerio]	Protein NLRC5 GN=nlrc5 OS=Ictalurus punctatus (Channel catfish) PE=2 SV=1	Fish-specific NACHT associated domain;; NACHT domain
cycg044967	adapters, effectors and signal transducers	NLRC3	PREDICTED: protein NLRC3-like isoform X2 [Danio rerio]	Protein NLRC5 GN=nlrc5 OS=Ictalurus punctatus (Channel catfish) PE=2 SV=1	Fish-specific NACHT associated domain;; NACHT domain
cycg031125	adapters, effectors and signal transducers	NLRC3	PREDICTED: protein NLRC3-like isoform X2 [Danio rerio]	Protein NLRC5 GN=nlrc5 OS=Ictalurus punctatus (Channel catfish) PE=2 SV=1	Fish-specific NACHT associated domain;; NACHT domain
cycg030497	adapters, effectors and signal transducers	NLRC3	PREDICTED: protein NLRC3-like isoform X2 [Danio rerio]	--	Fish-specific NACHT associated domain;; NACHT domain
cycg048819	adapters, effectors and signal transducers	NLRC3	PREDICTED: protein NLRC3-like isoform X2 [Danio rerio]	--	Fish-specific NACHT associated domain
cycg044174	adapters, effectors and signal transducers	NLRC3	PREDICTED: protein NLRC3-like isoform X2 [Danio rerio]	--	--
cycg000317	adapters, effectors and signal transducers	NLRC3	PREDICTED: protein NLRC3-like isoform X2 [Danio rerio]	--	--
cycg035666	adapters, effectors and signal transducers	NLRC3	PREDICTED: protein NLRC3-like isoform X1 [Danio rerio]	Stonustoxin subunit beta OS=Synanceia horrida (Estuarine stonefish) PE=1 SV=3	SPRY-associated domain;; SPRY domain
cycg012572	adapters, effectors and signal transducers	NLRC3	PREDICTED: protein NLRC3-like isoform X1 [Danio rerio]	Protein NLRC5 GN=nlrc5 OS=Ictalurus punctatus (Channel catfish) PE=2 SV=1	NACHT domain
cycg041348	adapters, effectors and signal transducers	NLRC3	PREDICTED: protein NLRC3-like isoform X1 [Danio rerio]	--	NACHT domain
cycg051426	adapters, effectors and signal transducers	NLRC3	PREDICTED: protein NLRC3-like isoform X1 [Danio rerio]	Adenosine receptor A1 GN=ADORA1 OS=Gallus gallus (Chicken) PE=2 SV=1	7 transmembrane receptor (rhodopsin family);; Serpentine type 7TM GPCR chemoreceptor Srsx
cycg051694	adapters, effectors and signal transducers	NLRC3	PREDICTED: protein NLRC3-like isoform X1 [Danio rerio]	Protein NLRC5 GN=nlrc5 OS=Ictalurus punctatus (Channel catfish) PE=2 SV=1	--
cycg046398	adapters, effectors and signal transducers	NLRC3	PREDICTED: protein NLRC3-like [Maylandia zebra]	--	--
cycg038199	adapters, effectors and signal transducers	NLRC3	PREDICTED: protein NLRC3-like [Danio rerio]	Stonustoxin subunit beta OS=Synanceia horrida (Estuarine stonefish) PE=1 SV=3	SPRY-associated domain;; NACHT domain;; SPRY domain;; Leucine Rich repeat;; Leucine Rich Repeat
cycg032890	adapters, effectors and signal transducers	NLRC3	PREDICTED: protein NLRC3-like [Danio rerio]	Protein NLRC5 GN=nlrc5 OS=Ictalurus punctatus (Channel catfish) PE=2 SV=1	NACHT domain;; Fish-specific NACHT associated domain
cycg044881	adapters, effectors and signal transducers	NLRC3	PREDICTED: protein NLRC3-like [Danio rerio]	Protein NLRC5 GN=nlrc5 OS=Ictalurus punctatus (Channel catfish) PE=2 SV=1	NACHT domain;; Fish-specific NACHT associated domain
cycg000823	adapters, effectors and signal transducers	NLRC3	PREDICTED: protein NLRC3-like [Danio rerio]	Protein NLRC5 GN=nlrc5 OS=Ictalurus punctatus (Channel catfish) PE=2 SV=1	NACHT domain
cycg024828	adapters, effectors and signal transducers	NLRC3	PREDICTED: protein NLRC3-like [Danio rerio]	Protein NLRC5 GN=nlrc5 OS=Ictalurus punctatus (Channel catfish) PE=2 SV=1	NACHT domain
cycg035889	adapters, effectors and signal transducers	NLRC3	PREDICTED: protein NLRC3-like [Danio rerio]	Protein NLRC5 GN=nlrc5 OS=Ictalurus punctatus (Channel catfish) PE=2 SV=1	NACHT domain
cycg029169	adapters, effectors and signal transducers	NLRC3	PREDICTED: protein NLRC3-like [Danio rerio]	Protein NLRC5 GN=nlrc5 OS=Ictalurus punctatus (Channel catfish) PE=2 SV=1	NACHT domain
cycg044835	adapters, effectors and signal transducers	NLRC3	PREDICTED: protein NLRC3-like [Danio rerio]	Protein NLRC5 GN=nlrc5 OS=Ictalurus punctatus (Channel catfish) PE=2 SV=1	Fish-specific NACHT associated domain;; NACHT domain
cycg047809	adapters, effectors and signal transducers	NLRC3	PREDICTED: protein NLRC3-like [Danio rerio]	--	--
cycg049275	adapters, effectors and signal transducers	NLRC3	PREDICTED: protein NLRC3-like [Danio rerio]	--	--
cycg045875	adapters, effectors and signal transducers	NLRC3	PREDICTED: protein NLRC3-like [Danio rerio]	Stonustoxin subunit beta OS=Synanceia horrida (Estuarine stonefish) PE=1 SV=3	SPRY-associated domain;; Leucine Rich repeat;; SPRY domain;; Leucine Rich Repeat
cycg042761	adapters, effectors and signal transducers	NLRC3	PREDICTED: protein NLRC3-like [Danio rerio]	--	PAAD/DAPIN/Pyrin domain
PB.2601	adapters, effectors and signal transducers	NLRC3	PREDICTED: protein NLRC3-like [Danio rerio]	Protein NLRC5 GN=nlrc5 OS=Ictalurus punctatus (Channel catfish) PE=2 SV=1	NACHT domain;; Leucine Rich repeat;; AAA ATPase domain;; Caspase recruitment domain
cycg050316	adapters, effectors and signal transducers	NLRC3	PREDICTED: protein NLRC3-like [Danio rerio]	--	NACHT domain;; Fish-specific NACHT associated domain
cycg000758	adapters, effectors and signal transducers	NLRC3	PREDICTED: protein NLRC3-like [Danio rerio]	Protein NLRC5 GN=nlrc5 OS=Ictalurus punctatus (Channel catfish) PE=2 SV=1	NACHT domain
PB.2927	adapters, effectors and signal transducers	NLRC3	PREDICTED: protein NLRC3-like [Danio rerio]	--	Fish-specific NACHT associated domain;; NACHT domain;; PAAD/DAPIN/Pyrin domain
cycg042957	adapters, effectors and signal transducers	NLRC3	PREDICTED: protein NLRC3-like [Danio rerio]	Protein NLRC5 GN=nlrc5 OS=Ictalurus punctatus (Channel catfish) PE=2 SV=1	Fish-specific NACHT associated domain;; NACHT domain
cycg047083	adapters, effectors and signal transducers	NLRC3	PREDICTED: protein NLRC3-like [Danio rerio]	--	Fish-specific NACHT associated domain;; NACHT domain
cycg025698	adapters, effectors and signal transducers	NLRC3	PREDICTED: protein NLRC3-like [Danio rerio]	--	Fish-specific NACHT associated domain;; NACHT domain
cycg036020	adapters, effectors and signal transducers	NLRC3	PREDICTED: protein NLRC3-like [Danio rerio]	--	Fish-specific NACHT associated domain;; NACHT domain
cycg013987	adapters, effectors and signal transducers	NLRC3	PREDICTED: protein NLRC3-like [Danio rerio]	--	Fish-specific NACHT associated domain
cycg028005	adapters, effectors and signal transducers	NLRC3	PREDICTED: protein NLRC3-like [Danio rerio]	--	Fish-specific NACHT associated domain
cycg042393	adapters, effectors and signal transducers	NLRC3	PREDICTED: protein NLRC3-like [Danio rerio]	Protein NLRC5 GN=nlrc5 OS=Ictalurus punctatus (Channel catfish) PE=2 SV=1	--
cycg045234	adapters, effectors and signal transducers	NLRC3	PREDICTED: protein NLRC3-like [Danio rerio]	Protein NLRC5 GN=nlrc5 OS=Ictalurus punctatus (Channel catfish) PE=2 SV=1	--
cycg047493	adapters, effectors and signal transducers	NLRC3	PREDICTED: protein NLRC3-like [Danio rerio]	Protein NLRC5 GN=nlrc5 OS=Ictalurus punctatus (Channel catfish) PE=2 SV=1	--
cycg025406	adapters, effectors and signal transducers	NLRC3	PREDICTED: protein NLRC3-like [Danio rerio]	Neoverrucotoxin subunit alpha OS=Synanceia verrucosa (Reef stonefish) PE=1 SV=1	--
cycg002847	adapters, effectors and signal transducers	NLRC3	PREDICTED: protein NLRC3-like [Danio rerio]	--	--
cycg010550	adapters, effectors and signal transducers	NLRC3	PREDICTED: protein NLRC3-like [Danio rerio]	--	--
cycg021848	adapters, effectors and signal transducers	NLRC3	PREDICTED: protein NLRC3-like [Danio rerio]	--	--
cycg002106	adapters, effectors and signal transducers	NLRC3	PREDICTED: protein NLRC3-like [Danio rerio]	--	--
cycg014333	adapters, effectors and signal transducers	NLRC3	PREDICTED: protein NLRC3-like [Danio rerio]	--	--
cycg021847	adapters, effectors and signal transducers	NLRC3	PREDICTED: protein NLRC3-like [Danio rerio]	--	--
cycg000315	adapters, effectors and signal transducers	NLRC3	PREDICTED: protein NLRC3-like [Danio rerio]	--	--
cycg028705	adapters, effectors and signal transducers	NLRC3	PREDICTED: protein NLRC3-like [Danio rerio]	--	--
cycg025329	adapters, effectors and signal transducers	NLRC3	PREDICTED: protein NLRC3-like [Danio rerio]	--	--
cycg023558	adapters, effectors and signal transducers	NLRC3	PREDICTED: protein NLRC3-like [Danio rerio]	--	--
cycg027111	adapters, effectors and signal transducers	NLRC3	PREDICTED: protein NLRC3-like [Danio rerio]	--	--
cycg006599	adapters, effectors and signal transducers	NLRC3	PREDICTED: protein NLRC3-like [Astyanax mexicanus]	Stonustoxin subunit beta OS=Synanceia horrida (Estuarine stonefish) PE=1 SV=3	SPRY-associated domain;; SPRY domain;; Leucine Rich repeat
cycg045836	adapters, effectors and signal transducers	NLRC3	PREDICTED: protein NLRC3-like [Astyanax mexicanus]	Stonustoxin subunit beta OS=Synanceia horrida (Estuarine stonefish) PE=1 SV=3	SPRY domain;; SPRY-associated domain;; Leucine Rich repeat
cycg006597	adapters, effectors and signal transducers	NLRC3	PREDICTED: protein NLRC3-like [Astyanax mexicanus]	Protein NLRC5 GN=nlrc5 OS=Ictalurus punctatus (Channel catfish) PE=2 SV=1	NACHT domain;; Euplotes raikovi mating pheromone
cycg006598	adapters, effectors and signal transducers	NLRC3	PREDICTED: protein NLRC3-like [Astyanax mexicanus]	Protein NLRC5 GN=nlrc5 OS=Ictalurus punctatus (Channel catfish) PE=2 SV=1	NACHT domain
cycg006595	adapters, effectors and signal transducers	NLRC3	PREDICTED: protein NLRC3-like [Astyanax mexicanus]	--	--
cycg012969	adapters, effectors and signal transducers	NLRC3	PREDICTED: protein NLRC3 isoform X9 [Danio rerio]	--	--
cycg048894	adapters, effectors and signal transducers	NLRC3	PREDICTED: protein NLRC3 isoform X2 [Danio rerio]	Protein NLRC5 GN=nlrc5 OS=Ictalurus punctatus (Channel catfish) PE=2 SV=1	NACHT domain;; Fish-specific NACHT associated domain
cycg042392	adapters, effectors and signal transducers	NLRC3	PREDICTED: protein NLRC3 isoform X2 [Danio rerio]	Protein NLRC5 GN=nlrc5 OS=Ictalurus punctatus (Channel catfish) PE=2 SV=1	Fish-specific NACHT associated domain;; NACHT domain
cycg043374	adapters, effectors and signal transducers	NLRC3	PREDICTED: protein NLRC3 isoform X2 [Danio rerio]	Protein NLRC5 GN=nlrc5 OS=Ictalurus punctatus (Channel catfish) PE=2 SV=1	Fish-specific NACHT associated domain;; NACHT domain
cycg003658	adapters, effectors and signal transducers	NLRC3	PREDICTED: protein NLRC3 isoform X2 [Danio rerio]	Protein NLRC5 GN=nlrc5 OS=Ictalurus punctatus (Channel catfish) PE=2 SV=1	Fish-specific NACHT associated domain;; NACHT domain
cycg038986	adapters, effectors and signal transducers	NLRC3	PREDICTED: protein NLRC3 isoform X2 [Danio rerio]	Protein NLRC5 GN=nlrc5 OS=Ictalurus punctatus (Channel catfish) PE=2 SV=1	Fish-specific NACHT associated domain;; NACHT domain
cycg003659	adapters, effectors and signal transducers	NLRC3	PREDICTED: protein NLRC3 isoform X2 [Danio rerio]	--	Fish-specific NACHT associated domain;; NACHT domain
cycg044880	adapters, effectors and signal transducers	NLRC3	PREDICTED: protein NLRC3 isoform X2 [Danio rerio]	--	Fish-specific NACHT associated domain;; NACHT domain
cycg040222	adapters, effectors and signal transducers	NLRC3	PREDICTED: protein NLRC3 isoform X2 [Danio rerio]	--	Fish-specific NACHT associated domain
cycg047816	adapters, effectors and signal transducers	NLRC3	PREDICTED: protein NLRC3 isoform X2 [Danio rerio]	--	Fish-specific NACHT associated domain
cycg028712	adapters, effectors and signal transducers	NLRC3	PREDICTED: protein NLRC3 isoform X2 [Danio rerio]	--	--
cycg047804	adapters, effectors and signal transducers	NLRC3	PREDICTED: protein NLRC3 isoform X2 [Danio rerio]	--	--
cycg049444	adapters, effectors and signal transducers	NLRC3	PREDICTED: protein NLRC3 isoform X16 [Danio rerio]	Ran GTPase-activating protein 1 GN=rangap1 OS=Xenopus laevis (African clawed frog) PE=2 SV=1	Leucine Rich repeat;; Leucine Rich Repeat;; Leucine Rich repeats (2 copies);; Leucine rich repeat
cycg042525	adapters, effectors and signal transducers	NLRC3	PREDICTED: protein NLRC3 isoform X13 [Danio rerio]	--	--
cycg012455	adapters, effectors and signal transducers	NLRC3	PREDICTED: protein NLRC3 isoform X13 [Danio rerio]	--	--
cycg036683	adapters, effectors and signal transducers	NLRC3	PREDICTED: protein NLRC3 isoform X12 [Danio rerio]	Protein NLRC5 GN=nlrc5 OS=Ictalurus punctatus (Channel catfish) PE=2 SV=1	NACHT domain;; Fish-specific NACHT associated domain
cycg013146	adapters, effectors and signal transducers	NLRC3	PREDICTED: protein NLRC3 isoform X12 [Danio rerio]	Protein NLRC5 GN=nlrc5 OS=Ictalurus punctatus (Channel catfish) PE=2 SV=1	NACHT domain;; Fish-specific NACHT associated domain
cycg026447	adapters, effectors and signal transducers	NLRC3	PREDICTED: protein NLRC3 isoform X12 [Danio rerio]	Protein NLRC5 GN=nlrc5 OS=Ictalurus punctatus (Channel catfish) PE=2 SV=1	NACHT domain;; Fish-specific NACHT associated domain
cycg025066	adapters, effectors and signal transducers	NLRC3	PREDICTED: protein NLRC3 isoform X12 [Danio rerio]	Protein NLRC5 GN=nlrc5 OS=Ictalurus punctatus (Channel catfish) PE=2 SV=1	NACHT domain;; Fish-specific NACHT associated domain
cycg031126	adapters, effectors and signal transducers	NLRC3	PREDICTED: protein NLRC3 isoform X12 [Danio rerio]	Protein NLRC5 GN=nlrc5 OS=Ictalurus punctatus (Channel catfish) PE=2 SV=1	NACHT domain
cycg036073	adapters, effectors and signal transducers	NLRC3	PREDICTED: protein NLRC3 isoform X12 [Danio rerio]	Protein NLRC5 GN=nlrc5 OS=Ictalurus punctatus (Channel catfish) PE=2 SV=1	NACHT domain
cycg048954	adapters, effectors and signal transducers	NLRC3	PREDICTED: protein NLRC3 isoform X12 [Danio rerio]	C-X-C chemokine receptor type 4-B GN=cxcr4-b OS=Xenopus laevis (African clawed frog) PE=2 SV=1	Fish-specific NACHT associated domain;; NACHT domain;; 7 transmembrane receptor (rhodopsin family);; Serpentine type 7TM GPCR chemoreceptor Srsx
cycg017903	adapters, effectors and signal transducers	NLRC3	PREDICTED: protein NLRC3 isoform X12 [Danio rerio]	Protein NLRC5 GN=nlrc5 OS=Ictalurus punctatus (Channel catfish) PE=2 SV=1	Fish-specific NACHT associated domain;; NACHT domain
cycg012793	adapters, effectors and signal transducers	NLRC3	PREDICTED: protein NLRC3 isoform X12 [Danio rerio]	--	Fish-specific NACHT associated domain;; NACHT domain
cycg021860	adapters, effectors and signal transducers	NLRC3	PREDICTED: protein NLRC3 isoform X12 [Danio rerio]	--	--
cycg007444	adapters, effectors and signal transducers	NLRC3	PREDICTED: protein NLRC3 isoform X1 [Danio rerio]	Stonustoxin subunit beta OS=Synanceia horrida (Estuarine stonefish) PE=1 SV=3	SPRY-associated domain
cycg040829	adapters, effectors and signal transducers	NLRC3	PREDICTED: protein NLRC3 isoform X1 [Danio rerio]	Protein NLRC5 GN=nlrc5 OS=Ictalurus punctatus (Channel catfish) PE=2 SV=1	NACHT domain;; Fish-specific NACHT associated domain;; SPRY-associated domain;; Leucine Rich repeat
cycg048033	adapters, effectors and signal transducers	NLRC3	PREDICTED: protein NLRC3 isoform X1 [Danio rerio]	Protein NLRC5 GN=nlrc5 OS=Ictalurus punctatus (Channel catfish) PE=2 SV=1	Fish-specific NACHT associated domain;; NACHT domain
cycg043544	adapters, effectors and signal transducers	NLRC3	PREDICTED: protein NLRC3 isoform X1 [Danio rerio]	--	Fish-specific NACHT associated domain
cycg001340	adapters, effectors and signal transducers	NLRC3	PREDICTED: protein NLRC3 isoform X1 [Danio rerio]	Solute carrier family 41 member 2 GN=slc41a2 OS=Xenopus laevis (African clawed frog) PE=2 SV=1	Divalent cation transporter;; Fish-specific NACHT associated domain
cycg042250	adapters, effectors and signal transducers	NLRC3	PREDICTED: protein NLRC3 isoform X1 [Danio rerio]	Neoverrucotoxin subunit alpha OS=Synanceia verrucosa (Reef stonefish) PE=1 SV=1	--
cycg013324	adapters, effectors and signal transducers	NLRC3	PREDICTED: protein NLRC3 isoform X1 [Danio rerio]	--	--
cycg037095	adapters, effectors and signal transducers	NLRC3	PREDICTED: protein NLRC3 [Danio rerio]	--	NACHT domain;; Fish-specific NACHT associated domain
cycg002848	adapters, effectors and signal transducers	NLRC3	PREDICTED: protein NLRC3 [Danio rerio]	--	--
cycg005014	adapters, effectors and signal transducers	NLRC3	PREDICTED: protein NLRC3 [Danio rerio]	--	PAAD/DAPIN/Pyrin domain;; NACHT domain
cycg048151	adapters, effectors and signal transducers	NLRC3	PREDICTED: protein NLRC3 [Danio rerio]	Protein NLRC5 GN=nlrc5 OS=Ictalurus punctatus (Channel catfish) PE=2 SV=1	NACHT domain;; PAAD/DAPIN/Pyrin domain;; Function to find;; Fish-specific NACHT associated domain
cycg040014	adapters, effectors and signal transducers	NLRC3	PREDICTED: protein NLRC3 [Danio rerio]	Protein NLRC5 GN=nlrc5 OS=Ictalurus punctatus (Channel catfish) PE=2 SV=1	NACHT domain;; PAAD/DAPIN/Pyrin domain;; Fish-specific NACHT associated domain
cycg015711	adapters, effectors and signal transducers	NLRC3	PREDICTED: protein NLRC3 [Danio rerio]	Protein NLRC5 GN=nlrc5 OS=Ictalurus punctatus (Channel catfish) PE=2 SV=1	NACHT domain;; Fish-specific NACHT associated domain;; Leucine Rich repeat;; Leucine Rich repeats (2 copies);; Leucine Rich Repeat;; Leucine rich repeat
cycg040356	adapters, effectors and signal transducers	NLRC3	PREDICTED: protein NLRC3 [Danio rerio]	Protein NLRC5 GN=nlrc5 OS=Ictalurus punctatus (Channel catfish) PE=2 SV=1	NACHT domain;; Fish-specific NACHT associated domain;; Leucine Rich repeat;; Leucine Rich repeats (2 copies);; Leucine Rich Repeat
cycg044313	adapters, effectors and signal transducers	NLRC3	PREDICTED: protein NLRC3 [Danio rerio]	Protein NLRC5 GN=nlrc5 OS=Ictalurus punctatus (Channel catfish) PE=2 SV=1	NACHT domain;; Fish-specific NACHT associated domain
cycg013413	adapters, effectors and signal transducers	NLRC3	PREDICTED: protein NLRC3 [Danio rerio]	Protein NLRC5 GN=nlrc5 OS=Ictalurus punctatus (Channel catfish) PE=2 SV=1	NACHT domain;; Fish-specific NACHT associated domain
cycg027015	adapters, effectors and signal transducers	NLRC3	PREDICTED: protein NLRC3 [Danio rerio]	Protein NLRC5 GN=nlrc5 OS=Ictalurus punctatus (Channel catfish) PE=2 SV=1	NACHT domain;; Fish-specific NACHT associated domain
cycg041472	adapters, effectors and signal transducers	NLRC3	PREDICTED: protein NLRC3 [Danio rerio]	Protein NLRC5 GN=nlrc5 OS=Ictalurus punctatus (Channel catfish) PE=2 SV=1	NACHT domain;; Fish-specific NACHT associated domain
cycg002640	adapters, effectors and signal transducers	NLRC3	PREDICTED: protein NLRC3 [Danio rerio]	Protein NLRC5 GN=nlrc5 OS=Ictalurus punctatus (Channel catfish) PE=2 SV=1	NACHT domain;; Fish-specific NACHT associated domain
cycg040154	adapters, effectors and signal transducers	NLRC3	PREDICTED: protein NLRC3 [Danio rerio]	Protein NLRC5 GN=nlrc5 OS=Ictalurus punctatus (Channel catfish) PE=2 SV=1	NACHT domain;; Fish-specific NACHT associated domain
cycg027450	adapters, effectors and signal transducers	NLRC3	PREDICTED: protein NLRC3 [Danio rerio]	Protein NLRC5 GN=nlrc5 OS=Ictalurus punctatus (Channel catfish) PE=2 SV=1	NACHT domain
cycg027464	adapters, effectors and signal transducers	NLRC3	PREDICTED: protein NLRC3 [Danio rerio]	Protein NLRC5 GN=nlrc5 OS=Ictalurus punctatus (Channel catfish) PE=2 SV=1	NACHT domain
cycg033260	adapters, effectors and signal transducers	NLRC3	PREDICTED: protein NLRC3 [Danio rerio]	Protein NLRC5 GN=nlrc5 OS=Ictalurus punctatus (Channel catfish) PE=2 SV=1	NACHT domain
cycg051875	adapters, effectors and signal transducers	NLRC3	PREDICTED: protein NLRC3 [Danio rerio]	Leucine-rich repeat-containing protein 45 GN=LRRC45 OS=Gallus gallus (Chicken) PE=2 SV=1	Leucine Rich repeat;; Leucine Rich repeats (2 copies);; Leucine Rich Repeat
cycg041190	adapters, effectors and signal transducers	NLRC3	PREDICTED: protein NLRC3 [Danio rerio]	Protein NLRC5 GN=nlrc5 OS=Ictalurus punctatus (Channel catfish) PE=2 SV=1	Fish-specific NACHT associated domain;; NACHT domain;; Retrotransposon hot spot protein
cycg037236	adapters, effectors and signal transducers	NLRC3	PREDICTED: protein NLRC3 [Danio rerio]	Protein NLRC5 GN=nlrc5 OS=Ictalurus punctatus (Channel catfish) PE=2 SV=1	Fish-specific NACHT associated domain;; NACHT domain
cycg003889	adapters, effectors and signal transducers	NLRC3	PREDICTED: protein NLRC3 [Danio rerio]	Protein NLRC5 GN=nlrc5 OS=Ictalurus punctatus (Channel catfish) PE=2 SV=1	Fish-specific NACHT associated domain;; NACHT domain
cycg035888	adapters, effectors and signal transducers	NLRC3	PREDICTED: protein NLRC3 [Danio rerio]	--	Fish-specific NACHT associated domain;; NACHT domain
cycg027449	adapters, effectors and signal transducers	NLRC3	PREDICTED: protein NLRC3 [Danio rerio]	--	Fish-specific NACHT associated domain
cycg038987	adapters, effectors and signal transducers	NLRC3	PREDICTED: protein NLRC3 [Danio rerio]	Protein NLRC5 GN=nlrc5 OS=Ictalurus punctatus (Channel catfish) PE=2 SV=1	--
cycg036441	adapters, effectors and signal transducers	NLRC3	PREDICTED: protein NLRC3 [Danio rerio]	--	--
cycg035890	adapters, effectors and signal transducers	NLRC3	PREDICTED: protein NLRC3 [Danio rerio]	--	--
cycg030498	adapters, effectors and signal transducers	NLRC3	PREDICTED: protein NLRC3 [Danio rerio]	--	--
cycg021063	adapters, effectors and signal transducers	NLRC3	PREDICTED: protein NLRC3 [Danio rerio]	--	--
cycg050060	adapters, effectors and signal transducers	NLRC3	PREDICTED: protein NLRC3 [Danio rerio]	--	--
cycg038413	adapters, effectors and signal transducers	NLRC3	PREDICTED: protein NLRC3 [Danio rerio]	--	--
cycg029170	adapters, effectors and signal transducers	NLRC3	PREDICTED: protein NLRC3 [Danio rerio]	--	--
cycg051874	adapters, effectors and signal transducers	NLRC3	PREDICTED: protein NLRC3 [Danio rerio]	--	--
cycg003417	adapters, effectors and signal transducers	NLRC3	PREDICTED: LOW QUALITY PROTEIN: protein NLRC3-like, partial [Danio rerio]	--	--
cycg026743	adapters, effectors and signal transducers	NLRC3	PREDICTED: LOW QUALITY PROTEIN: protein NLRC3 [Danio rerio]	--	--
cycg051809	adapters, effectors and signal transducers	NLRC3	PREDICTED: protein NLRC3-like, partial [Danio rerio]	Protein NLRC5 GN=nlrc5 OS=Ictalurus punctatus (Channel catfish) PE=2 SV=1	NACHT domain
cycg042799	adapters, effectors and signal transducers	NLRC3	PREDICTED: protein NLRC3-like, partial [Danio rerio]	Protein NLRC5 GN=nlrc5 OS=Ictalurus punctatus (Channel catfish) PE=2 SV=1	NACHT domain
cycg037091	adapters, effectors and signal transducers	NLRC3	PREDICTED: protein NLRC3-like [Danio rerio]	Protein NLRC5 GN=nlrc5 OS=Ictalurus punctatus (Channel catfish) PE=2 SV=1	Fish-specific NACHT associated domain;; NACHT domain
cycg049966	adapters, effectors and signal transducers	NLRC3	PREDICTED: protein NLRC3 isoform X12 [Danio rerio]	Protein NLRC5 GN=nlrc5 OS=Ictalurus punctatus (Channel catfish) PE=2 SV=1	Fish-specific NACHT associated domain;; NACHT domain
cycg048650	adapters, effectors and signal transducers	NLRC3	PREDICTED: protein NLRC3 [Danio rerio]	Stonustoxin subunit beta OS=Synanceia horrida (Estuarine stonefish) PE=1 SV=3	Fish-specific NACHT associated domain;; NACHT domain;; SPRY-associated domain;; FtsK/SpoIIIE family;; Leucine Rich repeat;; SPRY domain
cycg042487	adapters, effectors and signal transducers	NLRC4	PREDICTED: uncharacterized protein LOC568664 isoform X6 [Danio rerio]	NLR family CARD domain-containing protein 4 GN=nlrc4 OS=Xenopus tropicalis (Western clawed frog) PE=2 SV=2	Leucine Rich repeat
cycg016879	adapters, effectors and signal transducers	NLRC4	PREDICTED: ribonuclease inhibitor-like isoform X1 [Danio rerio]	NLR family CARD domain-containing protein 4 GN=nlrc4 OS=Xenopus tropicalis (Western clawed frog) PE=2 SV=2	Leucine Rich repeat
cycg013403	adapters, effectors and signal transducers	NLRC5	PREDICTED: NLR family member X1 isoform X2 [Danio rerio]	Protein NLRC5 GN=nlrc5 OS=Ictalurus punctatus (Channel catfish) PE=2 SV=1	NACHT domain
cycg019780	adapters, effectors and signal transducers	NLRC5	nucleotide-binding oligomerization domain-2 [Labeo rohita]	Protein NLRC5 GN=nlrc5 OS=Ictalurus punctatus (Channel catfish) PE=2 SV=1	NACHT domain;; Caspase recruitment domain
cycg033758	adapters, effectors and signal transducers	NLRC5	nucleotide-binding oligomerization domain-2 [Carassius auratus]	Protein NLRC5 GN=nlrc5 OS=Ictalurus punctatus (Channel catfish) PE=2 SV=1	Leucine Rich repeat;; NACHT domain;; AAA ATPase domain
cycg048590	adapters, effectors and signal transducers	NLRC5	nucleotide-binding oligomerization domain-1 [Carassius auratus]	Protein NLRC5 GN=nlrc5 OS=Ictalurus punctatus (Channel catfish) PE=2 SV=1	NACHT domain;; Leucine Rich repeat;; AAA ATPase domain;; AAA domain;; Leucine Rich repeats (2 copies);; AAA domain;; Uncharacterized conserved protein (DUF2075);; Sigma-54 interaction domain
cycg041202	adapters, effectors and signal transducers	perforin	PREDICTED: perforin-1-like [Danio rerio]	Complement component C9 (Precursor) GN=c9 OS=Takifugu rubripes (Japanese pufferfish) PE=3 SV=1	MAC/Perforin domain;; C2 domain
cycg014163	adapters, effectors and signal transducers	perforin	PREDICTED: perforin-1-like [Danio rerio]	Complement component C9 (Precursor) GN=c9 OS=Takifugu rubripes (Japanese pufferfish) PE=3 SV=1	MAC/Perforin domain;; C2 domain
cycg014160	adapters, effectors and signal transducers	perforin	PREDICTED: perforin-1-like [Danio rerio]	Complement component C9 (Precursor) GN=c9 OS=Takifugu rubripes (Japanese pufferfish) PE=3 SV=1	MAC/Perforin domain;; C2 domain
cycg014164	adapters, effectors and signal transducers	perforin	PREDICTED: perforin-1-like [Danio rerio]	Complement component C9 (Precursor) GN=c9 OS=Takifugu rubripes (Japanese pufferfish) PE=3 SV=1	MAC/Perforin domain;; C2 domain
cycg041203	adapters, effectors and signal transducers	perforin	PREDICTED: perforin-1-like [Danio rerio]	Complement component C9 (Precursor) GN=c9 OS=Takifugu rubripes (Japanese pufferfish) PE=3 SV=1	MAC/Perforin domain;; C2 domain
cycg014161	adapters, effectors and signal transducers	perforin	PREDICTED: perforin-1-like [Danio rerio]	Complement component C9 (Precursor) GN=c9 OS=Takifugu rubripes (Japanese pufferfish) PE=3 SV=1	MAC/Perforin domain;; C2 domain
cycg014162	adapters, effectors and signal transducers	perforin	PREDICTED: perforin-1-like [Danio rerio]	Complement component C9 (Precursor) GN=c9 OS=Takifugu rubripes (Japanese pufferfish) PE=3 SV=1	MAC/Perforin domain;; C2 domain
cycg040577	adapters, effectors and signal transducers	perforin	PREDICTED: perforin-1-like [Danio rerio]	Complement component C9 (Fragment) GN=c9 OS=Oncorhynchus mykiss (Rainbow trout) PE=2 SV=2	MAC/Perforin domain;; C2 domain
cycg029344	adapters, effectors and signal transducers	perforin	PREDICTED: perforin-1-like [Danio rerio]	Complement component C8 beta chain (Precursor) GN=c8b OS=Oncorhynchus mykiss (Rainbow trout) PE=2 SV=1	MAC/Perforin domain
cycg036657	adapters, effectors and signal transducers	perforin	PREDICTED: perforin-1-like [Danio rerio]	Complement component C9 (Precursor) GN=c9 OS=Takifugu rubripes (Japanese pufferfish) PE=3 SV=1	C2 domain;; MAC/Perforin domain;; MAC/Perforin domain
cycg002557	adapters, effectors and signal transducers	perforin	perforin-like protein 2 [Ctenopharyngodon idella]	Complement component C8 beta chain (Precursor) GN=c8b OS=Paralichthys olivaceus (Bastard halibut) PE=2 SV=1	MAC/Perforin domain;; C2 domain
cycg029343	adapters, effectors and signal transducers	perforin	perforin 3 [Carassius auratus langsdorfii]	Complement component C8 beta chain (Precursor) GN=c8b OS=Oncorhynchus mykiss (Rainbow trout) PE=2 SV=1	MAC/Perforin domain;; MAC/Perforin domain
cycg018867	adapters, effectors and signal transducers	perforin	perforin 2 [Carassius auratus langsdorfii]	Complement component C8 beta chain (Precursor) GN=c8b OS=Paralichthys olivaceus (Bastard halibut) PE=2 SV=1	MAC/Perforin domain;; C2 domain
cycg002555	adapters, effectors and signal transducers	perforin	perforin 1 [Carassius auratus langsdorfii]	Complement component C9 (Fragment) GN=c9 OS=Oncorhynchus mykiss (Rainbow trout) PE=2 SV=2	MAC/Perforin domain;; C2 domain
cycg041098	adapters, effectors and signal transducers	PIAS	PREDICTED: E3 SUMO-protein ligase PIAS1 [Danio rerio]	--	PINIT domain;; MIZ/SP-RING zinc finger
cycg007414	adapters, effectors and signal transducers	PIAS	PREDICTED: E3 SUMO-protein ligase PIAS1 [Danio rerio]	--	MIZ/SP-RING zinc finger
cycg014452	adapters, effectors and signal transducers	Programmed cell death protein	Programmed cell death protein 6 [Osmerus mordax]	Peflin GN=pef1 OS=Xenopus laevis (African clawed frog) PE=1 SV=1	EF hand;; EF-hand domain pair;; EF-hand domain;; EF-hand domain pair;; EF hand;; EF hand
cycg023510	adapters, effectors and signal transducers	Programmed cell death protein	programmed cell death protein 6 [Danio rerio]	Peflin GN=pef1 OS=Xenopus laevis (African clawed frog) PE=1 SV=1	EF hand;; EF-hand domain pair;; EF-hand domain;; EF-hand domain pair;; EF hand
cycg049862	adapters, effectors and signal transducers	Programmed cell death protein	programmed cell death protein 2-like [Danio rerio]	Programmed cell death protein 2-like GN=PDCD2L OS=Gallus gallus (Chicken) PE=2 SV=1	Programmed cell death protein 2, C-terminal putative domain
cycg000542	adapters, effectors and signal transducers	Programmed cell death protein	programmed cell death protein 2-like [Danio rerio]	Programmed cell death protein 2-like GN=PDCD2L OS=Gallus gallus (Chicken) PE=2 SV=1	Programmed cell death protein 2, C-terminal putative domain
cycg028783	adapters, effectors and signal transducers	Programmed cell death protein	Programmed cell death 2 [Danio rerio]	Programmed cell death protein 2-like GN=PDCD2L OS=Gallus gallus (Chicken) PE=2 SV=1	Programmed cell death protein 2, C-terminal putative domain;; MYND finger
cycg016774	adapters, effectors and signal transducers	Programmed cell death protein	Programmed cell death 10a [Danio rerio]	Programmed cell death protein 10-A GN=pdcd10a OS=Danio rerio (Zebrafish) PE=1 SV=2	Protein of unknown function (DUF1241)
cycg012028	adapters, effectors and signal transducers	Programmed cell death protein	PREDICTED: programmed cell death protein 4-like [Danio rerio]	Programmed cell death protein 4 GN=PDCD4 OS=Gallus gallus (Chicken) PE=2 SV=1	MA3 domain
cycg024778	adapters, effectors and signal transducers	Programmed cell death protein	PREDICTED: programmed cell death protein 4 isoform X1 [Danio rerio]	Programmed cell death protein 4 GN=PDCD4 OS=Gallus gallus (Chicken) PE=2 SV=1	MA3 domain
cycg012029	adapters, effectors and signal transducers	Programmed cell death protein	PREDICTED: programmed cell death protein 4 isoform X1 [Danio rerio]	Programmed cell death protein 4 GN=PDCD4 OS=Gallus gallus (Chicken) PE=2 SV=1	--
PB.5504	adapters, effectors and signal transducers	Programmed cell death protein	PREDICTED: programmed cell death protein 10 [Astyanax mexicanus]	Programmed cell death protein 10-A GN=pdcd10a OS=Danio rerio (Zebrafish) PE=1 SV=2	Protein of unknown function (DUF1241)
cycg046287	adapters, effectors and signal transducers	Programmed cell death protein	PREDICTED: programmed cell death protein 10 [Alligator sinensis]	Programmed cell death protein 10-B GN=zgc:85629 OS=Danio rerio (Zebrafish) PE=1 SV=1	Protein of unknown function (DUF1241)
cycg000614	adapters, effectors and signal transducers	Programmed cell death protein	PREDICTED: programmed cell death 4a isoform X1 [Danio rerio]	Programmed cell death protein 4 GN=PDCD4 OS=Gallus gallus (Chicken) PE=2 SV=1	MA3 domain
cycg000615	adapters, effectors and signal transducers	Programmed cell death protein	PREDICTED: programmed cell death 4a isoform X1 [Danio rerio]	Programmed cell death protein 4 GN=PDCD4 OS=Gallus gallus (Chicken) PE=2 SV=1	MA3 domain
PB.1091	adapters, effectors and signal transducers	Programmed cell death protein	PREDICTED: programmed cell death 4a isoform X1 [Danio rerio]	Programmed cell death protein 4 GN=PDCD4 OS=Gallus gallus (Chicken) PE=2 SV=1	MA3 domain
cycg001106	adapters, effectors and signal transducers	Programmed cell death protein	golgi integral membrane protein 4b [Danio rerio]	Programmed cell death protein 10-B GN=zgc:85629 OS=Danio rerio (Zebrafish) PE=1 SV=1	Protein of unknown function (DUF1241)
cycg034758	adapters, effectors and signal transducers	SOCS1	suppressor of cytokine signaling 1b [Danio rerio]	Cytokine-inducible SH2-containing protein GN=CISH OS=Gallus gallus (Chicken) PE=2 SV=1	SOCS box;; SH2 domain
cycg000365	adapters, effectors and signal transducers	SOCS1	suppressor of cytokine signaling 1b [Danio rerio]	Cytokine-inducible SH2-containing protein GN=CISH OS=Gallus gallus (Chicken) PE=2 SV=1	SOCS box
cycg002851	adapters, effectors and signal transducers	SOCS1	suppressor of cytokine signaling 1 [Ctenopharyngodon idella]	Cytokine-inducible SH2-containing protein GN=CISH OS=Gallus gallus (Chicken) PE=2 SV=1	SH2 domain;; SOCS box
cycg020225	adapters, effectors and signal transducers	SOCS1	suppressor of cytokine signaling 1 [Ctenopharyngodon idella]	Cytokine-inducible SH2-containing protein GN=CISH OS=Gallus gallus (Chicken) PE=2 SV=1	SH2 domain;; SOCS box
cycg040412	adapters, effectors and signal transducers	SOCS2	suppressor of cytokine signaling 2 [Ctenopharyngodon idella]	Cytokine-inducible SH2-containing protein GN=CISH OS=Gallus gallus (Chicken) PE=2 SV=1	SOCS box;; SH2 domain
cycg027192	adapters, effectors and signal transducers	SOCS2	suppressor of cytokine signaling 2 [Ctenopharyngodon idella]	Cytokine-inducible SH2-containing protein GN=CISH OS=Gallus gallus (Chicken) PE=2 SV=1	SOCS box;; SH2 domain
cycg043310	adapters, effectors and signal transducers	SOCS2	suppressor of cytokine signaling 2 [Ctenopharyngodon idella]	Cytokine-inducible SH2-containing protein GN=CISH OS=Gallus gallus (Chicken) PE=2 SV=1	SOCS box
cycg038158	adapters, effectors and signal transducers	SOCS3	suppressor of cytokine signalling 3 [Ctenopharyngodon idella]	Suppressor of cytokine signaling 3 GN=SOCS3 OS=Gallus gallus (Chicken) PE=2 SV=1	SH2 domain;; SOCS box
PB.6184	adapters, effectors and signal transducers	SOCS3	suppressor of cytokine signaling 3b [Danio rerio]	Suppressor of cytokine signaling 3 GN=SOCS3 OS=Gallus gallus (Chicken) PE=2 SV=1	SH2 domain;; SOCS box
cycg020764	adapters, effectors and signal transducers	SOCS3	suppressor of cytokine signaling 3b [Danio rerio]	Suppressor of cytokine signaling 3 GN=SOCS3 OS=Gallus gallus (Chicken) PE=2 SV=1	SH2 domain
cycg043362	adapters, effectors and signal transducers	SOCS3	suppressor of cytokine signaling 3 [Cyprinus carpio]	Suppressor of cytokine signaling 3 GN=SOCS3 OS=Gallus gallus (Chicken) PE=2 SV=1	SH2 domain;; SOCS box
cycg002523	adapters, effectors and signal transducers	SOCS3	suppressor of cytokine signaling 3 [Cyprinus carpio]	Suppressor of cytokine signaling 3 GN=SOCS3 OS=Gallus gallus (Chicken) PE=2 SV=1	SH2 domain;; SOCS box
cycg015983	adapters, effectors and signal transducers	SOCS4	suppressor of cytokine signaling 4 [Danio rerio]	Cytokine-inducible SH2-containing protein GN=CISH OS=Gallus gallus (Chicken) PE=2 SV=1	Suppressor of cytokine signalling;; SOCS box;; SH2 domain
cycg011264	adapters, effectors and signal transducers	SOCS5	suppressor of cytokine signaling 5a isoform 1 [Danio rerio]	Cytokine-inducible SH2-containing protein GN=CISH OS=Gallus gallus (Chicken) PE=2 SV=1	Suppressor of cytokine signalling;; SH2 domain;; SOCS box
cycg011270	adapters, effectors and signal transducers	SOCS5	suppressor of cytokine signaling 5a isoform 1 [Danio rerio]	Cytokine-inducible SH2-containing protein GN=CISH OS=Gallus gallus (Chicken) PE=2 SV=1	SH2 domain
cycg011262	adapters, effectors and signal transducers	SOCS5	suppressor of cytokine signaling 5a isoform 1 [Danio rerio]	Cytokine-inducible SH2-containing protein GN=CISH OS=Gallus gallus (Chicken) PE=2 SV=1	SH2 domain
cycg034899	adapters, effectors and signal transducers	SOCS5	PREDICTED: suppressor of cytokine signaling 5-like [Astyanax mexicanus]	Cytokine-inducible SH2-containing protein GN=CISH OS=Gallus gallus (Chicken) PE=2 SV=1	Suppressor of cytokine signalling;; SH2 domain;; SOCS box
cycg038431	adapters, effectors and signal transducers	SOCS5	PREDICTED: suppressor of cytokine signaling 5 isoform X1 [Danio rerio]	Cytokine-inducible SH2-containing protein GN=CISH OS=Gallus gallus (Chicken) PE=2 SV=1	Suppressor of cytokine signalling;; SOCS box;; SH2 domain
cycg029274	adapters, effectors and signal transducers	SOCS6	suppressor of cytokine signaling 6b [Danio rerio]	Cytokine-inducible SH2-containing protein GN=CISH OS=Gallus gallus (Chicken) PE=2 SV=1	SOCS box;; SH2 domain
cycg042544	adapters, effectors and signal transducers	SOCS6	suppressor of cytokine signaling 6b [Danio rerio]	--	--
cycg033507	adapters, effectors and signal transducers	SOCS6	PREDICTED: suppressor of cytokine signaling 6 [Danio rerio]	Cytokine-inducible SH2-containing protein GN=CISH OS=Gallus gallus (Chicken) PE=2 SV=1	SH2 domain;; SOCS box
cycg033502	adapters, effectors and signal transducers	SOCS6	PREDICTED: suppressor of cytokine signaling 6 [Danio rerio]	Cytokine-inducible SH2-containing protein GN=CISH OS=Gallus gallus (Chicken) PE=2 SV=1	SH2 domain;; SOCS box
cycg010043	adapters, effectors and signal transducers	SOCS7	suppressor of cytokine signaling 7 [Danio rerio]	Cytokine-inducible SH2-containing protein GN=CISH OS=Gallus gallus (Chicken) PE=2 SV=1	SOCS box;; SH2 domain
cycg010044	adapters, effectors and signal transducers	SOCS7	suppressor of cytokine signaling 7 [Danio rerio]	Cytokine-inducible SH2-containing protein GN=CISH OS=Gallus gallus (Chicken) PE=2 SV=1	SH2 domain;; SOCS box
cycg047452	adapters, effectors and signal transducers	SOCS7	suppressor of cytokine signaling 7 [Danio rerio]	Cytokine-inducible SH2-containing protein GN=CISH OS=Gallus gallus (Chicken) PE=2 SV=1	SH2 domain;; SOCS box
cycg013090	adapters, effectors and signal transducers	SOCS9	suppressor of cytokine signaling 9 [Danio rerio]	Cytokine-inducible SH2-containing protein GN=CISH OS=Gallus gallus (Chicken) PE=2 SV=1	SH2 domain;; Suppressor of cytokine signalling;; SOCS box
cycg021411	adapters, effectors and signal transducers	STAT1	Signal transduction and activation of transcription 1a [Danio rerio]	Signal transducer and activator of transcription 3.1 GN=stat3.1 OS=Xenopus laevis (African clawed frog) PE=1 SV=1	STAT protein, DNA binding domain;; STAT protein, all-alpha domain;; STAT protein, protein interaction domain;; TGF-beta propeptide;; Transforming growth factor beta like domain;; SH2 domain;; STAT1 TAZ2 binding domain
cycg013528	adapters, effectors and signal transducers	STAT1	signal transducer and activator of transcription 1-alpha/beta [Danio rerio]	Signal transducer and activator of transcription 3.1 GN=stat3.1 OS=Xenopus laevis (African clawed frog) PE=1 SV=1	STAT protein, all-alpha domain;; STAT protein, DNA binding domain
cycg008279	adapters, effectors and signal transducers	STAT1	signal transducer and activator of transcription 1 [Carassius auratus]	Signal transducer and activator of transcription 3.2 GN=stat3.2 OS=Xenopus laevis (African clawed frog) PE=2 SV=1	STAT protein, DNA binding domain;; STAT protein, all-alpha domain;; SH2 domain
cycg019809	adapters, effectors and signal transducers	STAT1	signal transducer and activator of transcription 1 [Carassius auratus]	Signal transducer and activator of transcription 3 GN=STAT3 OS=Gallus gallus (Chicken) PE=1 SV=2	--
cycg013526	adapters, effectors and signal transducers	STAT1	PREDICTED: signal transducer and activator of transcription 1-alpha/beta-like [Astyanax mexicanus]	Signal transducer and activator of transcription 3.1 GN=stat3.1 OS=Xenopus laevis (African clawed frog) PE=1 SV=1	STAT protein, DNA binding domain;; STAT protein, all-alpha domain;; STAT protein, protein interaction domain;; SH2 domain;; STAT1 TAZ2 binding domain
cycg027374	adapters, effectors and signal transducers	STAT2	STAT2 [Carassius auratus]	Signal transducer and activator of transcription 3.1 GN=stat3.1 OS=Xenopus laevis (African clawed frog) PE=1 SV=1	STAT protein, DNA binding domain;; SH2 domain
cycg043541	adapters, effectors and signal transducers	STAT2	STAT2 [Carassius auratus]	Signal transducer and activator of transcription 3 GN=STAT3 OS=Gallus gallus (Chicken) PE=1 SV=2	STAT protein, DNA binding domain;; SH2 domain
cycg039299	adapters, effectors and signal transducers	STAT2	STAT2 [Carassius auratus]	Signal transducer and activator of transcription 3.1 GN=stat3.1 OS=Xenopus laevis (African clawed frog) PE=1 SV=1	STAT protein, all-alpha domain;; STAT protein, protein interaction domain;; STAT protein, DNA binding domain;; SH2 domain
cycg036601	adapters, effectors and signal transducers	STAT2	STAT2 [Carassius auratus]	Signal transducer and activator of transcription 3.1 GN=stat3.1 OS=Xenopus laevis (African clawed frog) PE=1 SV=1	STAT protein, all-alpha domain;; STAT protein, DNA binding domain;; STAT protein, protein interaction domain
cycg037401	adapters, effectors and signal transducers	STAT2	PREDICTED: signal transducer and activator of transcription 2 isoform X2 [Danio rerio]	Signal transducer and activator of transcription 3.1 GN=stat3.1 OS=Xenopus laevis (African clawed frog) PE=1 SV=1	STAT protein, all-alpha domain;; STAT protein, DNA binding domain
cycg024863	adapters, effectors and signal transducers	STAT3	STAT3 isoform 1 [Ctenopharyngodon idella]	Signal transducer and activator of transcription 3 GN=STAT3 OS=Gallus gallus (Chicken) PE=1 SV=2	STAT protein, DNA binding domain;; STAT protein, all-alpha domain;; SH2 domain
cycg051925	adapters, effectors and signal transducers	STAT3	PREDICTED: signal transducer and activator of transcription 3-like, partial [Caprimulgus carolinensis]	Signal transducer and activator of transcription 3 GN=STAT3 OS=Gallus gallus (Chicken) PE=1 SV=2	STAT protein, protein interaction domain
cycg021835	adapters, effectors and signal transducers	STAT3	PREDICTED: signal transducer and activator of transcription 3 isoform X4 [Danio rerio]	Signal transducer and activator of transcription 3 GN=STAT3 OS=Gallus gallus (Chicken) PE=1 SV=2	STAT protein, DNA binding domain;; STAT protein, all-alpha domain;; STAT protein, protein interaction domain;; SH2 domain
cycg044857	adapters, effectors and signal transducers	STAT4	PREDICTED: signal transducer and activator of transcription 4 isoform X1 [Danio rerio]	Signal transducer and activator of transcription 3.2 GN=stat3.2 OS=Xenopus laevis (African clawed frog) PE=2 SV=1	STAT protein, DNA binding domain;; STAT protein, all-alpha domain;; STAT protein, protein interaction domain;; SH2 domain
cycg008276	adapters, effectors and signal transducers	STAT4	PREDICTED: signal transducer and activator of transcription 4 isoform X1 [Danio rerio]	Signal transducer and activator of transcription 3 GN=STAT3 OS=Gallus gallus (Chicken) PE=1 SV=2	STAT protein, DNA binding domain;; STAT protein, all-alpha domain;; STAT protein, protein interaction domain
cycg023212	adapters, effectors and signal transducers	STAT5	Stat5.2 protein [Danio rerio]	Signal transducer and activator of transcription 3 GN=STAT3 OS=Gallus gallus (Chicken) PE=1 SV=2	STAT protein, DNA binding domain;; STAT protein, all-alpha domain;; STAT protein, protein interaction domain;; SH2 domain
cycg040503	adapters, effectors and signal transducers	STAT5	Stat5.2 protein [Danio rerio]	Signal transducer and activator of transcription 3 GN=STAT3 OS=Gallus gallus (Chicken) PE=1 SV=2	STAT protein, DNA binding domain;; STAT protein, all-alpha domain;; STAT protein, protein interaction domain;; SH2 domain
cycg002480	adapters, effectors and signal transducers	STAT5	signal transducer and activator of transcription 5b [Ctenopharyngodon idella]	Signal transducer and activator of transcription 3 GN=STAT3 OS=Gallus gallus (Chicken) PE=1 SV=2	STAT protein, DNA binding domain;; STAT protein, all-alpha domain;; STAT protein, protein interaction domain;; SH2 domain
cycg005247	adapters, effectors and signal transducers	STAT5	signal transducer and activator of transcription 5b [Ctenopharyngodon idella]	Signal transducer and activator of transcription 3 GN=STAT3 OS=Gallus gallus (Chicken) PE=1 SV=2	STAT protein, DNA binding domain;; SH2 domain;; STAT protein, all-alpha domain
cycg040641	adapters, effectors and signal transducers	STAT5	PREDICTED: signal transducer and activator of transcription 5B [Astyanax mexicanus]	Signal transducer and activator of transcription 3.1 GN=stat3.1 OS=Xenopus laevis (African clawed frog) PE=1 SV=1	STAT protein, DNA binding domain;; SH2 domain
cycg048832	adapters, effectors and signal transducers	STAT6	signal transducer and activator of transcription 6, interleukin-4 induced [Danio rerio]	Signal transducer and activator of transcription 3.1 GN=stat3.1 OS=Xenopus laevis (African clawed frog) PE=1 SV=1	STAT protein, DNA binding domain;; STAT protein, protein interaction domain;; STAT protein, all-alpha domain;; STAT protein, DNA binding domain;; SH2 domain
cycg025118	adapters, effectors and signal transducers	STAT6	signal transducer and activator of transcription 6, interleukin-4 induced [Danio rerio]	Signal transducer and activator of transcription 3 GN=STAT3 OS=Gallus gallus (Chicken) PE=1 SV=2	STAT protein, DNA binding domain;; STAT protein, protein interaction domain;; STAT protein, all-alpha domain;; SH2 domain
cycg025111	adapters, effectors and signal transducers	STAT6	signal transducer and activator of transcription 6, interleukin-4 induced [Danio rerio]	Signal transducer and activator of transcription 3.1 GN=stat3.1 OS=Xenopus laevis (African clawed frog) PE=1 SV=1	STAT protein, DNA binding domain;; SH2 domain
cycg020045	adapters, effectors and signal transducers	TIR	PREDICTED: toll/interleukin-1 receptor domain-containing adapter protein [Danio rerio]	Myeloid differentiation primary response protein MyD88 GN=myd88 OS=Oncorhynchus mykiss (Rainbow trout) PE=2 SV=1	TIR domain;; TIR domain
cycg048072	adapters, effectors and signal transducers	TRAF	TNF receptor associated factor 2 [Ctenopharyngodon idella]	TNF receptor-associated factor 6-B GN=traf6-b OS=Xenopus laevis (African clawed frog) PE=2 SV=1	Zinc finger, C3HC4 type (RING finger);; MATH domain
cycg051118	adapters, effectors and signal transducers	TRAF	TNF receptor associated factor 2 [Ctenopharyngodon idella]	TNF receptor-associated factor 6-B GN=traf6-b OS=Xenopus laevis (African clawed frog) PE=2 SV=1	MATH domain;; Zinc finger, C3HC4 type (RING finger)
cycg023926	adapters, effectors and signal transducers	TRAF	TNF receptor associated factor 1 [Ctenopharyngodon idella]	TNF receptor-associated factor 6 GN=traf6 OS=Danio rerio (Zebrafish) PE=2 SV=2	--
PB.2668	adapters, effectors and signal transducers	TRAF	TNF receptor-associated protein 1 [Ctenopharyngodon idella]	Endoplasmin (Precursor) GN=HSP90B1 OS=Gallus gallus (Chicken) PE=1 SV=1	Hsp90 protein;; Histidine kinase-, DNA gyrase B-, and HSP90-like ATPase;; Histidine kinase-, DNA gyrase B-, and HSP90-like ATPase
cycg038873	adapters, effectors and signal transducers	TRAF	tnf receptor-associated factor 4b [Danio rerio]	TNF receptor-associated factor 6-B GN=traf6-b OS=Xenopus laevis (African clawed frog) PE=2 SV=1	TRAF-type zinc finger;; MATH domain;; Zinc finger, C3HC4 type (RING finger);; Zinc finger, C3HC4 type (RING finger)
cycg045258	adapters, effectors and signal transducers	TRAF	TNF receptor-associated factor 4 [Danio rerio]	TNF receptor-associated factor 6-B GN=traf6-b OS=Xenopus laevis (African clawed frog) PE=2 SV=1	TRAF-type zinc finger;; MATH domain
cycg041974	adapters, effectors and signal transducers	TRAF	PREDICTED: TNF receptor-associated factor 5 [Astyanax mexicanus]	TNF receptor-associated factor 6 GN=traf6 OS=Danio rerio (Zebrafish) PE=2 SV=2	MATH domain
cycg052151	adapters, effectors and signal transducers	TRAF	PREDICTED: TNF receptor-associated factor 2-like [Danio rerio]	TNF receptor-associated factor 6-B GN=traf6-b OS=Xenopus laevis (African clawed frog) PE=2 SV=1	MATH domain;; TRAF-type zinc finger
cycg006553	adapters, effectors and signal transducers	TRAF	TNF receptor-associated factor 6 b [Cyprinus carpio]	TNF receptor-associated factor 6 GN=traf6 OS=Danio rerio (Zebrafish) PE=2 SV=2	MATH domain;; TRAF-type zinc finger;; Zinc finger, C3HC4 type (RING finger);; Ring finger domain;; Zinc finger, C3HC4 type (RING finger);; Zinc finger, C3HC4 type (RING finger)
cycg038871	adapters, effectors and signal transducers	TRAF	tnf receptor-associated factor 4b [Danio rerio]	TNF receptor-associated factor 6-B GN=traf6-b OS=Xenopus laevis (African clawed frog) PE=2 SV=1	TRAF-type zinc finger;; MATH domain;; Aldehyde dehydrogenase family
cycg013935	adapters, effectors and signal transducers	TRAF	TNF receptor-associated factor 4 [Danio rerio]	TNF receptor-associated factor 6 GN=traf6 OS=Danio rerio (Zebrafish) PE=2 SV=2	TRAF-type zinc finger;; MATH domain
cycg037666	adapters, effectors and signal transducers	TRAF	TNF receptor-associated factor 3 [Danio rerio]	REST corepressor 1 GN=rcor1 OS=Xenopus laevis (African clawed frog) PE=2 SV=1	TRAF-type zinc finger;; Myb-like DNA-binding domain;; Zinc finger, C3HC4 type (RING finger);; MATH domain;; TRAF-type zinc finger
cycg024522	adapters, effectors and signal transducers	TRAF	TNF receptor-associated factor 3 [Cyprinus carpio]	REST corepressor 1 GN=rcor1 OS=Xenopus laevis (African clawed frog) PE=2 SV=1	MATH domain;; TRAF-type zinc finger;; Myb-like DNA-binding domain;; Zinc finger, C3HC4 type (RING finger)
cycg037524	adapters, effectors and signal transducers	TRAF	PREDICTED: TNF receptor-associated factor 5, partial [Danio rerio]	REST corepressor 3 GN=RCOR3 OS=Gallus gallus (Chicken) PE=2 SV=1	TRAF-type zinc finger;; Zinc finger, C3HC4 type (RING finger);; Zinc finger, C3HC4 type (RING finger);; MATH domain
cycg049472	adapters, effectors and signal transducers	TRAF	PREDICTED: TNF receptor-associated factor 2-like isoform X3 [Neolamprologus brichardi]	TNF receptor-associated factor 6 GN=traf6 OS=Danio rerio (Zebrafish) PE=2 SV=2	TRAF-type zinc finger;; MATH domain
cycg049476	adapters, effectors and signal transducers	TRAF	PREDICTED: TNF receptor-associated factor 2 [Danio rerio]	TNF receptor-associated factor 6 GN=traf6 OS=Danio rerio (Zebrafish) PE=2 SV=2	MATH domain;; TRAF-type zinc finger;; Zinc finger, C3HC4 type (RING finger)
cycg051558	adapters, effectors and signal transducers	TRAF	PREDICTED: FERM and PDZ domain-containing protein 1-like [Danio rerio]	TNF receptor-associated factor 6 GN=traf6 OS=Danio rerio (Zebrafish) PE=2 SV=2	MATH domain;; TRAF-type zinc finger;; FERM central domain;; PDZ domain (Also known as DHR or GLGF);; Equine infectious anaemia virus S2 protein;; Zinc finger, C3HC4 type (RING finger);; Ring finger domain;; Zinc finger, C3HC4 type (RING finger)
cycg036919	adapters, effectors and signal transducers	TRAIL	TRAIL-like protein [Danio rerio]	CD40 ligand, soluble form GN=CD40LG OS=Gallus gallus (Chicken) PE=2 SV=2	TNF(Tumour Necrosis Factor) family
PB.6522	adapters, effectors and signal transducers	TRAIL	TNF-related apoptosis inducing ligand TRAIL [Ctenopharyngodon idella]	--	TNF(Tumour Necrosis Factor) family;; TNF(Tumour Necrosis Factor) family
cycg024788	adapters, effectors and signal transducers	TRAIL	TNF-related apoptosis inducing ligand TRAIL [Ctenopharyngodon idella]	Tumor necrosis factor GN=tnf OS=Sparus aurata (Gilthead sea bream) PE=3 SV=1	TNF(Tumour Necrosis Factor) family
cycg052577	adapters, effectors and signal transducers	TRIF	TIR domain-containing adapter molecule 1 [Ctenopharyngodon idella]	--	TIR domain
PB.3278	adapters, effectors and signal transducers	TRIF	TIR domain-containing adapter molecule 1 [Ctenopharyngodon idella]	--	--
cycg018183	adapters, effectors and signal transducers	TTRAP	novel protein similar to vertebrate TRAF and TNF receptor associated protein (TTRAP) [Danio rerio]	Tyrosyl-DNA phosphodiesterase 2 OS=Danio rerio (Zebrafish) PE=1 SV=3	Endonuclease/Exonuclease/phosphatase family
cycg018175	adapters, effectors and signal transducers	TTRAP	novel protein similar to vertebrate TRAF and TNF receptor associated protein (TTRAP) [Danio rerio]	Tyrosyl-DNA phosphodiesterase 2 OS=Danio rerio (Zebrafish) PE=1 SV=3	Domain of unknown function (DUF4566);; Endonuclease/Exonuclease/phosphatase family;; UBA-like domain
cycg005874	adapters, effectors and signal transducers	UBC	unnamed protein product [Oncorhynchus mykiss]	SUMO-conjugating enzyme UBC9 GN=ube2i OS=Xenopus tropicalis (Western clawed frog) PE=2 SV=1	Ubiquitin-conjugating enzyme;; BTB/POZ domain
cycg038337	adapters, effectors and signal transducers	UBC	PREDICTED: uncharacterized protein si:ch211-256m1.8 [Danio rerio]	SUMO-conjugating enzyme UBC9 GN=ube2i OS=Xenopus tropicalis (Western clawed frog) PE=2 SV=1	Ubiquitin-conjugating enzyme;; tRNA synthetases class II (D, K and N);; Choline/Carnitine o-acyltransferase
cycg022704	adapters, effectors and signal transducers	UBC	PREDICTED: SUMO-conjugating enzyme UBC9-like [Astyanax mexicanus]	SUMO-conjugating enzyme UBC9 GN=ube2i OS=Xenopus tropicalis (Western clawed frog) PE=2 SV=1	Ubiquitin-conjugating enzyme
cycg001860	adapters, effectors and signal transducers	UBC	PREDICTED: SUMO-conjugating enzyme UBC9-A-like [Astyanax mexicanus]	SUMO-conjugating enzyme UBC9-B GN=ube2ib OS=Danio rerio (Zebrafish) PE=1 SV=1	Ubiquitin-conjugating enzyme
PB.3629	adapters, effectors and signal transducers	UBC	PREDICTED: SUMO-conjugating enzyme UBC9 isoform X2 [Alligator sinensis]	SUMO-conjugating enzyme UBC9 GN=ube2i OS=Xenopus tropicalis (Western clawed frog) PE=2 SV=1	Ubiquitin-conjugating enzyme
cycg051273	adapters, effectors and signal transducers	UBE	Zgc:92419 [Danio rerio]	Ubiquitin-conjugating enzyme E2 Z GN=ube2z OS=Danio rerio (Zebrafish) PE=2 SV=2	--
cycg028907	adapters, effectors and signal transducers	UBE	zgc:55512 [Danio rerio]	Ubiquitin-conjugating enzyme E2 D4 {ECO:0000250|UniProtKB:Q9Y2X8} GN=ube2d4 OS=Xenopus laevis (African clawed frog) PE=1 SV=1	Ubiquitin-conjugating enzyme;; Prokaryotic E2 family B
cycg005488	adapters, effectors and signal transducers	UBE	Zgc:112077 [Danio rerio]	Ubiquitin-conjugating enzyme E2 D4 {ECO:0000250|UniProtKB:Q9Y2X8} GN=ube2d4 OS=Xenopus laevis (African clawed frog) PE=1 SV=1	Ubiquitin-conjugating enzyme
cycg026074	adapters, effectors and signal transducers	UBE	Zgc:112077 [Danio rerio]	Ubiquitin-conjugating enzyme E2 D4 {ECO:0000250|UniProtKB:Q9Y2X8} GN=ube2d4 OS=Xenopus laevis (African clawed frog) PE=1 SV=1	Ubiquitin-conjugating enzyme
cycg002566	adapters, effectors and signal transducers	UBE	unnamed protein product [Oncorhynchus mykiss]	Ubiquitin-conjugating enzyme E2 D2 GN=ube2d2 OS=Xenopus laevis (African clawed frog) PE=1 SV=1	Ubiquitin-conjugating enzyme
cycg021244	adapters, effectors and signal transducers	UBE	ubiquitin-conjugating enzyme E2D 4 [Danio rerio]	Ubiquitin-conjugating enzyme E2 D4 {ECO:0000250|UniProtKB:Q9Y2X8} GN=ube2d4 OS=Xenopus laevis (African clawed frog) PE=1 SV=1	Ubiquitin-conjugating enzyme
cycg027988	adapters, effectors and signal transducers	UBE	ubiquitin-conjugating enzyme E2 Z [Danio rerio]	Ubiquitin-conjugating enzyme E2 Z GN=ube2z OS=Danio rerio (Zebrafish) PE=2 SV=2	Ubiquitin-conjugating enzyme
cycg027987	adapters, effectors and signal transducers	UBE	ubiquitin-conjugating enzyme E2 Z [Danio rerio]	Ubiquitin-conjugating enzyme E2 Z GN=ube2z OS=Danio rerio (Zebrafish) PE=2 SV=2	--
cycg045750	adapters, effectors and signal transducers	UBE	ubiquitin-conjugating enzyme E2 Z [Danio rerio]	Ubiquitin-conjugating enzyme E2 Z GN=ube2z OS=Danio rerio (Zebrafish) PE=2 SV=2	--
cycg041650	adapters, effectors and signal transducers	UBE	ubiquitin-conjugating enzyme E2 variant 3 [Danio rerio]	Ubiquitin-conjugating enzyme E2 variant 3 GN=uevld OS=Danio rerio (Zebrafish) PE=2 SV=1	UEV domain;; lactate/malate dehydrogenase, NAD binding domain;; lactate/malate dehydrogenase, alpha/beta C-terminal domain
cycg044255	adapters, effectors and signal transducers	UBE	ubiquitin-conjugating enzyme E2 variant 3 [Danio rerio]	Ubiquitin-conjugating enzyme E2 variant 3 GN=uevld OS=Danio rerio (Zebrafish) PE=2 SV=1	lactate/malate dehydrogenase, NAD binding domain;; UEV domain;; lactate/malate dehydrogenase, alpha/beta C-terminal domain
cycg007934	adapters, effectors and signal transducers	UBE	ubiquitin-conjugating enzyme E2 variant 2 [Danio rerio]	Ubiquitin-conjugating enzyme E2 variant 2 GN=ube2v2 OS=Danio rerio (Zebrafish) PE=2 SV=1	Ubiquitin-conjugating enzyme
PB.3965	adapters, effectors and signal transducers	UBE	ubiquitin-conjugating enzyme E2 variant 2 [Danio rerio]	Ubiquitin-conjugating enzyme E2 variant 2 GN=ube2v2 OS=Danio rerio (Zebrafish) PE=2 SV=1	Ubiquitin-conjugating enzyme
cycg022307	adapters, effectors and signal transducers	UBE	ubiquitin-conjugating enzyme E2 T [Danio rerio]	Ubiquitin-conjugating enzyme E2 T GN=ube2t OS=Danio rerio (Zebrafish) PE=2 SV=1	Ubiquitin-conjugating enzyme
cycg015444	adapters, effectors and signal transducers	UBE	ubiquitin-conjugating enzyme E2 S [Danio rerio]	Ubiquitin-conjugating enzyme E2 S GN=ube2s OS=Danio rerio (Zebrafish) PE=2 SV=1	Ubiquitin-conjugating enzyme
cycg023555	adapters, effectors and signal transducers	UBE	ubiquitin-conjugating enzyme E2 S [Danio rerio]	Ubiquitin-conjugating enzyme E2 S GN=ube2s OS=Danio rerio (Zebrafish) PE=2 SV=1	Ubiquitin-conjugating enzyme
cycg027766	adapters, effectors and signal transducers	UBE	ubiquitin-conjugating enzyme E2 R2 [Danio rerio]	Ubiquitin-conjugating enzyme E2 D4 {ECO:0000250|UniProtKB:Q9Y2X8} GN=ube2d4 OS=Xenopus laevis (African clawed frog) PE=1 SV=1	Ubiquitin-conjugating enzyme
cycg017655	adapters, effectors and signal transducers	UBE	ubiquitin-conjugating enzyme E2 R2 [Danio rerio]	SUMO-conjugating enzyme UBC9-B GN=ube2ib OS=Danio rerio (Zebrafish) PE=1 SV=1	Ubiquitin-conjugating enzyme
cycg024909	adapters, effectors and signal transducers	UBE	ubiquitin-conjugating enzyme E2 N [Danio rerio]	Ubiquitin-conjugating enzyme E2 T GN=ube2t OS=Xenopus laevis (African clawed frog) PE=2 SV=1	Ubiquitin-conjugating enzyme
cycg009806	adapters, effectors and signal transducers	UBE	ubiquitin-conjugating enzyme E2 L3 [Danio rerio]	Ubiquitin-conjugating enzyme E2 D2 GN=ube2d2 OS=Xenopus laevis (African clawed frog) PE=1 SV=1	Ubiquitin-conjugating enzyme;; Prokaryotic E2 family B;; RWD domain;; UEV domain
cycg001625	adapters, effectors and signal transducers	UBE	ubiquitin-conjugating enzyme E2 L3 [Danio rerio]	Ubiquitin-conjugating enzyme E2 D2 GN=ube2d2 OS=Xenopus laevis (African clawed frog) PE=1 SV=1	Ubiquitin-conjugating enzyme;; Prokaryotic E2 family B;; RWD domain
cycg000802	adapters, effectors and signal transducers	UBE	ubiquitin-conjugating enzyme E2 K [Danio rerio]	Ubiquitin-conjugating enzyme E2 D4 {ECO:0000250|UniProtKB:Q9Y2X8} GN=ube2d4 OS=Xenopus laevis (African clawed frog) PE=1 SV=1	Ubiquitin-conjugating enzyme;; Prokaryotic E2 family B;; UBA/TS-N domain
cycg041146	adapters, effectors and signal transducers	UBE	ubiquitin-conjugating enzyme E2 K [Danio rerio]	Ubiquitin-conjugating enzyme E2 D4 {ECO:0000250|UniProtKB:Q9Y2X8} GN=ube2d4 OS=Xenopus laevis (African clawed frog) PE=1 SV=1	UBA/TS-N domain;; Ubiquitin-conjugating enzyme
PB.1684	adapters, effectors and signal transducers	UBE	ubiquitin-conjugating enzyme E2 J2 [Danio rerio]	Ubiquitin-conjugating enzyme E2 Z GN=ube2z OS=Xenopus laevis (African clawed frog) PE=2 SV=2	Ubiquitin-conjugating enzyme
cycg028602	adapters, effectors and signal transducers	UBE	ubiquitin-conjugating enzyme E2 J2 [Danio rerio]	Ubiquitin-conjugating enzyme E2 Z GN=ube2z OS=Xenopus laevis (African clawed frog) PE=2 SV=2	Ubiquitin-conjugating enzyme
cycg025812	adapters, effectors and signal transducers	UBE	ubiquitin-conjugating enzyme E2 J1 [Danio rerio]	Ubiquitin-conjugating enzyme E2 D4 {ECO:0000250|UniProtKB:Q9Y2X8} GN=ube2d4 OS=Xenopus laevis (African clawed frog) PE=1 SV=1	Ubiquitin-conjugating enzyme
cycg010891	adapters, effectors and signal transducers	UBE	ubiquitin-conjugating enzyme E2 J1 [Danio rerio]	Ubiquitin-conjugating enzyme E2 D4 {ECO:0000250|UniProtKB:Q9Y2X8} GN=ube2d4 OS=Xenopus laevis (African clawed frog) PE=1 SV=1	Ubiquitin-conjugating enzyme
cycg045514	adapters, effectors and signal transducers	UBE	ubiquitin-conjugating enzyme E2 G1 [Danio rerio]	Ubiquitin-conjugating enzyme E2 D4 {ECO:0000250|UniProtKB:Q9Y2X8} GN=ube2d4 OS=Xenopus laevis (African clawed frog) PE=1 SV=1	Ubiquitin-conjugating enzyme;; Ubiquitin-conjugating enzyme
cycg042249	adapters, effectors and signal transducers	UBE	ubiquitin-conjugating enzyme E2 E2 [Danio rerio]	--	--
cycg007470	adapters, effectors and signal transducers	UBE	ubiquitin-conjugating enzyme E2 D4 [Danio rerio]	Ubiquitin-conjugating enzyme E2 D4 {ECO:0000250|UniProtKB:Q9Y2X8} GN=ube2d4 OS=Xenopus laevis (African clawed frog) PE=1 SV=1	Ubiquitin-conjugating enzyme
cycg007469	adapters, effectors and signal transducers	UBE	Ubiquitin-conjugating enzyme E2 D3, partial [Pterocles gutturalis]	Ubiquitin-conjugating enzyme E2 D4 {ECO:0000250|UniProtKB:Q9Y2X8} GN=ube2d4 OS=Xenopus laevis (African clawed frog) PE=1 SV=1	Ubiquitin-conjugating enzyme;; Zinc finger, C2H2 type
PB.1939	adapters, effectors and signal transducers	UBE	ubiquitin-conjugating enzyme E2 D3 [Danio rerio]	Ubiquitin-conjugating enzyme E2 D2 GN=ube2d2 OS=Xenopus laevis (African clawed frog) PE=1 SV=1	Ubiquitin-conjugating enzyme
PB.1587	adapters, effectors and signal transducers	UBE	Ubiquitin-conjugating enzyme E2 D2 [Salmo salar]	Ubiquitin-conjugating enzyme E2 D2 GN=ube2d2 OS=Xenopus laevis (African clawed frog) PE=1 SV=1	Ubiquitin-conjugating enzyme
cycg025514	adapters, effectors and signal transducers	UBE	ubiquitin-conjugating enzyme E2 D2 [Danio rerio]	Ubiquitin-conjugating enzyme E2 D2 GN=ube2d2 OS=Xenopus laevis (African clawed frog) PE=1 SV=1	Ubiquitin-conjugating enzyme
cycg025511	adapters, effectors and signal transducers	UBE	ubiquitin-conjugating enzyme E2 D2 [Danio rerio]	Ubiquitin-conjugating enzyme E2 D2 GN=ube2d2 OS=Xenopus laevis (African clawed frog) PE=1 SV=1	Ubiquitin-conjugating enzyme
cycg010639	adapters, effectors and signal transducers	UBE	ubiquitin-conjugating enzyme E2 D1 [Danio rerio]	Ubiquitin-conjugating enzyme E2 D4 {ECO:0000250|UniProtKB:Q9Y2X8} GN=ube2d4 OS=Xenopus laevis (African clawed frog) PE=1 SV=1	Ubiquitin-conjugating enzyme
PB.6377	adapters, effectors and signal transducers	UBE	ubiquitin-conjugating enzyme E2 B [Salmo salar]	Ubiquitin-conjugating enzyme E2 D4 {ECO:0000250|UniProtKB:Q9Y2X8} GN=ube2d4 OS=Xenopus laevis (African clawed frog) PE=1 SV=1	Ubiquitin-conjugating enzyme
cycg012635	adapters, effectors and signal transducers	UBE	Ubiquitin-conjugating enzyme E2 A [Oncorhynchus mykiss]	Ubiquitin-conjugating enzyme E2 D4 {ECO:0000250|UniProtKB:Q9Y2X8} GN=ube2d4 OS=Xenopus laevis (African clawed frog) PE=1 SV=1	Ubiquitin-conjugating enzyme
cycg048694	adapters, effectors and signal transducers	UBE	ubiquitin-conjugating enzyme [Danio rerio]	Ubiquitin-conjugating enzyme E2 D4 {ECO:0000250|UniProtKB:Q9Y2X8} GN=ube2d4 OS=Xenopus laevis (African clawed frog) PE=1 SV=1	Ubiquitin-conjugating enzyme
cycg048695	adapters, effectors and signal transducers	UBE	ubiquitin-conjugating enzyme [Danio rerio]	SUMO-conjugating enzyme UBC9-B GN=ube2ib OS=Danio rerio (Zebrafish) PE=1 SV=1	Ubiquitin-conjugating enzyme
cycg041383	adapters, effectors and signal transducers	UBE	ubiquitin-conjugating enzyme [Danio rerio]	--	Ubiquitin-conjugating enzyme
cycg020378	adapters, effectors and signal transducers	UBE	Ube2g1 protein [Danio rerio]	Ubiquitin-conjugating enzyme E2 D4 {ECO:0000250|UniProtKB:Q9Y2X8} GN=ube2d4 OS=Xenopus laevis (African clawed frog) PE=1 SV=1	Ubiquitin-conjugating enzyme
cycg020384	adapters, effectors and signal transducers	UBE	Ube2g1 protein [Danio rerio]	Ubiquitin-conjugating enzyme E2 D4 {ECO:0000250|UniProtKB:Q9Y2X8} GN=ube2d4 OS=Xenopus laevis (African clawed frog) PE=1 SV=1	Ubiquitin-conjugating enzyme
cycg001246	adapters, effectors and signal transducers	UBE	PREDICTED: uncharacterized protein LOC567642 isoform X2 [Danio rerio]	Ubiquitin-conjugating enzyme E2 variant 3 GN=uevld OS=Xenopus tropicalis (Western clawed frog) PE=2 SV=1	UEV domain;; Ubiquitin-conjugating enzyme
cycg020264	adapters, effectors and signal transducers	UBE	PREDICTED: uncharacterized protein LOC567642 isoform X2 [Danio rerio]	Ubiquitin-conjugating enzyme E2 variant 3 GN=uevld OS=Xenopus tropicalis (Western clawed frog) PE=2 SV=1	UEV domain
cycg006186	adapters, effectors and signal transducers	UBE	PREDICTED: uncharacterized protein LOC105013985 [Esox lucius]	Ubiquitin-conjugating enzyme E2 D2 GN=ube2d2 OS=Xenopus laevis (African clawed frog) PE=1 SV=1	Ubiquitin-conjugating enzyme;; von Willebrand factor type A domain;; von Willebrand factor type A domain;; U-box domain;; Zinc-finger of the MIZ type in Nse subunit
cycg040589	adapters, effectors and signal transducers	UBE	PREDICTED: uncharacterized protein LOC101883331 isoform X1 [Danio rerio]	--	Immunoglobulin V-set domain;; Immunoglobulin I-set domain;; Alphaherpesvirus glycoprotein E;; Immunoglobulin domain;; Natural killer cell receptor 2B4
cycg018426	adapters, effectors and signal transducers	UBE	PREDICTED: ubiquitin-conjugating enzyme E2Q-like protein 1 [Danio rerio]	--	Ubiquitin-conjugating enzyme
cycg018415	adapters, effectors and signal transducers	UBE	PREDICTED: ubiquitin-conjugating enzyme E2Q-like protein 1 [Corvus cornix cornix]	--	--
cycg001200	adapters, effectors and signal transducers	UBE	PREDICTED: ubiquitin-conjugating enzyme E2 W-like isoform X1 [Oreochromis niloticus]	Ubiquitin-conjugating enzyme E2 W GN=ube2w OS=Xenopus tropicalis (Western clawed frog) PE=2 SV=1	Ubiquitin-conjugating enzyme
cycg048745	adapters, effectors and signal transducers	UBE	PREDICTED: ubiquitin-conjugating enzyme E2 W-like [Maylandia zebra]	Ubiquitin-conjugating enzyme E2 W GN=ube2w OS=Xenopus tropicalis (Western clawed frog) PE=2 SV=1	Ubiquitin-conjugating enzyme
cycg023884	adapters, effectors and signal transducers	UBE	PREDICTED: ubiquitin-conjugating enzyme E2 W isoform X1 [Zonotrichia albicollis]	Ubiquitin-conjugating enzyme E2 W GN=ube2w OS=Xenopus tropicalis (Western clawed frog) PE=2 SV=1	Ubiquitin-conjugating enzyme
cycg043669	adapters, effectors and signal transducers	UBE	PREDICTED: ubiquitin-conjugating enzyme E2 variant 1-like isoform X2 [Astyanax mexicanus]	Ubiquitin-conjugating enzyme E2 variant 1 GN=UBE2V1 OS=Gallus gallus (Chicken) PE=2 SV=2	Ubiquitin-conjugating enzyme
cycg040486	adapters, effectors and signal transducers	UBE	PREDICTED: ubiquitin-conjugating enzyme E2 variant 1-like isoform X2 [Astyanax mexicanus]	Ubiquitin-conjugating enzyme E2 variant 1 GN=UBE2V1 OS=Gallus gallus (Chicken) PE=2 SV=2	Ubiquitin-conjugating enzyme
cycg041797	adapters, effectors and signal transducers	UBE	PREDICTED: ubiquitin-conjugating enzyme E2 variant 1-like isoform X1 [Astyanax mexicanus]	Ubiquitin-conjugating enzyme E2 variant 1 GN=UBE2V1 OS=Gallus gallus (Chicken) PE=2 SV=2	Ubiquitin-conjugating enzyme
cycg020440	adapters, effectors and signal transducers	UBE	PREDICTED: ubiquitin-conjugating enzyme E2 R2-like [Astyanax mexicanus]	Ubiquitin-conjugating enzyme E2 D4 {ECO:0000250|UniProtKB:Q9Y2X8} GN=ube2d4 OS=Xenopus laevis (African clawed frog) PE=1 SV=1	Ubiquitin-conjugating enzyme
cycg038510	adapters, effectors and signal transducers	UBE	PREDICTED: ubiquitin-conjugating enzyme E2 Q2-like isoform X2 [Lepisosteus oculatus]	--	Ubiquitin-conjugating enzyme;; Prokaryotic E2 family B
cycg024163	adapters, effectors and signal transducers	UBE	PREDICTED: ubiquitin-conjugating enzyme E2 Q2-like isoform X2 [Lepisosteus oculatus]	--	Ubiquitin-conjugating enzyme
cycg037607	adapters, effectors and signal transducers	UBE	PREDICTED: ubiquitin-conjugating enzyme E2 Q2-like isoform X1 [Astyanax mexicanus]	--	--
cycg052332	adapters, effectors and signal transducers	UBE	PREDICTED: ubiquitin-conjugating enzyme E2 O [Astyanax mexicanus]	Ubiquitin-conjugating enzyme E2 Z GN=ube2z OS=Xenopus tropicalis (Western clawed frog) PE=2 SV=2	Ubiquitin-conjugating enzyme
cycg048320	adapters, effectors and signal transducers	UBE	PREDICTED: ubiquitin-conjugating enzyme E2 N [Corvus brachyrhynchos]	Ubiquitin-conjugating enzyme E2 T GN=ube2t OS=Xenopus laevis (African clawed frog) PE=2 SV=1	Ubiquitin-conjugating enzyme;; Prokaryotic E2 family B;; UEV domain;; RWD domain
cycg005119	adapters, effectors and signal transducers	UBE	PREDICTED: ubiquitin-conjugating enzyme E2 L3 isoform X1 [Danio rerio]	Ubiquitin-conjugating enzyme E2 D2 GN=ube2d2 OS=Xenopus laevis (African clawed frog) PE=1 SV=1	Ubiquitin-conjugating enzyme;; Prokaryotic E2 family B;; RWD domain;; UEV domain
cycg004459	adapters, effectors and signal transducers	UBE	PREDICTED: ubiquitin-conjugating enzyme E2 L3 isoform X1 [Danio rerio]	Ubiquitin-conjugating enzyme E2 D2 GN=ube2d2 OS=Xenopus laevis (African clawed frog) PE=1 SV=1	Ubiquitin-conjugating enzyme;; Prokaryotic E2 family B;; RWD domain;; UEV domain
cycg052535	adapters, effectors and signal transducers	UBE	PREDICTED: ubiquitin-conjugating enzyme E2 K-like isoform X1 [Oreochromis niloticus]	Ubiquitin-conjugating enzyme E2 T GN=ube2t OS=Xenopus laevis (African clawed frog) PE=2 SV=1	Ubiquitin-conjugating enzyme;; UBA/TS-N domain;; Prokaryotic E2 family B
cycg041661	adapters, effectors and signal transducers	UBE	PREDICTED: ubiquitin-conjugating enzyme E2 H, partial [Eurypyga helias]	Ubiquitin-conjugating enzyme E2 D2 GN=ube2d2 OS=Xenopus laevis (African clawed frog) PE=1 SV=1	Ubiquitin-conjugating enzyme
cycg037861	adapters, effectors and signal transducers	UBE	PREDICTED: ubiquitin-conjugating enzyme E2 G1 isoform X2 [Ficedula albicollis]	Ubiquitin-conjugating enzyme E2 D4 {ECO:0000250|UniProtKB:Q9Y2X8} GN=ube2d4 OS=Xenopus laevis (African clawed frog) PE=1 SV=1	Ubiquitin-conjugating enzyme
cycg033061	adapters, effectors and signal transducers	UBE	PREDICTED: ubiquitin-conjugating enzyme E2 E3-like, partial [Apaloderma vittatum]	Ubiquitin-conjugating enzyme E2 D2 GN=ube2d2 OS=Xenopus laevis (African clawed frog) PE=1 SV=1	MAM domain
cycg042248	adapters, effectors and signal transducers	UBE	PREDICTED: ubiquitin-conjugating enzyme E2 E3-like [Notothenia coriiceps]	Ubiquitin-conjugating enzyme E2 D2 GN=ube2d2 OS=Xenopus laevis (African clawed frog) PE=1 SV=1	Ubiquitin-conjugating enzyme
cycg036469	adapters, effectors and signal transducers	UBE	PREDICTED: ubiquitin-conjugating enzyme E2 E3-like [Astyanax mexicanus]	Ubiquitin-conjugating enzyme E2 D2 GN=ube2d2 OS=Xenopus laevis (African clawed frog) PE=1 SV=1	Ubiquitin-conjugating enzyme;; U-box domain;; Zinc-finger of the MIZ type in Nse subunit
cycg008780	adapters, effectors and signal transducers	UBE	PREDICTED: ubiquitin-conjugating enzyme E2 E3 isoform X2 [Ficedula albicollis]	Ubiquitin-conjugating enzyme E2 D2 GN=ube2d2 OS=Xenopus laevis (African clawed frog) PE=1 SV=1	Ubiquitin-conjugating enzyme
cycg010297	adapters, effectors and signal transducers	UBE	PREDICTED: ubiquitin-conjugating enzyme E2 E2-like [Oreochromis niloticus]	Ubiquitin-conjugating enzyme E2 D2 GN=ube2d2 OS=Xenopus laevis (African clawed frog) PE=1 SV=1	Ubiquitin-conjugating enzyme
cycg000928	adapters, effectors and signal transducers	UBE	PREDICTED: ubiquitin-conjugating enzyme E2 A-like isoform X2 [Esox lucius]	Ubiquitin-conjugating enzyme E2 C GN=ube2c OS=Xenopus laevis (African clawed frog) PE=1 SV=1	Ubiquitin-conjugating enzyme
cycg012248	adapters, effectors and signal transducers	UBE	PREDICTED: LOW QUALITY PROTEIN: ubiquitin-conjugating enzyme E2 A [Cynoglossus semilaevis]	Ubiquitin-conjugating enzyme E2 D4 {ECO:0000250|UniProtKB:Q9Y2X8} GN=ube2d4 OS=Xenopus laevis (African clawed frog) PE=1 SV=1	Ubiquitin-conjugating enzyme;; Prokaryotic E2 family B
cycg008353	adapters, effectors and signal transducers	UBE	PREDICTED: LOW QUALITY PROTEIN: ubiquitin-conjugating enzyme E2 A [Cynoglossus semilaevis]	Ubiquitin-conjugating enzyme E2 D4 {ECO:0000250|UniProtKB:Q9Y2X8} GN=ube2d4 OS=Xenopus laevis (African clawed frog) PE=1 SV=1	Ubiquitin-conjugating enzyme;; Prokaryotic E2 family B
cycg008351	adapters, effectors and signal transducers	UBE	ubiquitin-protein ligase E3C [Danio rerio]	--	IQ calmodulin-binding motif
cycg045307	adapters, effectors and signal transducers	UBE	ubiquitin-protein ligase E3C [Danio rerio]	--	IQ calmodulin-binding motif
cycg006679	adapters, effectors and signal transducers	UBE	ubiquitin-protein ligase E3B [Danio rerio]	Ubiquitin-protein ligase E3B GN=ube3b OS=Xenopus tropicalis (Western clawed frog) PE=2 SV=1	HECT-domain (ubiquitin-transferase)
cycg042194	adapters, effectors and signal transducers	UBE	ubiquitin-protein ligase E3B [Danio rerio]	Ubiquitin-protein ligase E3B GN=ube3b OS=Xenopus tropicalis (Western clawed frog) PE=2 SV=1	HECT-domain (ubiquitin-transferase)
cycg027467	adapters, effectors and signal transducers	UBE	sequestosome 1 [Cyprinus carpio]	E3 ubiquitin-protein ligase KCMF1 GN=kcmf1 OS=Danio rerio (Zebrafish) PE=2 SV=1	Zinc finger, ZZ type;; PB1 domain
cycg042051	adapters, effectors and signal transducers	UBE	PREDICTED: zinc finger CCCH domain-containing protein 4 [Danio rerio]	Probable E3 ubiquitin-protein ligase makorin-2 OS=Takifugu rubripes (Japanese pufferfish) PE=2 SV=1	Zinc finger C-x8-C-x5-C-x3-H type (and similar)
cycg040690	adapters, effectors and signal transducers	UBE	PREDICTED: zinc finger CCCH domain-containing protein 3 [Danio rerio]	E3 ubiquitin-protein ligase TRIP12 GN=trip12 OS=Xenopus tropicalis (Western clawed frog) PE=2 SV=1	--
cycg006635	adapters, effectors and signal transducers	UBE	PREDICTED: ubiquitin-protein ligase E3C isoform X1 [Danio rerio]	Ubiquitin-protein ligase E3B GN=ube3b OS=Xenopus tropicalis (Western clawed frog) PE=2 SV=1	HECT-domain (ubiquitin-transferase)
cycg008350	adapters, effectors and signal transducers	UBE	PREDICTED: ubiquitin-protein ligase E3C isoform X1 [Danio rerio]	Ubiquitin-protein ligase E3B GN=ube3b OS=Xenopus tropicalis (Western clawed frog) PE=2 SV=1	HECT-domain (ubiquitin-transferase)
cycg048896	adapters, effectors and signal transducers	UBE	PREDICTED: ubiquitin-protein ligase E3C isoform X1 [Danio rerio]	Ubiquitin-protein ligase E3B GN=ube3b OS=Xenopus tropicalis (Western clawed frog) PE=2 SV=1	HECT-domain (ubiquitin-transferase)
cycg020119	adapters, effectors and signal transducers	UBE	PREDICTED: RNA-binding E3 ubiquitin-protein ligase MEX3C [Danio rerio]	RNA-binding protein MEX3B GN=mex3b OS=Xenopus laevis (African clawed frog) PE=2 SV=1	KH domain;; KH domain
cycg004978	adapters, effectors and signal transducers	UBE	PREDICTED: RNA-binding E3 ubiquitin-protein ligase MEX3C [Danio rerio]	RNA-binding protein MEX3B GN=mex3b OS=Xenopus laevis (African clawed frog) PE=2 SV=1	KH domain;; KH domain
cycg030519	adapters, effectors and signal transducers	UBE	PREDICTED: protein-cysteine N-palmitoyltransferase HHAT isoform X6 [Danio rerio]	E3 ubiquitin-protein ligase MARCH4 (Precursor) GN=march4 OS=Danio rerio (Zebrafish) PE=2 SV=1	RING-variant domain;; MBOAT, membrane-bound O-acyltransferase family;; MBOAT, membrane-bound O-acyltransferase family
cycg052079	adapters, effectors and signal transducers	UBE	PREDICTED: itchy E3 ubiquitin protein ligase a isoform X1 [Danio rerio]	--	C2 domain
cycg032254	adapters, effectors and signal transducers	UBE	PREDICTED: G2/M phase-specific E3 ubiquitin-protein ligase-like isoform X2 [Astyanax mexicanus]	--	--
cycg037372	adapters, effectors and signal transducers	UBE	PREDICTED: neuralized E3 ubiquitin protein ligase 1Ab isoform X1 [Danio rerio]	RNA-binding protein MEX3B GN=mex3b OS=Xenopus laevis (African clawed frog) PE=2 SV=1	Neuralized;; Zinc finger, C3HC4 type (RING finger);; Zinc finger, C3HC4 type (RING finger)
cycg016012	adapters, effectors and signal transducers	UBE	PREDICTED: neuralized E3 ubiquitin protein ligase 1Ab isoform X1 [Danio rerio]	--	Neuralized
cycg052334	adapters, effectors and signal transducers	UBE	PREDICTED: E2/E3 hybrid ubiquitin-protein ligase UBE2O [Danio rerio]	--	--
cycg011587	antigen processing and regulators	CD40	CD40 molecule, TNF receptor superfamily member 5 precursor [Danio rerio]	Tumor necrosis factor receptor superfamily member 16 (Precursor) GN=NGFR OS=Gallus gallus (Chicken) PE=3 SV=1	--
cycg025036	antigen processing and regulators	CD40	CD40 molecule, TNF receptor superfamily member 5 precursor [Danio rerio]	Tumor necrosis factor receptor superfamily member 16 (Precursor) GN=NGFR OS=Gallus gallus (Chicken) PE=3 SV=1	--
cycg034265	antigen processing and regulators	CDK	unnamed protein product [Oncorhynchus mykiss]	Cyclin-dependent kinase 2 GN=cdk2 OS=Xenopus laevis (African clawed frog) PE=1 SV=3	Protein kinase domain
cycg039214	antigen processing and regulators	CDK	unnamed protein product [Oncorhynchus mykiss]	Cyclin-dependent kinase 14 GN=cdk14 OS=Xenopus tropicalis (Western clawed frog) PE=2 SV=1	Protein kinase domain
cycg015239	antigen processing and regulators	CDK	unnamed protein product [Oncorhynchus mykiss]	Cyclin-dependent kinase 14 GN=cdk14 OS=Xenopus tropicalis (Western clawed frog) PE=2 SV=1	Protein kinase domain
cycg022515	antigen processing and regulators	CDK	RecName: Full=Cyclin-dependent kinase 2; AltName: Full=Cell division protein kinase 2 [Carassius auratus]	Cyclin-dependent kinase 2 GN=cdk2 OS=Carassius auratus (Goldfish) PE=2 SV=1	Protein kinase domain;; Protein tyrosine kinase
cycg003810	antigen processing and regulators	CDK	RecName: Full=Cyclin-dependent kinase 1; Short=CDK1; AltName: Full=Cell division control protein 2 homolog; AltName: Full=Cell division protein kinase 1; AltName: Full=p34 protein kinase [Carassius auratus]	Cyclin-dependent kinase 1 GN=cdk1 OS=Carassius auratus (Goldfish) PE=2 SV=1	Protein kinase domain;; Protein tyrosine kinase
cycg050730	antigen processing and regulators	CDK	PREDICTED: vacuolar protein sorting-associated protein 13B-like isoform X1 [Neolamprologus brichardi]	Cyclin-dependent kinase 8 GN=cdk8 OS=Danio rerio (Zebrafish) PE=2 SV=1	--
cycg039217	antigen processing and regulators	CDK	PREDICTED: lipoxygenase homology domain-containing protein 1 [Danio rerio]	Cyclin-dependent kinase 14 GN=cdk14 OS=Xenopus laevis (African clawed frog) PE=2 SV=1	PLAT/LH2 domain
cycg019185	antigen processing and regulators	CDK	PREDICTED: DENN domain-containing protein 3 isoform X2 [Danio rerio]	Cyclin-dependent kinase 8 GN=cdk8 OS=Danio rerio (Zebrafish) PE=2 SV=1	DENN (AEX-3) domain;; dDENN domain;; uDENN domain
cycg052096	antigen processing and regulators	CDK	PREDICTED: cyclin-dependent kinase-like 5-like isoform X5 [Pundamilia nyererei]	--	--
cycg052098	antigen processing and regulators	CDK	PREDICTED: cyclin-dependent kinase-like 5-like isoform X4 [Neolamprologus brichardi]	Cyclin-dependent kinase-like 1 GN=cdkl1 OS=Danio rerio (Zebrafish) PE=2 SV=1	Protein kinase domain;; Protein tyrosine kinase
cycg040130	antigen processing and regulators	CDK	PREDICTED: cyclin-dependent kinase-like 5-like isoform X2 [Astyanax mexicanus]	--	--
cycg041212	antigen processing and regulators	CDK	PREDICTED: cyclin-dependent kinase-like 5, partial [Colius striatus]	Cyclin-dependent kinase-like 1 GN=cdkl1 OS=Danio rerio (Zebrafish) PE=2 SV=1	Protein kinase domain;; Protein tyrosine kinase
cycg042836	antigen processing and regulators	CDK	PREDICTED: cyclin-dependent kinase-like 5 isoform X3 [Danio rerio]	--	--
cycg052097	antigen processing and regulators	CDK	PREDICTED: cyclin-dependent kinase-like 5 [Danio rerio]	--	--
cycg040495	antigen processing and regulators	CDK	PREDICTED: cyclin-dependent kinase inhibitor 2A-like [Danio rerio]	Inversin-B GN=invs-b OS=Xenopus laevis (African clawed frog) PE=1 SV=1	Ankyrin repeats (many copies);; Ankyrin repeat;; Ankyrin repeats (3 copies);; Ankyrin repeats (many copies);; Ankyrin repeat
cycg050727	antigen processing and regulators	CDK	PREDICTED: cyclin-dependent kinase 8 isoform X2 [Python bivittatus]	Cyclin-dependent kinase 8 GN=cdk8 OS=Xenopus tropicalis (Western clawed frog) PE=2 SV=1	Protein kinase domain;; Protein tyrosine kinase
PB.298	antigen processing and regulators	CDK	PREDICTED: cyclin-dependent kinase 8 isoform X1 [Danio rerio]	Cyclin-dependent kinase 8 GN=cdk8 OS=Danio rerio (Zebrafish) PE=2 SV=1	Protein kinase domain;; Protein tyrosine kinase
cycg025298	antigen processing and regulators	CDK	PREDICTED: cyclin-dependent kinase 6-like isoform X2 [Danio rerio]	Cyclin-dependent kinase 4 GN=cdk4 OS=Xenopus laevis (African clawed frog) PE=1 SV=1	Protein kinase domain;; Protein tyrosine kinase
cycg018245	antigen processing and regulators	CDK	PREDICTED: cyclin-dependent kinase 6 isoform X1 [Danio rerio]	Cyclin-dependent kinase 4 GN=cdk4 OS=Xenopus laevis (African clawed frog) PE=1 SV=1	Protein kinase domain
cycg046190	antigen processing and regulators	CDK	PREDICTED: cyclin-dependent kinase 4-like [Lepisosteus oculatus]	Cyclin-dependent kinase 4 GN=cdk4 OS=Xenopus laevis (African clawed frog) PE=1 SV=1	Protein kinase domain
cycg012706	antigen processing and regulators	CDK	PREDICTED: cyclin-dependent kinase 20 isoform X2 [Danio rerio]	Cyclin-dependent kinase 20 GN=cdk20 OS=Danio rerio (Zebrafish) PE=2 SV=1	Protein kinase domain;; Protein tyrosine kinase;; Protein kinase domain
cycg000100	antigen processing and regulators	CDK	PREDICTED: cyclin-dependent kinase 19 [Danio rerio]	Cyclin-dependent kinase 8 GN=cdk8 OS=Xenopus tropicalis (Western clawed frog) PE=2 SV=1	Protein kinase domain;; Protein tyrosine kinase
cycg010418	antigen processing and regulators	CDK	PREDICTED: cyclin-dependent kinase 19 [Danio rerio]	Cyclin-dependent kinase 8 GN=cdk8 OS=Xenopus laevis (African clawed frog) PE=2 SV=1	--
cycg039228	antigen processing and regulators	CDK	PREDICTED: cyclin-dependent kinase 19 [Danio rerio]	Cyclin-dependent kinase 8 GN=cdk8 OS=Xenopus laevis (African clawed frog) PE=2 SV=1	--
cycg006671	antigen processing and regulators	CDK	PREDICTED: cyclin-dependent kinase 18 [Danio rerio]	Cyclin-dependent-like kinase 5 GN=cdk5 OS=Xenopus laevis (African clawed frog) PE=2 SV=1	Protein kinase domain;; Protein tyrosine kinase;; Kinase-like
cycg004599	antigen processing and regulators	CDK	PREDICTED: cyclin-dependent kinase 18 [Danio rerio]	Cyclin-dependent kinase 14 GN=cdk14 OS=Xenopus laevis (African clawed frog) PE=2 SV=1	Protein kinase domain;; Protein tyrosine kinase
cycg049036	antigen processing and regulators	CDK	PREDICTED: cyclin-dependent kinase 18 [Danio rerio]	Cyclin-dependent kinase 14 GN=cdk14 OS=Xenopus laevis (African clawed frog) PE=2 SV=1	--
cycg043827	antigen processing and regulators	CDK	PREDICTED: cyclin-dependent kinase 16-like [Astyanax mexicanus]	Cyclin-dependent kinase 14 GN=cdk14 OS=Xenopus tropicalis (Western clawed frog) PE=2 SV=1	Protein kinase domain;; Protein tyrosine kinase
cycg047666	antigen processing and regulators	CDK	PREDICTED: cyclin-dependent kinase 16 isoform X2 [Danio rerio]	Protein FAM102A GN=fam102a OS=Xenopus laevis (African clawed frog) PE=2 SV=1	Protein kinase domain;; Protein tyrosine kinase
cycg012584	antigen processing and regulators	CDK	PREDICTED: cyclin-dependent kinase 13-like [Lepisosteus oculatus]	Cyclin-dependent kinase 12 GN=cdk12 OS=Xenopus tropicalis (Western clawed frog) PE=2 SV=1	Protein kinase domain;; Protein tyrosine kinase
cycg033190	antigen processing and regulators	CDK	PREDICTED: cyclin-dependent kinase 13 [Danio rerio]	Serine/arginine repetitive matrix protein 1 GN=SRRM1 OS=Gallus gallus (Chicken) PE=2 SV=1	--
cycg012582	antigen processing and regulators	CDK	PREDICTED: cyclin-dependent kinase 13 [Astyanax mexicanus]	Amyloid beta A4 precursor protein-binding family B member 1-interacting protein GN=apbb1ip OS=Danio rerio (Zebrafish) PE=2 SV=1	--
cycg047674	antigen processing and regulators	CDK	PREDICTED: cyclin-dependent kinase 12 [Danio rerio]	Serine/threonine-protein kinase pim-2 GN=pim2 OS=Danio rerio (Zebrafish) PE=2 SV=2	Protein kinase domain;; Protein tyrosine kinase
cycg051412	antigen processing and regulators	CDK	PREDICTED: cyclin-dependent kinase 12 [Danio rerio]	Cyclin-dependent kinase 12 GN=cdk12 OS=Xenopus tropicalis (Western clawed frog) PE=2 SV=1	Protein kinase domain;; Protein tyrosine kinase
cycg051428	antigen processing and regulators	CDK	PREDICTED: cyclin-dependent kinase 12 [Danio rerio]	Cyclin-dependent kinase 12 GN=cdk12 OS=Xenopus tropicalis (Western clawed frog) PE=2 SV=1	--
cycg051413	antigen processing and regulators	CDK	PREDICTED: cyclin-dependent kinase 12 [Danio rerio]	Cyclin-dependent kinase 12 GN=cdk12 OS=Xenopus tropicalis (Western clawed frog) PE=2 SV=1	--
cycg026830	antigen processing and regulators	CDK	PREDICTED: cyclin-dependent kinase 11B isoform X4 [Astyanax mexicanus]	Pre-mRNA-splicing factor 38B GN=prpf38b OS=Danio rerio (Zebrafish) PE=2 SV=1	--
cycg008894	antigen processing and regulators	CDK	PREDICTED: cyclin-dependent kinase 10 isoform X3 [Danio rerio]	Cyclin-dependent kinase 2 GN=cdk2 OS=Carassius auratus (Goldfish) PE=2 SV=1	Protein kinase domain;; Protein tyrosine kinase;; Kinase-like
cycg016428	antigen processing and regulators	CDK	PREDICTED: cyclin-dependent kinase 1 isoform X4 [Chlamydotis macqueenii]	Cyclin-dependent kinase 1 GN=cdk1 OS=Carassius auratus (Goldfish) PE=2 SV=1	Protein kinase domain;; Protein tyrosine kinase
cycg023524	antigen processing and regulators	CDK	PREDICTED: cell division protein kinase 11 isoform X4 [Danio rerio]	Cyclin-dependent kinase 2 GN=cdk2 OS=Carassius auratus (Goldfish) PE=2 SV=1	Protein kinase domain;; Protein tyrosine kinase;; Kinase-like
cycg049672	antigen processing and regulators	CDK	PREDICTED: cell division protein kinase 11 isoform X4 [Danio rerio]	Cyclin-dependent kinase 2 GN=cdk2 OS=Carassius auratus (Goldfish) PE=2 SV=1	Protein kinase domain;; Protein tyrosine kinase
cycg034210	antigen processing and regulators	CDK	nuclear casein kinase and cyclin-dependent kinase substrate 1b [Danio rerio]	--	--
cycg035550	antigen processing and regulators	CDK	LOC100145195 protein [Xenopus (Silurana) tropicalis]	Cyclin-dependent kinase-like 1 GN=cdkl1 OS=Danio rerio (Zebrafish) PE=2 SV=1	Protein kinase domain;; Basic region leucine zipper;; Protein tyrosine kinase;; bZIP transcription factor
cycg046436	antigen processing and regulators	CDK	cyclin-dependent kinases regulatory subunit 1 [Danio rerio]	Cyclin-dependent kinases regulatory subunit 2 GN=cks2 OS=Xenopus laevis (African clawed frog) PE=3 SV=1	Cyclin-dependent kinase regulatory subunit
cycg008583	antigen processing and regulators	CDK	cyclin-dependent kinase-like 5 isoform 1 [Danio rerio]	Cyclin-dependent kinase-like 1 GN=cdkl1 OS=Danio rerio (Zebrafish) PE=2 SV=1	Protein kinase domain;; Protein tyrosine kinase
cycg042835	antigen processing and regulators	CDK	cyclin-dependent kinase-like 5 isoform 1 [Danio rerio]	Cyclin-dependent kinase-like 1 GN=cdkl1 OS=Danio rerio (Zebrafish) PE=2 SV=1	Protein kinase domain;; Protein tyrosine kinase
cycg034255	antigen processing and regulators	CDK	cyclin-dependent kinase-like 1 [Danio rerio]	Cyclin-dependent kinase-like 1 GN=cdkl1 OS=Danio rerio (Zebrafish) PE=2 SV=1	Protein kinase domain;; Protein tyrosine kinase
cycg031724	antigen processing and regulators	CDK	cyclin-dependent kinase 7 [Danio rerio]	Cyclin-dependent kinase 7 GN=cdk7 OS=Carassius auratus (Goldfish) PE=2 SV=1	Protein kinase domain;; Protein tyrosine kinase
cycg018626	antigen processing and regulators	CDK	cyclin-dependent kinase 6 [Danio rerio]	Cyclin-dependent kinase 4 GN=cdk4 OS=Xenopus laevis (African clawed frog) PE=1 SV=1	Protein kinase domain;; Protein tyrosine kinase
cycg003294	antigen processing and regulators	CDK	cyclin-dependent kinase 6 [Danio rerio]	Cyclin-dependent kinase 4 GN=cdk4 OS=Xenopus laevis (African clawed frog) PE=1 SV=1	Protein kinase domain
cycg047975	antigen processing and regulators	CDK	cyclin-dependent kinase 5, regulatory subunit 2b (p39) [Danio rerio]	--	Cyclin-dependent kinase 5 activator protein
cycg007108	antigen processing and regulators	CDK	cyclin-dependent kinase 5, regulatory subunit 1a (p35) [Danio rerio]	--	Cyclin-dependent kinase 5 activator protein
cycg007385	antigen processing and regulators	CDK	cyclin-dependent kinase 5, regulatory subunit 1a (p35) [Danio rerio]	--	Cyclin-dependent kinase 5 activator protein
cycg029622	antigen processing and regulators	CDK	cyclin-dependent kinase 5 activator 2 [Danio rerio]	--	Cyclin-dependent kinase 5 activator protein
cycg029628	antigen processing and regulators	CDK	cyclin-dependent kinase 5 activator 2 [Danio rerio]	--	Cyclin-dependent kinase 5 activator protein
cycg034687	antigen processing and regulators	CDK	cyclin-dependent kinase 5 activator 1 [Danio rerio]	--	Cyclin-dependent kinase 5 activator protein
cycg034686	antigen processing and regulators	CDK	cyclin-dependent kinase 5 activator 1 [Danio rerio]	--	Cyclin-dependent kinase 5 activator protein
cycg023313	antigen processing and regulators	CDK	cyclin-dependent kinase 5 [Danio rerio]	Cyclin-dependent-like kinase 5 GN=cdk5 OS=Xenopus laevis (African clawed frog) PE=2 SV=1	Protein kinase domain;; Protein tyrosine kinase
cycg039123	antigen processing and regulators	CDK	cyclin-dependent kinase 4 [Danio rerio]	Cyclin-dependent kinase 4 GN=cdk4 OS=Xenopus laevis (African clawed frog) PE=1 SV=1	Protein kinase domain;; Protein tyrosine kinase
cycg030956	antigen processing and regulators	CDK	cyclin-dependent kinase 2-associated protein 2 [Danio rerio]	--	Cyclin-dependent kinase 2-associated protein
cycg032822	antigen processing and regulators	CDK	cyclin-dependent kinase 15 [Danio rerio]	Cyclin-dependent kinase 15 GN=cdk15 OS=Danio rerio (Zebrafish) PE=2 SV=1	Protein kinase domain;; Protein tyrosine kinase
cycg032821	antigen processing and regulators	CDK	cyclin-dependent kinase 15 [Danio rerio]	Cyclin-dependent kinase 15 GN=cdk15 OS=Danio rerio (Zebrafish) PE=2 SV=1	Protein kinase domain
cycg016483	antigen processing and regulators	CDK	C14orf159 protein [Danio rerio]	Cyclin-dependent kinase 14 GN=cdk14 OS=Xenopus tropicalis (Western clawed frog) PE=2 SV=1	Domain of unknown function (DUF4392);; Protein kinase domain;; Protein of unknown function (DUF1445);; Protein tyrosine kinase
cycg016262	antigen processing and regulators	CDK	serine/threonine-protein kinase Nek7 [Danio rerio]	Cyclin-dependent kinase 2 GN=cdk2 OS=Carassius auratus (Goldfish) PE=2 SV=1	Protein kinase domain;; Protein tyrosine kinase
cycg005225	antigen processing and regulators	CDK	PREDICTED: serine/threonine-protein kinase 36 isoform X1 [Danio rerio]	Cyclin-dependent kinase 1 GN=cdk1 OS=Carassius auratus (Goldfish) PE=2 SV=1	Protein kinase domain;; HEAT repeat;; Protein tyrosine kinase;; HEAT repeats;; HEAT-like repeat;; Armadillo/beta-catenin-like repeat
cycg027792	antigen processing and regulators	CDK	PREDICTED: dual specificity testis-specific protein kinase 2-like [Astyanax mexicanus]	Cyclin-dependent kinase 1 GN=cdk1 OS=Oryzias luzonensis (Luzon ricefish) PE=2 SV=1	Protein kinase domain;; Protein tyrosine kinase
cycg038587	antigen processing and regulators	CDK	PREDICTED: cyclin-dependent kinase 9 isoform X2 [Poecilia reticulata]	Cyclin-dependent kinase 9 GN=CDK9 OS=Gallus gallus (Chicken) PE=2 SV=1	Protein kinase domain;; Protein tyrosine kinase
cycg005188	antigen processing and regulators	CDK	cyclin-dependent kinase 4 [Danio rerio]	Cyclin-dependent kinase 4 GN=cdk4 OS=Xenopus laevis (African clawed frog) PE=1 SV=1	Protein kinase domain;; Protein tyrosine kinase
cycg041084	antigen processing and regulators	CDK related	PREDICTED: cyclin-dependent kinases regulatory subunit 2-like [Astyanax mexicanus]	Cyclin-dependent kinases regulatory subunit 2 GN=cks2 OS=Xenopus laevis (African clawed frog) PE=3 SV=1	Cyclin-dependent kinase regulatory subunit
cycg051454	antigen processing and regulators	CDK related	PREDICTED: cyclin-dependent kinases regulatory subunit 2-like [Astyanax mexicanus]	Cyclin-dependent kinases regulatory subunit 2 GN=cks2 OS=Xenopus laevis (African clawed frog) PE=3 SV=1	Cyclin-dependent kinase regulatory subunit
cycg008485	antigen processing and regulators	CDK related	cyclin-dependent kinase 5, regulatory subunit 2b (p39) [Danio rerio]	--	Cyclin-dependent kinase 5 activator protein
cycg035821	antigen processing and regulators	CDK related	cyclin-dependent kinase 5, regulatory subunit 1a (p35) [Danio rerio]	--	Cyclin-dependent kinase 5 activator protein
cycg034691	antigen processing and regulators	CDK related	cyclin-dependent kinase 5 activator 1 [Danio rerio]	--	Cyclin-dependent kinase 5 activator protein
cycg015866	antigen processing and regulators	CDK related	cyclin-dependent kinase 2-interacting protein [Danio rerio]	Cyclin-dependent kinase 2-interacting protein GN=cinp OS=Xenopus laevis (African clawed frog) PE=2 SV=1	--
cycg030960	antigen processing and regulators	CDK related	cyclin-dependent kinase 2-associated protein 2 [Danio rerio]	--	Cyclin-dependent kinase 2-associated protein
cycg000610	antigen processing and regulators	CDKIs	PREDICTED: cyclin-dependent kinase inhibitor 2A-like [Danio rerio]	Caskin-2 GN=caskin2 OS=Xenopus laevis (African clawed frog) PE=2 SV=1	Ankyrin repeats (many copies);; Ankyrin repeat;; Ankyrin repeats (3 copies);; Ankyrin repeats (many copies);; Ankyrin repeat
cycg018286	antigen processing and regulators	CDKIs	cyclin-dependent kinase inhibitor 3 [Danio rerio]	--	Cyclin-dependent kinase inhibitor 3 (CDKN3)
cycg037718	antigen processing and regulators	CDKIs	cyclin-dependent kinase inhibitor 1D [Danio rerio]	--	Cyclin-dependent kinase inhibitor
cycg044443	antigen processing and regulators	CDKIs	cyclin-dependent kinase inhibitor 1D [Danio rerio]	--	Cyclin-dependent kinase inhibitor
cycg037874	antigen processing and regulators	CDKIs	cyclin-dependent kinase inhibitor 1C [Danio rerio]	--	Cyclin-dependent kinase inhibitor
cycg051016	antigen processing and regulators	CDKIs	cyclin-dependent kinase inhibitor 1C [Danio rerio]	--	Cyclin-dependent kinase inhibitor
cycg001925	antigen processing and regulators	CDKIs	cyclin-dependent kinase inhibitor 1b, like [Danio rerio]	--	Cyclin-dependent kinase inhibitor
cycg003558	antigen processing and regulators	CDKIs	cyclin-dependent kinase inhibitor 1b, like [Danio rerio]	--	Cyclin-dependent kinase inhibitor
cycg025668	antigen processing and regulators	CDKIs	cyclin-dependent kinase inhibitor 1B [Danio rerio]	--	Cyclin-dependent kinase inhibitor
cycg031903	antigen processing and regulators	CDKIs	cyclin-dependent kinase inhibitor 1 [Danio rerio]	--	Cyclin-dependent kinase inhibitor;; Cyclin-dependent kinase inhibitor
cycg008349	antigen processing and regulators	CDKIs	cyclin-dependent kinase inhibitor 1 [Danio rerio]	--	Cyclin-dependent kinase inhibitor
cycg032957	antigen processing and regulators	CDKIs	cyclin-dependent kinase 4 inhibitor C [Danio rerio]	Protein phosphatase 1 regulatory subunit 12A GN=PPP1R12A OS=Gallus gallus (Chicken) PE=1 SV=1	Ankyrin repeats (3 copies);; Ankyrin repeats (many copies);; Ankyrin repeat;; Ankyrin repeats (many copies);; Ankyrin repeat
cycg027197	antigen processing and regulators	CDKIs	Cdkn1bl protein, partial [Danio rerio]	--	Cyclin-dependent kinase inhibitor
cycg036595	antigen processing and regulators	CIITA	PREDICTED: MHC class II transactivator isoform X3 [Danio rerio]	Protein NLRC5 GN=nlrc5 OS=Ictalurus punctatus (Channel catfish) PE=2 SV=1	Leucine Rich repeat;; Leucine Rich repeats (2 copies);; Uncharacterised conserved protein
cycg033923	antigen processing and regulators	CIITA	PREDICTED: MHC class II transactivator isoform X1 [Danio rerio]	Protein NLRC5 GN=nlrc5 OS=Ictalurus punctatus (Channel catfish) PE=2 SV=1	NACHT domain;; Leucine Rich repeat;; Leucine Rich repeats (2 copies)
cycg027209	antigen processing and regulators	HA	minor histocompatibility antigen H13 [Danio rerio]	--	--
cycg045181	antigen processing and regulators	LRMP	unnamed protein product, partial [Oncorhynchus mykiss]	Lymphoid-restricted membrane protein GN=lrmp OS=Danio rerio (Zebrafish) PE=1 SV=2	MRVI1 protein
cycg008794	antigen processing and regulators	LRMP	PREDICTED: lymphoid-restricted membrane protein-like isoform X2 [Danio rerio]	Lymphoid-restricted membrane protein GN=lrmp OS=Danio rerio (Zebrafish) PE=1 SV=2	MRVI1 protein
cycg041106	antigen processing and regulators	LRMP	PREDICTED: lymphoid-restricted membrane protein isoform X5 [Danio rerio]	Lymphoid-restricted membrane protein GN=lrmp OS=Danio rerio (Zebrafish) PE=1 SV=2	--
cycg003578	antigen processing and regulators	LRMP	PREDICTED: lymphoid-restricted membrane protein isoform X4 [Danio rerio]	Lymphoid-restricted membrane protein GN=lrmp OS=Danio rerio (Zebrafish) PE=1 SV=2	MRVI1 protein;; MRVI1 protein
cycg003579	antigen processing and regulators	LRMP	PREDICTED: lymphoid-restricted membrane protein isoform X1 [Danio rerio]	Lymphoid-restricted membrane protein GN=lrmp OS=Danio rerio (Zebrafish) PE=1 SV=2	Coiled-coil region of CCDC155;; EF-hand domain;; MRVI1 protein;; MRVI1 protein
cycg026421	antigen processing and regulators	MHC I	PREDICTED: uncharacterized protein LOC550603 isoform X1 [Danio rerio]	Class I histocompatibility antigen, F10 alpha chain (Precursor) OS=Gallus gallus (Chicken) PE=2 SV=1	Immunoglobulin C1-set domain;; Class I Histocompatibility antigen, domains alpha 1 and 2
PB.5931	antigen processing and regulators	MHC I	PREDICTED: uncharacterized protein LOC100002203 [Danio rerio]	--	Class I Histocompatibility antigen, domains alpha 1 and 2
cycg027992	antigen processing and regulators	MHC I	PREDICTED: major histocompatibility complex class I-related gene protein-like [Danio rerio]	Class I histocompatibility antigen, F10 alpha chain (Precursor) OS=Gallus gallus (Chicken) PE=2 SV=1	Immunoglobulin C1-set domain
cycg018986	antigen processing and regulators	MHC I	PREDICTED: major histocompatibility complex class I-related gene protein-like [Danio rerio]	Class I histocompatibility antigen, F10 alpha chain (Precursor) OS=Gallus gallus (Chicken) PE=2 SV=1	Class I Histocompatibility antigen, domains alpha 1 and 2;; Immunoglobulin C1-set domain;; CD80-like C2-set immunoglobulin domain
cycg034708	antigen processing and regulators	MHC I	PREDICTED: IgG receptor FcRn large subunit p51-like [Danio rerio]	Class I histocompatibility antigen, F10 alpha chain (Precursor) OS=Gallus gallus (Chicken) PE=2 SV=1	Immunoglobulin C1-set domain
cycg030721	antigen processing and regulators	MHC I	PREDICTED: GTPase IMAP family member 8 [Danio rerio]	Class I histocompatibility antigen, F10 alpha chain (Precursor) OS=Gallus gallus (Chicken) PE=2 SV=1	AIG1 family;; Class I Histocompatibility antigen, domains alpha 1 and 2;; 50S ribosome-binding GTPase;; Protein of unknown function, DUF258
cycg036699	antigen processing and regulators	MHC I	PREDICTED: class I histocompatibility antigen, F10 alpha chain-like [Danio rerio]	Class I histocompatibility antigen, F10 alpha chain (Precursor) OS=Gallus gallus (Chicken) PE=2 SV=1	Immunoglobulin C1-set domain
cycg034713	antigen processing and regulators	MHC I	PREDICTED: class I histocompatibility antigen, F10 alpha chain-like [Danio rerio]	Class I histocompatibility antigen, F10 alpha chain (Precursor) OS=Gallus gallus (Chicken) PE=2 SV=1	Immunoglobulin C1-set domain
cycg005480	antigen processing and regulators	MHC I	MHC class I protein Zr1 [Cyprinus carpio]	--	Class I Histocompatibility antigen, domains alpha 1 and 2
cycg048309	antigen processing and regulators	MHC I	MHC class I protein [Cyprinus carpio]	Class I histocompatibility antigen, F10 alpha chain (Precursor) OS=Gallus gallus (Chicken) PE=2 SV=1	Class I Histocompatibility antigen, domains alpha 1 and 2;; Immunoglobulin C1-set domain;; CD80-like C2-set immunoglobulin domain
cycg031078	antigen processing and regulators	MHC I	MHC class I protein [Carassius auratus langsdorfii]	Class I histocompatibility antigen, F10 alpha chain (Precursor) OS=Gallus gallus (Chicken) PE=2 SV=1	Immunoglobulin C1-set domain
cycg005481	antigen processing and regulators	MHC I	MHC class I protein [Carassius auratus langsdorfii]	--	Class I Histocompatibility antigen, domains alpha 1 and 2
cycg030330	antigen processing and regulators	MHC I	MHC class I antigen, partial [Cyprinus carpio &apos;color&apos;]	Class I histocompatibility antigen, F10 alpha chain (Precursor) OS=Gallus gallus (Chicken) PE=2 SV=1	Immunoglobulin C1-set domain
PB.6523	antigen processing and regulators	MHC I	MHC class I antigen, partial [Cyprinus carpio &apos;color&apos;]	Class I histocompatibility antigen, F10 alpha chain (Precursor) OS=Gallus gallus (Chicken) PE=2 SV=1	Class I Histocompatibility antigen, domains alpha 1 and 2;; Immunoglobulin C1-set domain;; CD80-like C2-set immunoglobulin domain
PB.2751	antigen processing and regulators	MHC I	MHC class I antigen, partial [Ctenopharyngodon idella]	Class I histocompatibility antigen, F10 alpha chain (Precursor) OS=Gallus gallus (Chicken) PE=2 SV=1	Class I Histocompatibility antigen, domains alpha 1 and 2;; Immunoglobulin C1-set domain;; CD80-like C2-set immunoglobulin domain;; Class II histocompatibility antigen, beta domain
cycg026192	antigen processing and regulators	MHC I	MHC class I antigen ZBA transcript variant 3 [Danio rerio]	Class I histocompatibility antigen, F10 alpha chain (Precursor) OS=Gallus gallus (Chicken) PE=2 SV=1	Class I Histocompatibility antigen, domains alpha 1 and 2
cycg043084	antigen processing and regulators	MHC I	MHC class I antigen ZAA transcript variant 2 [Danio rerio]	Class I histocompatibility antigen, F10 alpha chain (Precursor) OS=Gallus gallus (Chicken) PE=2 SV=1	Immunoglobulin C1-set domain
cycg019055	antigen processing and regulators	MHC I	MHC class I antigen antigen [Labeobarbus intermedius]	Class I histocompatibility antigen, F10 alpha chain (Precursor) OS=Gallus gallus (Chicken) PE=2 SV=1	Class I Histocompatibility antigen, domains alpha 1 and 2;; Immunoglobulin C1-set domain
cycg002509	antigen processing and regulators	MHC I	MHC class I antigen [Labeobarbus intermedius]	Class I histocompatibility antigen, F10 alpha chain (Precursor) OS=Gallus gallus (Chicken) PE=2 SV=1	Class I Histocompatibility antigen, domains alpha 1 and 2;; Immunoglobulin C1-set domain;; Class I Histocompatibility antigen, domains alpha 1 and 2;; Immunoglobulin C1-set domain
cycg040859	antigen processing and regulators	MHC I	MHC class I antigen [Danio rerio]	--	Immunoglobulin C1-set domain
cycg035150	antigen processing and regulators	MHC I	MHC class I antigen [Cyprinus carpio]	Class I histocompatibility antigen, F10 alpha chain (Precursor) OS=Gallus gallus (Chicken) PE=2 SV=1	Immunoglobulin C1-set domain;; Class I Histocompatibility antigen, domains alpha 1 and 2
cycg026189	antigen processing and regulators	MHC I	MHC class I antigen [Cyprinus carpio]	Class I histocompatibility antigen, F10 alpha chain (Precursor) OS=Gallus gallus (Chicken) PE=2 SV=1	Immunoglobulin C1-set domain;; Class I Histocompatibility antigen, domains alpha 1 and 2
cycg026190	antigen processing and regulators	MHC I	MHC class I antigen [Cyprinus carpio]	Class I histocompatibility antigen, F10 alpha chain (Precursor) OS=Gallus gallus (Chicken) PE=2 SV=1	Immunoglobulin C1-set domain
cycg026193	antigen processing and regulators	MHC I	MHC class I antigen [Cyprinus carpio]	Class I histocompatibility antigen, F10 alpha chain (Precursor) OS=Gallus gallus (Chicken) PE=2 SV=1	Class I Histocompatibility antigen, domains alpha 1 and 2;; Immunoglobulin C1-set domain
cycg029635	antigen processing and regulators	MHC I	MHC class I antigen [Ctenopharyngodon idella]	Class I histocompatibility antigen, F10 alpha chain (Precursor) OS=Gallus gallus (Chicken) PE=2 SV=1	Immunoglobulin C1-set domain;; Class I Histocompatibility antigen, domains alpha 1 and 2
cycg043024	antigen processing and regulators	MHC I	MHC class I antigen [Carassius auratus langsdorfii]	Class I histocompatibility antigen, F10 alpha chain (Precursor) OS=Gallus gallus (Chicken) PE=2 SV=1	Class I Histocompatibility antigen, domains alpha 1 and 2
cycg043053	antigen processing and regulators	MHC I	MHC class I antigen [Carassius auratus langsdorfii]	Class I histocompatibility antigen, F10 alpha chain (Precursor) OS=Gallus gallus (Chicken) PE=2 SV=1	Class I Histocompatibility antigen, domains alpha 1 and 2
cycg036324	antigen processing and regulators	MHC II	Zgc:123107 [Danio rerio]	Class II histocompatibility antigen, B-L beta chain (Fragment) OS=Gallus gallus (Chicken) PE=3 SV=1	Immunoglobulin C1-set domain;; Class II histocompatibility antigen, alpha domain;; Immunoglobulin domain;; Immunoglobulin I-set domain;; CD80-like C2-set immunoglobulin domain
cycg024781	antigen processing and regulators	MHC II	Zgc:123107 [Danio rerio]	Class II histocompatibility antigen, B-L beta chain (Fragment) OS=Gallus gallus (Chicken) PE=3 SV=1	Class II histocompatibility antigen, alpha domain;; Immunoglobulin C1-set domain;; Immunoglobulin domain;; CD80-like C2-set immunoglobulin domain
cycg008384	antigen processing and regulators	MHC II	PREDICTED: uncharacterized protein LOC102360671 [Latimeria chalumnae]	Class II histocompatibility antigen, B-L beta chain (Fragment) OS=Gallus gallus (Chicken) PE=3 SV=1	Class I Histocompatibility antigen, domains alpha 1 and 2;; Immunoglobulin C1-set domain
cycg029096	antigen processing and regulators	MHC II	PREDICTED: mamu class II histocompatibility antigen, DR alpha chain-like isoform X1 [Danio rerio]	Class II histocompatibility antigen, B-L beta chain (Fragment) OS=Gallus gallus (Chicken) PE=3 SV=1	Immunoglobulin C1-set domain
cycg037069	antigen processing and regulators	MHC II	PREDICTED: major histocompatibility complex class I-related gene protein-like isoform X2 [Danio rerio]	Class II histocompatibility antigen, B-L beta chain (Fragment) OS=Gallus gallus (Chicken) PE=3 SV=1	--
cycg048667	antigen processing and regulators	MHC II	PREDICTED: major histocompatibility complex class I-related gene protein [Danio rerio]	Class II histocompatibility antigen, B-L beta chain (Fragment) OS=Gallus gallus (Chicken) PE=3 SV=1	Immunoglobulin C1-set domain
cycg007653	antigen processing and regulators	MHC II	PREDICTED: major histocompatibility complex class II DCB isoform X1 [Danio rerio]	Class II histocompatibility antigen, B-L beta chain (Fragment) OS=Gallus gallus (Chicken) PE=3 SV=1	Immunoglobulin C1-set domain;; Class II histocompatibility antigen, beta domain;; CD80-like C2-set immunoglobulin domain
PB.5351	antigen processing and regulators	MHC II	PREDICTED: major histocompatibility complex class II DBB isoform X1 [Danio rerio]	Class II histocompatibility antigen, B-L beta chain (Fragment) OS=Gallus gallus (Chicken) PE=3 SV=1	Immunoglobulin C1-set domain;; Class II histocompatibility antigen, beta domain;; CD80-like C2-set immunoglobulin domain
cycg042179	antigen processing and regulators	MHC II	PREDICTED: H-2 class II histocompatibility antigen, A-U alpha chain-like [Stegastes partitus]	Class II histocompatibility antigen, B-L beta chain (Fragment) OS=Gallus gallus (Chicken) PE=3 SV=1	Immunoglobulin C1-set domain;; Immunoglobulin domain;; CD80-like C2-set immunoglobulin domain
cycg013041	antigen processing and regulators	MHC II	PREDICTED: H-2 class II histocompatibility antigen, A-U alpha chain-like [Stegastes partitus]	Beta-2-microglobulin (Precursor) GN=b2m OS=Danio rerio (Zebrafish) PE=1 SV=1	Immunoglobulin C1-set domain;; CD80-like C2-set immunoglobulin domain;; Immunoglobulin domain;; Immunoglobulin domain
cycg007652	antigen processing and regulators	MHC II	PREDICTED: H-2 class II histocompatibility antigen, A-U alpha chain-like [Danio rerio]	Class II histocompatibility antigen, B-L beta chain (Fragment) OS=Gallus gallus (Chicken) PE=3 SV=1	Immunoglobulin C1-set domain;; CD80-like C2-set immunoglobulin domain;; Immunoglobulin domain;; Immunoglobulin domain;; Immunoglobulin I-set domain
cycg007654	antigen processing and regulators	MHC II	PREDICTED: H-2 class II histocompatibility antigen, A-U alpha chain [Danio rerio]	Class II histocompatibility antigen, B-L beta chain (Fragment) OS=Gallus gallus (Chicken) PE=3 SV=1	Immunoglobulin C1-set domain;; Class II histocompatibility antigen, alpha domain;; Immunoglobulin domain;; CD80-like C2-set immunoglobulin domain
cycg047938	antigen processing and regulators	MHC II	PREDICTED: H-2 class II histocompatibility antigen, A-Q alpha chain isoform X1 [Danio rerio]	--	Class II histocompatibility antigen, alpha domain
cycg034429	antigen processing and regulators	MHC II	PREDICTED: fibulin-7 isoform X1 [Danio rerio]	Class II histocompatibility antigen, B-L beta chain (Fragment) OS=Gallus gallus (Chicken) PE=3 SV=1	Immunoglobulin C1-set domain;; EGF-like domain;; Coagulation Factor Xa inhibitory site;; Complement Clr-like EGF-like;; Sushi domain (SCR repeat);; Calcium-binding EGF domain
cycg047937	antigen processing and regulators	MHC II	MHC class II beta precursor [Danio rerio]	Class II histocompatibility antigen, B-L beta chain (Fragment) OS=Gallus gallus (Chicken) PE=3 SV=1	Immunoglobulin C1-set domain;; Class II histocompatibility antigen, beta domain;; CD80-like C2-set immunoglobulin domain
PB.5535	antigen processing and regulators	MHC II	MHC class II beta precursor [Danio rerio]	Class II histocompatibility antigen, B-L beta chain (Fragment) OS=Gallus gallus (Chicken) PE=3 SV=1	Immunoglobulin C1-set domain;; Class II histocompatibility antigen, beta domain;; CD80-like C2-set immunoglobulin domain
cycg011646	antigen processing and regulators	MHC II	MHC class II beta antigen [Ctenopharyngodon idella]	Class II histocompatibility antigen, B-L beta chain (Fragment) OS=Gallus gallus (Chicken) PE=3 SV=1	Immunoglobulin C1-set domain;; Class II histocompatibility antigen, beta domain;; CD80-like C2-set immunoglobulin domain
cycg036323	antigen processing and regulators	MHC II	MHC class II beta antigen [Ctenopharyngodon idella]	Class II histocompatibility antigen, B-L beta chain (Fragment) OS=Gallus gallus (Chicken) PE=3 SV=1	Immunoglobulin C1-set domain;; Class II histocompatibility antigen, beta domain;; CD80-like C2-set immunoglobulin domain
cycg024782	antigen processing and regulators	MHC II	MHC class II beta antigen [Ctenopharyngodon idella]	Class II histocompatibility antigen, B-L beta chain (Fragment) OS=Gallus gallus (Chicken) PE=3 SV=1	Class II histocompatibility antigen, beta domain;; Immunoglobulin C1-set domain
cycg025914	antigen processing and regulators	MHC II	MHC class II antigen beta chain [Cyprinus carpio &apos;jian&apos;]	Class II histocompatibility antigen, B-L beta chain (Fragment) OS=Gallus gallus (Chicken) PE=3 SV=1	Immunoglobulin C1-set domain;; Class II histocompatibility antigen, beta domain;; CD80-like C2-set immunoglobulin domain
PB.5583	antigen processing and regulators	MHC II	MHC class II alpha chain, partial [Cyprinus carpio &apos;wuyuanensis&apos;]	Beta-2-microglobulin (Precursor) GN=b2m OS=Acipenser baerii (Siberian sturgeon) PE=2 SV=1	Immunoglobulin C1-set domain;; Class II histocompatibility antigen, alpha domain;; CD80-like C2-set immunoglobulin domain;; Immunoglobulin domain
cycg025915	antigen processing and regulators	MHC II	MHC class II alpha chain [Cyprinus carpio]	Class II histocompatibility antigen, B-L beta chain (Fragment) OS=Gallus gallus (Chicken) PE=3 SV=1	Immunoglobulin C1-set domain;; CD80-like C2-set immunoglobulin domain;; Immunoglobulin domain
cycg028999	antigen processing and regulators	MHC II	HLA-DPA1 protein, partial [Danio rerio]	Class II histocompatibility antigen, B-L beta chain (Fragment) OS=Gallus gallus (Chicken) PE=3 SV=1	Immunoglobulin C1-set domain;; CD80-like C2-set immunoglobulin domain;; Immunoglobulin domain;; Immunoglobulin domain
cycg031079	antigen processing and regulators	MHC TLAI	MHC TLAI alpha-1 gene, partial [Cyprinus carpio]	--	Class I Histocompatibility antigen, domains alpha 1 and 2
PB.5536	antigen processing and regulators	microglobulin	uncharacterized protein LOC368614 precursor [Danio rerio]	Beta-2-microglobulin (Precursor) GN=b2m OS=Acipenser baerii (Siberian sturgeon) PE=2 SV=1	Immunoglobulin C1-set domain;; Class II histocompatibility antigen, alpha domain;; CD80-like C2-set immunoglobulin domain;; Immunoglobulin domain
cycg003132	antigen processing and regulators	microglobulin	RecName: Full=Beta-2-microglobulin; Flags: Precursor [Cyprinus carpio]	Beta-2-microglobulin (Precursor) GN=b2m OS=Cyprinus carpio (Common carp) PE=3 SV=1	Immunoglobulin C1-set domain;; Immunoglobulin domain
PB.6217	antigen processing and regulators	microglobulin	Beta-2-microglobulin precursor [Salmo salar]	Beta-2-microglobulin (Precursor) GN=b2m OS=Ictalurus punctatus (Channel catfish) PE=3 SV=1	Immunoglobulin C1-set domain
cycg033783	antigen processing and regulators	microglobulin	beta-2 microglobulin precursor [Danio rerio]	Beta-2-microglobulin (Precursor) GN=b2m OS=Ictalurus punctatus (Channel catfish) PE=3 SV=1	Immunoglobulin C1-set domain
cycg009720	antigen processing and regulators	microglobulin	alpha-1-microglobulin [Ctenopharyngodon idella]	Inter-alpha-trypsin inhibitor light chain (Precursor; Fragment) OS=Pleuronectes platessa (European plaice) PE=2 SV=1	Lipocalin / cytosolic fatty-acid binding protein family;; Kunitz/Bovine pancreatic trypsin inhibitor domain;; Apolipoprotein M (ApoM)
cycg029216	antigen processing and regulators	TBRG	Zgc:171428 protein [Danio rerio]	Transforming growth factor beta regulator 1 GN=tbrg1 OS=Xenopus tropicalis (Western clawed frog) PE=2 SV=1	HB1, ASXL, restriction endonuclease HTH domain
cycg016835	antigen processing and regulators	TBRG	Zgc:171428 protein [Danio rerio]	Transforming growth factor beta regulator 1 GN=tbrg1 OS=Xenopus tropicalis (Western clawed frog) PE=2 SV=1	F/Y rich C-terminus;; HB1, ASXL, restriction endonuclease HTH domain
cycg016832	antigen processing and regulators	TBRG	PREDICTED: transforming growth factor beta regulator 1 isoform X1 [Danio rerio]	Transforming growth factor beta regulator 1 GN=tbrg1 OS=Xenopus tropicalis (Western clawed frog) PE=2 SV=1	F/Y rich C-terminus;; F/Y-rich N-terminus
cycg015141	antigen processing and regulators	TGBR	TGF-beta receptor type-2 [Ctenopharyngodon idella]	TGF-beta receptor type-2 (Precursor) GN=TGFBR2 OS=Gallus gallus (Chicken) PE=1 SV=1	Transforming growth factor beta receptor 2 ectodomain
cycg038815	antigen processing and regulators	TGBR	TGF-beta receptor type-1 precursor [Danio rerio]	Bone morphogenetic protein receptor type-1B (Precursor) GN=BMPR1B OS=Gallus gallus (Chicken) PE=2 SV=1	Protein kinase domain;; Protein tyrosine kinase
cycg004050	antigen processing and regulators	TGBR	TGF-beta receptor type-1 precursor [Danio rerio]	Zinc transporter Slc39a7 (Fragment) GN=slc39a7 OS=Danio rerio (Zebrafish) PE=2 SV=1	Activin types I and II receptor domain
cycg012523	antigen processing and regulators	TGBR	PREDICTED: transforming growth factor beta receptor type 3-like isoform X3 [Danio rerio]	--	Zona pellucida-like domain
cycg011603	antigen processing and regulators	TGBR	PREDICTED: transforming growth factor beta receptor type 3 [Danio rerio]	--	Zona pellucida-like domain
cycg006214	antigen processing and regulators	TGBR	PREDICTED: transforming growth factor beta receptor type 3 [Danio rerio]	--	Zona pellucida-like domain
cycg000033	antigen processing and regulators	TGBR	PREDICTED: transforming growth factor beta receptor type 3 [Danio rerio]	--	--
cycg018070	antigen processing and regulators	TGBR	PREDICTED: TGF-beta receptor type-2 [Danio rerio]	TGF-beta receptor type-2 (Precursor) GN=TGFBR2 OS=Gallus gallus (Chicken) PE=1 SV=1	Transforming growth factor beta receptor 2 ectodomain;; Protein kinase domain;; Protein tyrosine kinase
cycg031081	antigen processing and regulators	TGBR	PREDICTED: TGF-beta receptor type-2 [Danio rerio]	TGF-beta receptor type-2 (Precursor) GN=TGFBR2 OS=Gallus gallus (Chicken) PE=1 SV=1	Transforming growth factor beta receptor 2 ectodomain
cycg018071	antigen processing and regulators	TGBR	PREDICTED: TGF-beta receptor type-2 [Danio rerio]	TGF-beta receptor type-2 (Precursor) GN=TGFBR2 OS=Gallus gallus (Chicken) PE=1 SV=1	Transforming growth factor beta receptor 2 ectodomain
cycg030055	antigen processing and regulators	TGBR	PREDICTED: TGF-beta receptor type-2 [Danio rerio]	TGF-beta receptor type-2 (Precursor) GN=TGFBR2 OS=Gallus gallus (Chicken) PE=1 SV=1	Protein kinase domain;; Protein tyrosine kinase;; Transforming growth factor beta receptor 2 ectodomain
cycg008208	antigen processing and regulators	TGBR	PREDICTED: TGF-beta receptor type-2 [Danio rerio]	TGF-beta receptor type-2 (Precursor) GN=TGFBR2 OS=Gallus gallus (Chicken) PE=1 SV=1	Protein kinase domain;; Protein tyrosine kinase;; Transforming growth factor beta receptor 2 ectodomain
cycg018073	antigen processing and regulators	TGBR	PREDICTED: TGF-beta receptor type-2 [Danio rerio]	TGF-beta receptor type-2 (Precursor) GN=TGFBR2 OS=Gallus gallus (Chicken) PE=1 SV=1	Protein kinase domain;; Protein tyrosine kinase
cycg022773	antigen processing and regulators	TGBR	PREDICTED: TGF-beta receptor type-1-like [Astyanax mexicanus]	Bone morphogenetic protein receptor type-1B (Precursor) GN=BMPR1B OS=Gallus gallus (Chicken) PE=2 SV=1	Protein kinase domain;; Protein tyrosine kinase;; Transforming growth factor beta type I GS-motif
cycg045358	antigen processing and regulators	TGFB	Transforming growth factor, beta-induced [Danio rerio]	--	Fasciclin domain;; Fasciclin domain
cycg013381	antigen processing and regulators	TGFB	transforming growth factor, beta 1a precursor [Danio rerio]	Transforming growth factor beta-1 (Precursor) GN=tgfb1 OS=Oncorhynchus mykiss (Rainbow trout) PE=2 SV=1	TGF-beta propeptide;; Transforming growth factor beta like domain
cycg020412	antigen processing and regulators	TGFB	transforming growth factor beta-3 precursor [Danio rerio]	Latency-associated peptide (Precursor) GN=TGFB3 OS=Gallus gallus (Chicken) PE=2 SV=2	--
cycg029208	antigen processing and regulators	TGFB	RecName: Full=Transforming growth factor beta-1; Short=TGF-beta-1; Flags: Precursor [Cyprinus carpio]	Transforming growth factor beta-1 (Precursor) GN=tgfb1 OS=Cyprinus carpio (Common carp) PE=2 SV=1	TGF-beta propeptide;; Transforming growth factor beta like domain
cycg036645	antigen processing and regulators	TGFB	PREDICTED: transforming growth factor beta-3 [Astyanax mexicanus]	Latency-associated peptide (Precursor) GN=TGFB3 OS=Gallus gallus (Chicken) PE=2 SV=2	Transforming growth factor beta like domain;; TGF-beta propeptide
cycg015898	antigen processing and regulators	TGFB	PREDICTED: transforming growth factor beta-3 [Astyanax mexicanus]	Latency-associated peptide (Precursor) GN=TGFB3 OS=Gallus gallus (Chicken) PE=2 SV=2	Transforming growth factor beta like domain;; TGF-beta propeptide
cycg015899	antigen processing and regulators	TGFB	PREDICTED: transforming growth factor beta-3 [Astyanax mexicanus]	Latency-associated peptide (Precursor) GN=TGFB3 OS=Gallus gallus (Chicken) PE=2 SV=2	TGF-beta propeptide;; Transforming growth factor beta like domain
cycg012005	antigen processing and regulators	TGFB	PREDICTED: transforming growth factor beta-2-like [Danio rerio]	Latency-associated peptide (Precursor) GN=TGFB2 OS=Gallus gallus (Chicken) PE=3 SV=1	Transforming growth factor beta like domain;; TGF-beta propeptide
cycg050470	antigen processing and regulators	TGFB	PREDICTED: transforming growth factor beta-2-like [Danio rerio]	Transforming growth factor beta-2 (Precursor) GN=tgfb2 OS=Xenopus laevis (African clawed frog) PE=1 SV=1	TGF-beta propeptide;; Transforming growth factor beta like domain
cycg050471	antigen processing and regulators	TGFB	PREDICTED: transforming growth factor beta-2-like [Danio rerio]	Latency-associated peptide (Precursor) GN=TGFB2 OS=Gallus gallus (Chicken) PE=3 SV=1	TGF-beta propeptide;; Transforming growth factor beta like domain
cycg030219	antigen processing and regulators	TGFB	PREDICTED: transforming growth factor beta-2 [Larimichthys crocea]	Latency-associated peptide (Precursor) GN=TGFB2 OS=Gallus gallus (Chicken) PE=3 SV=1	TGF-beta propeptide
cycg015311	antigen processing and regulators	TGFB	transforming growth factor-beta 2, partial [Cyprinus carpio]	Transforming growth factor beta-2 (Precursor) GN=tgfb2 OS=Xenopus laevis (African clawed frog) PE=1 SV=1	Transforming growth factor beta like domain
cycg045357	antigen processing and regulators	TGFB	Transforming growth factor, beta-induced [Danio rerio]	--	Fasciclin domain;; Fasciclin domain
cycg016992	antigen processing and regulators	TGFB	Transforming growth factor, beta-induced [Danio rerio]	--	Fasciclin domain
cycg012006	antigen processing and regulators	TGFB	PREDICTED: transforming growth factor beta-2-like [Danio rerio]	Latency-associated peptide (Precursor) GN=TGFB2 OS=Gallus gallus (Chicken) PE=3 SV=1	TGF-beta propeptide
cycg019520	antigen processing and regulators	TNF	Tumor necrosis factor-3 alpha [Cyprinus carpio]	Tumor necrosis factor GN=tnf OS=Sparus aurata (Gilthead sea bream) PE=3 SV=1	TNF(Tumour Necrosis Factor) family
cycg052053	antigen processing and regulators	TNF	tumor necrosis factor superfamily member 12 [Ctenopharyngodon idella]	--	TNF(Tumour Necrosis Factor) family;; C1q domain
cycg010549	antigen processing and regulators	TNF	tumor necrosis factor (TNF superfamily, member 2) [Danio rerio]	Tumor necrosis factor GN=tnf OS=Sparus aurata (Gilthead sea bream) PE=3 SV=1	TNF(Tumour Necrosis Factor) family
cycg031970	antigen processing and regulators	TNF	tumor necrosis factor (ligand) superfamily, member 10 like 3 [Danio rerio]	CD40 ligand, soluble form GN=CD40LG OS=Gallus gallus (Chicken) PE=2 SV=2	TNF(Tumour Necrosis Factor) family
cycg034354	antigen processing and regulators	TNF	tumor necrosis factor (ligand) superfamily, member 10 like 3 [Danio rerio]	CD40 ligand, soluble form GN=CD40LG OS=Gallus gallus (Chicken) PE=2 SV=2	TNF(Tumour Necrosis Factor) family
cycg035366	antigen processing and regulators	TNF	tumor necrosis factor (ligand) superfamily, member 10 like 3 [Danio rerio]	CD40 ligand, soluble form GN=CD40LG OS=Gallus gallus (Chicken) PE=2 SV=2	TNF(Tumour Necrosis Factor) family
cycg049737	antigen processing and regulators	TNF	putative Tumour necrosis factor alpha two [Cyprinus carpio]	Tumor necrosis factor GN=tnf OS=Sparus aurata (Gilthead sea bream) PE=3 SV=1	TNF(Tumour Necrosis Factor) family
cycg003716	antigen processing and regulators	TNF	PREDICTED: uncharacterized protein si:dkey-220k22.3 [Danio rerio]	--	TNF(Tumour Necrosis Factor) family
cycg002725	antigen processing and regulators	TNF	PREDICTED: uncharacterized protein LOC560966 isoform X1 [Danio rerio]	--	TNF(Tumour Necrosis Factor) family
cycg027444	antigen processing and regulators	TNF	PREDICTED: uncharacterized protein LOC560966 isoform X1 [Danio rerio]	--	TNF(Tumour Necrosis Factor) family
cycg004289	antigen processing and regulators	TNF	PREDICTED: uncharacterized protein LOC103909543 [Danio rerio]	--	TNF(Tumour Necrosis Factor) family
cycg044107	antigen processing and regulators	TNF	PREDICTED: uncharacterized protein LOC103909543 [Danio rerio]	--	TNF(Tumour Necrosis Factor) family
cycg003721	antigen processing and regulators	TNF	PREDICTED: uncharacterized protein LOC100535208 [Danio rerio]	--	TNF(Tumour Necrosis Factor) family
PB.4170	antigen processing and regulators	TNFAIP3-interacting protein	PREDICTED: TNFAIP3-interacting protein 2 [Danio rerio]	--	TSG101 and ALIX binding domain of CEP55
cycg012751	antigen processing and regulators	TNFAIP3-interacting protein	PREDICTED: TNFAIP3-interacting protein 1-like [Danio rerio]	Mediator of RNA polymerase II transcription subunit 15 GN=med15 OS=Xenopus laevis (African clawed frog) PE=1 SV=1	--
cycg044745	antigen processing and regulators	TNFAIP3-interacting protein	PREDICTED: TNFAIP3-interacting protein 1-like [Danio rerio]	Mediator of RNA polymerase II transcription subunit 15 GN=med15 OS=Xenopus laevis (African clawed frog) PE=1 SV=1	--
cycg000551	antigen processing and regulators	TNFAIP3-interacting protein	PREDICTED: TNFAIP3-interacting protein 2 [Danio rerio]	Myosin heavy chain, fast skeletal muscle OS=Cyprinus carpio (Common carp) PE=2 SV=2	TSG101 and ALIX binding domain of CEP55
cycg008436	antigen processing and regulators	TNFSF	tumor necrosis factor ligand superfamily member 11 [Carassius auratus]	--	TNF(Tumour Necrosis Factor) family
cycg044108	antigen processing and regulators	TNFSF	PREDICTED: tumor necrosis factor ligand superfamily member 14-like isoform X2 [Astyanax mexicanus]	CD40 ligand, soluble form GN=CD40LG OS=Gallus gallus (Chicken) PE=2 SV=2	TNF(Tumour Necrosis Factor) family
cycg050506	antigen processing and regulators	TNFSF	PREDICTED: tumor necrosis factor ligand superfamily member 14-like isoform X1 [Astyanax mexicanus]	--	TNF(Tumour Necrosis Factor) family
cycg009034	antigen processing and regulators	TNFSF	PREDICTED: tumor necrosis factor ligand superfamily member 11 [Astyanax mexicanus]	CD40 ligand, soluble form GN=CD40LG OS=Gallus gallus (Chicken) PE=2 SV=2	TNF(Tumour Necrosis Factor) family
cycg045091	antigen processing and regulators	VEGF	Vegfab protein [Danio rerio]	Vascular endothelial growth factor A-A (Precursor) GN=vegfaa OS=Danio rerio (Zebrafish) PE=1 SV=1	PDGF/VEGF domain
cycg031026	antigen processing and regulators	VEGF	vascular endothelial growth factor D precursor [Danio rerio]	Snake venom vascular endothelial growth factor toxin (Precursor) OS=Crotalus atrox (Western diamondback rattlesnake) PE=2 SV=1	PDGF/VEGF domain;; Pirin C-terminal cupin domain
cycg047803	antigen processing and regulators	VEGF	vascular endothelial growth factor D precursor [Danio rerio]	Snake venom vascular endothelial growth factor toxin (Precursor) OS=Crotalus atrox (Western diamondback rattlesnake) PE=2 SV=1	PDGF/VEGF domain
cycg000279	antigen processing and regulators	VEGF	vascular endothelial growth factor C precursor [Danio rerio]	Snake venom vascular endothelial growth factor toxin (Precursor) OS=Agkistrodon piscivorus piscivorus (Eastern cottonmouth) PE=2 SV=1	PDGF/VEGF domain;; CXCXC repeat
cycg004486	antigen processing and regulators	VEGF	vascular endothelial growth factor A-A isoform 2 precursor [Danio rerio]	Vascular endothelial growth factor A-A (Precursor) GN=vegfaa OS=Danio rerio (Zebrafish) PE=1 SV=1	PDGF/VEGF domain
cycg015443	antigen processing and regulators	VEGF	vascular endothelial growth factor A-A isoform 2 precursor [Danio rerio]	Vascular endothelial growth factor A-A (Precursor) GN=vegfaa OS=Danio rerio (Zebrafish) PE=1 SV=1	PDGF/VEGF domain
cycg047293	antigen processing and regulators	VEGF	vascular endothelial growth factor A-A isoform 1 precursor [Danio rerio]	Vascular endothelial growth factor A-A (Precursor) GN=vegfaa OS=Danio rerio (Zebrafish) PE=1 SV=1	VEGF heparin-binding domain
cycg040804	antigen processing and regulators	VEGF	PREDICTED: vascular endothelial growth factor C isoform X2 [Esox lucius]	Vascular endothelial growth factor A (Precursor) OS=Agkistrodon piscivorus piscivorus (Eastern cottonmouth) PE=2 SV=1	PDGF/VEGF domain
cycg016251	antigen processing and regulators	VEGF	PREDICTED: vascular endothelial growth factor A-like [Astyanax mexicanus]	Vascular endothelial growth factor A (Precursor) OS=Bitis gabonica (Gaboon adder) PE=1 SV=1	PDGF/VEGF domain
cycg003062	antigen processing and regulators	VEGF	PREDICTED: vascular endothelial growth factor A isoform X1 [Danio rerio]	Vascular endothelial growth factor A-A (Precursor) GN=vegfaa OS=Danio rerio (Zebrafish) PE=1 SV=1	PDGF/VEGF domain;; VEGF heparin-binding domain
cycg038626	antigen processing and regulators	VEGFR	vascular endothelial growth factor receptor 1 isoform 2 precursor [Danio rerio]	Vascular endothelial growth factor receptor 1 (Precursor) GN=FLT1 OS=Gallus gallus (Chicken) PE=2 SV=1	Immunoglobulin I-set domain;; Immunoglobulin domain;; Immunoglobulin domain;; Immunoglobulin V-set domain;; Immunoglobulin domain
cycg014715	antigen processing and regulators	VEGFR	uncharacterized protein LOC568891 precursor [Danio rerio]	Vascular endothelial growth factor receptor 3 (Precursor) GN=FLT4 OS=Coturnix coturnix (Common quail) PE=2 SV=1	Immunoglobulin domain;; Immunoglobulin I-set domain;; Immunoglobulin V-set domain;; Immunoglobulin domain
cycg020098	antigen processing and regulators	VEGFR	RecName: Full=Vascular endothelial growth factor receptor kdr-like; AltName: Full=Fetal liver kinase 1; Short=FLK-1; AltName: Full=Kinase insert domain receptor-A; AltName: Full=Kinase insert domain receptor-like; AltName: Full=Protein-tyrosine kinase receptor flk-1; AltName: Full=Vascular endothelial growth factor receptor 4; Short=VEGFR-4; Flags: Precursor [Danio rerio]	Vascular endothelial growth factor receptor kdr-like (Precursor) OS=Danio rerio (Zebrafish) PE=1 SV=1	Immunoglobulin I-set domain;; Immunoglobulin domain;; Immunoglobulin V-set domain;; Immunoglobulin domain;; Immunoglobulin domain;; Immunoglobulin C2-set domain;; Alphaherpesvirus glycoprotein E
cycg047994	antigen processing and regulators	VEGFR	RecName: Full=Vascular endothelial growth factor receptor 2; Short=VEGFR-2; AltName: Full=Fetal liver kinase 1b; Short=FLK-1b; AltName: Full=Kinase insert domain receptor; AltName: Full=Kinase insert domain receptor-B; AltName: Full=Protein-tyrosine kinase receptor flk-1b; AltName: Full=Vascular endothelial growth factor receptor 2 homolog B; Short=VEGFR-2 homolog B; Flags: Precursor [Danio rerio]	Vascular endothelial growth factor receptor 2 (Precursor) OS=Danio rerio (Zebrafish) PE=1 SV=2	Immunoglobulin domain;; Immunoglobulin I-set domain;; Immunoglobulin domain;; Immunoglobulin V-set domain
cycg040411	antigen processing and regulators	VEGFR	receptor tyrosine kinase Kdr [Danio rerio]	Vascular endothelial growth factor receptor 2 (Precursor) OS=Danio rerio (Zebrafish) PE=1 SV=2	Immunoglobulin domain
cycg012657	antigen processing and regulators	VEGFR	receptor tyrosine kinase Flt4 [Danio rerio]	Vascular endothelial growth factor receptor 3 (Precursor) GN=flt4 OS=Danio rerio (Zebrafish) PE=2 SV=1	Immunoglobulin I-set domain;; Immunoglobulin domain;; Immunoglobulin V-set domain;; Immunoglobulin domain;; Immunoglobulin domain;; Immunoglobulin domain;; Immunoglobulin I-set domain;; Immunoglobulin V-set domain
cycg050068	antigen processing and regulators	VEGFR	receptor tyrosine kinase Flt4 [Danio rerio]	Vascular endothelial growth factor receptor 3 (Precursor) GN=flt4 OS=Danio rerio (Zebrafish) PE=2 SV=1	Immunoglobulin domain
cycg050065	antigen processing and regulators	VEGFR	PREDICTED: vascular endothelial growth factor receptor 3 isoform X1 [Danio rerio]	Vascular endothelial growth factor receptor 3 (Precursor) GN=flt4 OS=Danio rerio (Zebrafish) PE=2 SV=1	Protein tyrosine kinase;; Protein kinase domain;; Immunoglobulin I-set domain;; Immunoglobulin domain;; Immunoglobulin domain;; Immunoglobulin V-set domain;; Immunoglobulin domain
cycg026600	antigen processing and regulators	VEGFR	PREDICTED: vascular endothelial growth factor receptor 1 [Danio rerio]	--	Immunoglobulin V-set domain
cycg041657	antigen processing and regulators	VEGFR	PREDICTED: peroxidasin-like protein [Danio rerio]	Vascular endothelial growth factor receptor kdr-like (Precursor) OS=Danio rerio (Zebrafish) PE=1 SV=1	Immunoglobulin domain;; Immunoglobulin I-set domain;; Immunoglobulin domain;; Immunoglobulin V-set domain;; Immunoglobulin domain;; Alphaherpesvirus glycoprotein E
PB.5985	antigen processing and regulators	VEGFR	Kinase insert domain receptor like [Danio rerio]	Vascular endothelial growth factor receptor kdr-like (Precursor) OS=Danio rerio (Zebrafish) PE=1 SV=1	Protein tyrosine kinase;; Protein kinase domain;; Immunoglobulin I-set domain;; Immunoglobulin domain;; Immunoglobulin domain;; Immunoglobulin domain;; Immunoglobulin V-set domain;; Alphaherpesvirus glycoprotein E;; Immunoglobulin C2-set domain;; Immunoglobulin C1-set domain
cycg047992	antigen processing and regulators	VEGFR	Kinase insert domain receptor (a type III receptor tyrosine kinase) [Danio rerio]	Vascular endothelial growth factor receptor 2 (Precursor) OS=Danio rerio (Zebrafish) PE=1 SV=2	Protein tyrosine kinase;; Immunoglobulin I-set domain;; Immunoglobulin domain;; Immunoglobulin domain;; Protein kinase domain;; Immunoglobulin V-set domain;; Immunoglobulin domain
cycg047993	antigen processing and regulators	VEGFR	Kinase insert domain receptor (a type III receptor tyrosine kinase) [Danio rerio]	Vascular endothelial growth factor receptor 2 (Precursor) OS=Danio rerio (Zebrafish) PE=1 SV=2	Immunoglobulin I-set domain;; Immunoglobulin domain;; Immunoglobulin domain;; Immunoglobulin V-set domain;; Immunoglobulin domain
cycg018191	antigen processing and regulators	VEGFR	flk1 protein [Danio rerio]	Vascular endothelial growth factor receptor kdr-like (Precursor) OS=Danio rerio (Zebrafish) PE=1 SV=1	Immunoglobulin I-set domain;; Immunoglobulin domain;; Immunoglobulin V-set domain
cycg018192	antigen processing and regulators	VEGFR	flk1 protein [Danio rerio]	Vascular endothelial growth factor receptor kdr-like (Precursor) OS=Danio rerio (Zebrafish) PE=1 SV=1	Immunoglobulin domain;; Immunoglobulin I-set domain;; Immunoglobulin domain;; Immunoglobulin V-set domain;; Immunoglobulin domain;; Protein tyrosine kinase;; Protein kinase domain
cycg012580	antigen processing and regulators	VEGFR	flk1 protein [Danio rerio]	Vascular endothelial growth factor receptor kdr-like (Precursor) OS=Danio rerio (Zebrafish) PE=1 SV=1	Immunoglobulin domain;; Immunoglobulin domain;; Immunoglobulin I-set domain;; Immunoglobulin domain;; Immunoglobulin V-set domain
cycg027077	complement system	C1q	PREDICTED: complement C1q-like protein 4 [Danio rerio]	Caprin-2 GN=si:ch211-11c20.4 OS=Danio rerio (Zebrafish) PE=1 SV=1	C1q domain
cycg016940	complement system	C1q	PREDICTED: complement C1q-like protein 4 [Danio rerio]	Caprin-2 GN=si:ch211-11c20.4 OS=Danio rerio (Zebrafish) PE=1 SV=1	C1q domain
cycg041023	complement system	C1q	PREDICTED: complement C1q-like protein 2 [Poecilia formosa]	--	C1q domain
cycg041180	complement system	C1q	PREDICTED: complement C1q-like protein 2 [Poecilia formosa]	--	C1q domain
cycg047498	complement system	C1q	PREDICTED: complement C1q-like protein 2 [Danio rerio]	--	C1q domain
cycg037755	complement system	C1q	PREDICTED: complement C1q-like protein 2 [Danio rerio]	Collagen alpha-1(X) chain (Precursor) GN=COL10A1 OS=Gallus gallus (Chicken) PE=1 SV=4	C1q domain
cycg042004	complement system	C1q	PREDICTED: complement C1q-like protein 2 [Danio rerio]	--	C1q domain
cycg037754	complement system	C1q	PREDICTED: complement C1q-like protein 2 [Danio rerio]	--	--
cycg038848	complement system	C1q	complement C1q-like protein 4-like precursor [Danio rerio]	Caprin-2 GN=si:ch211-11c20.4 OS=Danio rerio (Zebrafish) PE=1 SV=1	C1q domain
cycg028692	complement system	C1q	complement C1q subcomponent subunit C [Ctenopharyngodon idella]	Collagen alpha-1(X) chain (Precursor) GN=COL10A1 OS=Gallus gallus (Chicken) PE=1 SV=4	Collagen triple helix repeat (20 copies)
cycg028693	complement system	C1q	complement C1q subcomponent subunit B [Ctenopharyngodon idella]	--	Collagen triple helix repeat (20 copies)
cycg028691	complement system	C1q	complement C1q subcomponent subunit A precursor [Danio rerio]	Collagen alpha-1(VIII) chain (Precursor) GN=COL8A1 OS=Gallus gallus (Chicken) PE=3 SV=1	C1q domain;; Collagen triple helix repeat (20 copies)
cycg013399	complement system	C1q	carp C1q-like molecule [Cyprinus carpio]	Inner ear-specific collagen (Precursor) OS=Lepomis macrochirus (Bluegill) PE=2 SV=1	--
cycg013396	complement system	C1q	C1q-like molecule [Ctenopharyngodon idella]	Otolin-1 (Precursor) GN=otol1 OS=Oncorhynchus keta (Chum salmon) PE=1 SV=1	C1q domain;; Collagen triple helix repeat (20 copies)
cycg030352	complement system	C1qR	PREDICTED: complement component C1q receptor [Danio rerio]	Signal peptide, CUB and EGF-like domain-containing protein 2 (Precursor) GN=scube2 OS=Danio rerio (Zebrafish) PE=2 SV=1	Coagulation Factor Xa inhibitory site;; Complement Clr-like EGF-like;; Calcium-binding EGF domain;; EGF-like domain;; Lectin C-type domain
cycg021071	complement system	C1r	C1rs-A [Cyprinus carpio]	Tolloid-like protein 2 (Precursor) GN=tll2 OS=Xenopus laevis (African clawed frog) PE=2 SV=1	CUB domain;; Coagulation Factor Xa inhibitory site;; Calcium-binding EGF domain;; EGF-like domain
cycg014066	complement system	C1r	C1r/s-B [Cyprinus carpio]	Vestarin-D1 heavy chain (Precursor) OS=Demansia vestigiata (Lesser black whip snake) PE=1 SV=1	Trypsin;; CUB domain;; Sushi domain (SCR repeat);; Calcium-binding EGF domain;; Coagulation Factor Xa inhibitory site;; EGF-like domain;; CUB-like domain
cycg014072	complement system	C1s	PREDICTED: complement C1s subcomponent-like [Astyanax mexicanus]	Vestarin-D1 heavy chain (Precursor) OS=Demansia vestigiata (Lesser black whip snake) PE=1 SV=1	Trypsin;; CUB domain;; Sushi domain (SCR repeat);; Calcium-binding EGF domain
PB.1392	complement system	C3	Zgc:103710 protein [Danio rerio]	Complement C3c alpha&apos; chain fragment 2 (Fragment) GN=c3 OS=Oncorhynchus mykiss (Rainbow trout) PE=1 SV=1	--
cycg021523	complement system	C3	PREDICTED: component c3b, tandem duplicate 2 isoform X2 [Danio rerio]	Complement C3c alpha&apos; chain fragment 2 (Fragment) GN=c3 OS=Oncorhynchus mykiss (Rainbow trout) PE=1 SV=1	A-macroglobulin complement component;; A-macroglobulin receptor;; UNC-6/NTR/C345C module;; Alpha-macro-globulin thiol-ester bond-forming region
cycg021177	complement system	C3	PREDICTED: component c3b, tandem duplicate 2 isoform X2 [Danio rerio]	Complement C3c alpha&apos; chain fragment 2 (Fragment) GN=c3 OS=Oncorhynchus mykiss (Rainbow trout) PE=1 SV=1	A-macroglobulin complement component;; A-macroglobulin receptor;; MG2 domain;; Alpha-2-macroglobulin family;; Alpha-2-macroglobulin family N-terminal region;; Alpha-macro-globulin thiol-ester bond-forming region;; Gryzun, putative trafficking through Golgi;; Trafficking protein particle complex subunit 10, TRAPPC10
cycg015214	complement system	C3	PREDICTED: component c3b, tandem duplicate 1 isoform X1 [Danio rerio]	Complement C3f fragment (Precursor) GN=C3 OS=Naja naja (Indian cobra) PE=2 SV=1	MG2 domain;; Alpha-2-macroglobulin family N-terminal region;; Alpha-2-macroglobulin family N-terminal region
cycg033441	complement system	C3	PREDICTED: complement C3-like [Danio rerio]	Complement C3c alpha&apos; chain fragment 2 (Fragment) GN=c3 OS=Oncorhynchus mykiss (Rainbow trout) PE=1 SV=1	A-macroglobulin complement component;; Alpha-2-macroglobulin family;; Alpha-macro-globulin thiol-ester bond-forming region;; Prenyltransferase-like;; Alpha-2-macroglobulin family N-terminal region;; MG2 domain;; Anaphylotoxin-like domain;; A-macroglobulin receptor
cycg042384	complement system	C3	PREDICTED: complement C3-like [Astyanax mexicanus]	Complement C3c alpha&apos; chain fragment 2 (Fragment) GN=c3 OS=Oncorhynchus mykiss (Rainbow trout) PE=1 SV=1	A-macroglobulin complement component;; Alpha-2-macroglobulin family;; Alpha-macro-globulin thiol-ester bond-forming region
cycg001916	complement system	C3	PREDICTED: complement C3 [Danio rerio]	Complement C3c alpha&apos; chain fragment 2 (Fragment) GN=c3 OS=Oncorhynchus mykiss (Rainbow trout) PE=1 SV=1	UNC-6/NTR/C345C module;; A-macroglobulin receptor
cycg001915	complement system	C3	PREDICTED: complement C3 [Danio rerio]	Complement C3c alpha&apos; chain fragment 2 (Fragment) GN=c3 OS=Oncorhynchus mykiss (Rainbow trout) PE=1 SV=1	A-macroglobulin complement component;; A-macroglobulin receptor;; Prenyltransferase-like;; Alpha-macro-globulin thiol-ester bond-forming region
cycg010449	complement system	C3	complement C3-S [Cyprinus carpio]	Complement C3c alpha&apos; chain fragment 2 (Fragment) GN=c3 OS=Oncorhynchus mykiss (Rainbow trout) PE=1 SV=1	A-macroglobulin complement component;; UNC-6/NTR/C345C module;; A-macroglobulin receptor;; Alpha-macro-globulin thiol-ester bond-forming region;; Prenyltransferase-like;; Prenyltransferase-like
cycg033439	complement system	C3	complement C3-S [Cyprinus carpio]	Complement C3c alpha&apos; chain fragment 2 (Fragment) GN=c3 OS=Oncorhynchus mykiss (Rainbow trout) PE=1 SV=1	Alpha-2-macroglobulin family;; Alpha-2-macroglobulin family N-terminal region;; Anaphylotoxin-like domain;; Ligand-binding domain of nuclear hormone receptor;; MG2 domain
cycg033438	complement system	C3	complement C3-S [Cyprinus carpio]	Complement C3c alpha&apos; chain fragment 2 (Fragment) GN=c3 OS=Oncorhynchus mykiss (Rainbow trout) PE=1 SV=1	--
cycg032204	complement system	C3	complement C3-Q2 [Cyprinus carpio]	Complement C3c alpha&apos; chain fragment 2 (Fragment) GN=c3 OS=Oncorhynchus mykiss (Rainbow trout) PE=1 SV=1	A-macroglobulin complement component;; A-macroglobulin receptor
cycg024456	complement system	C3	complement C3-Q1 [Cyprinus carpio]	Complement C3c alpha&apos; chain fragment 2 (Fragment) GN=c3 OS=Oncorhynchus mykiss (Rainbow trout) PE=1 SV=1	A-macroglobulin complement component;; Alpha-macro-globulin thiol-ester bond-forming region;; A-macroglobulin receptor;; Prenyltransferase-like
cycg033442	complement system	C3	complement C3-H1-like precursor [Danio rerio]	Complement C3c alpha&apos; chain fragment 2 (Fragment) GN=c3 OS=Oncorhynchus mykiss (Rainbow trout) PE=1 SV=1	A-macroglobulin complement component;; A-macroglobulin receptor;; Alpha-2-macroglobulin family;; UNC-6/NTR/C345C module;; Prenyltransferase-like;; Alpha-macro-globulin thiol-ester bond-forming region;; Alpha-2-macroglobulin family N-terminal region;; Anaphylotoxin-like domain
cycg040656	complement system	C3	complement C3-H1 [Cyprinus carpio]	Complement C3c alpha&apos; chain fragment 2 (Fragment) GN=c3 OS=Oncorhynchus mykiss (Rainbow trout) PE=1 SV=1	MG2 domain
cycg034126	complement system	C3	complement C3-H1 [Cyprinus carpio]	Complement C3c alpha&apos; chain fragment 2 (Fragment) GN=c3 OS=Oncorhynchus mykiss (Rainbow trout) PE=1 SV=1	A-macroglobulin receptor;; UNC-6/NTR/C345C module
cycg034116	complement system	C3	complement C3-H1 [Cyprinus carpio]	Complement C3c alpha&apos; chain fragment 2 (Fragment) GN=c3 OS=Oncorhynchus mykiss (Rainbow trout) PE=1 SV=1	A-macroglobulin complement component;; Alpha-2-macroglobulin family;; Alpha-macro-globulin thiol-ester bond-forming region;; A-macroglobulin complement component;; Alpha-2-macroglobulin family N-terminal region;; Anaphylotoxin-like domain
cycg034127	complement system	C3	complement C3-H1 [Cyprinus carpio]	Complement C3c alpha&apos; chain fragment 2 (Fragment) GN=c3 OS=Oncorhynchus mykiss (Rainbow trout) PE=1 SV=1	A-macroglobulin complement component;; Alpha-2-macroglobulin family;; Alpha-2-macroglobulin family N-terminal region;; Anaphylotoxin-like domain;; Alpha-macro-globulin thiol-ester bond-forming region;; Prenyltransferase-like
cycg050918	complement system	C3	complement C3-H1 [Cyprinus carpio]	Complement C3c alpha&apos; chain fragment 2 (Fragment) GN=c3 OS=Oncorhynchus mykiss (Rainbow trout) PE=1 SV=1	Alpha-2-macroglobulin family
cycg034115	complement system	C3	complement C3-H1 [Cyprinus carpio]	Complement C3c alpha&apos; chain fragment 2 (Fragment) GN=c3 OS=Oncorhynchus mykiss (Rainbow trout) PE=1 SV=1	--
cycg025858	complement system	C3	complement C3-H1 [Cyprinus carpio]	Complement C3c alpha&apos; chain fragment 2 (Fragment) GN=c3 OS=Oncorhynchus mykiss (Rainbow trout) PE=1 SV=1	--
cycg001917	complement system	C3	complement C3 [Labeo rohita]	Complement C3c alpha&apos; chain fragment 2 (Fragment) GN=c3 OS=Oncorhynchus mykiss (Rainbow trout) PE=1 SV=1	Alpha-2-macroglobulin family N-terminal region;; Alpha-2-macroglobulin family;; Anaphylotoxin-like domain;; MG2 domain;; A-macroglobulin complement component;; Alpha-macro-globulin thiol-ester bond-forming region;; Prenyltransferase-like
cycg040534	complement system	C3aR	RecName: Full=C3a anaphylatoxin chemotactic receptor; Short=C3AR; Short=C3a-R [Danio rerio]	C3a anaphylatoxin chemotactic receptor GN=c3ar1 OS=Danio rerio (Zebrafish) PE=3 SV=1	7 transmembrane receptor (rhodopsin family);; Serpentine type 7TM GPCR chemoreceptor Srx
cycg018784	complement system	C3aR	RecName: Full=C3a anaphylatoxin chemotactic receptor; Short=C3AR; Short=C3a-R [Danio rerio]	C3a anaphylatoxin chemotactic receptor GN=c3ar1 OS=Danio rerio (Zebrafish) PE=3 SV=1	7 transmembrane receptor (rhodopsin family);; Serpentine type 7TM GPCR chemoreceptor Srx
cycg052186	complement system	C3aR	PREDICTED: chemokine-like receptor 1-like isoform X1 [Astyanax mexicanus]	C3a anaphylatoxin chemotactic receptor GN=c3ar1 OS=Oncorhynchus mykiss (Rainbow trout) PE=2 SV=1	7 transmembrane receptor (rhodopsin family)
cycg052174	complement system	C3aR	PREDICTED: chemokine-like receptor 1-like isoform X1 [Astyanax mexicanus]	C3a anaphylatoxin chemotactic receptor GN=c3ar1 OS=Danio rerio (Zebrafish) PE=3 SV=1	7 transmembrane receptor (rhodopsin family)
cycg005029	complement system	C3aR	PREDICTED: chemokine-like receptor 1 [Danio rerio]	C3a anaphylatoxin chemotactic receptor GN=c3ar1 OS=Oncorhynchus mykiss (Rainbow trout) PE=2 SV=1	7 transmembrane receptor (rhodopsin family);; Serpentine type 7TM GPCR chemoreceptor Srsx
cycg039523	complement system	C3aR	PREDICTED: chemokine-like receptor 1 [Danio rerio]	C3a anaphylatoxin chemotactic receptor GN=c3ar1 OS=Oncorhynchus mykiss (Rainbow trout) PE=2 SV=1	7 transmembrane receptor (rhodopsin family);; Serpentine type 7TM GPCR chemoreceptor Srsx
cycg015051	complement system	C3aR	PREDICTED: chemokine-like receptor 1 [Danio rerio]	C3a anaphylatoxin chemotactic receptor GN=c3ar1 OS=Danio rerio (Zebrafish) PE=3 SV=1	7 transmembrane receptor (rhodopsin family);; Olfactory receptor
cycg039526	complement system	C3aR	PREDICTED: chemokine-like receptor 1 [Danio rerio]	C3a anaphylatoxin chemotactic receptor GN=c3ar1 OS=Oncorhynchus mykiss (Rainbow trout) PE=2 SV=1	7 transmembrane receptor (rhodopsin family)
cycg052200	complement system	C3aR	PREDICTED: chemokine-like receptor 1 [Danio rerio]	C3a anaphylatoxin chemotactic receptor GN=c3ar1 OS=Oncorhynchus mykiss (Rainbow trout) PE=2 SV=1	7 transmembrane receptor (rhodopsin family)
cycg039524	complement system	C3aR	chemokine-like receptor 1 [Danio rerio]	C3a anaphylatoxin chemotactic receptor GN=c3ar1 OS=Oncorhynchus mykiss (Rainbow trout) PE=2 SV=1	7 transmembrane receptor (rhodopsin family);; Serpentine type 7TM GPCR chemoreceptor Srsx
cycg052199	complement system	C3aR	chemokine-like receptor 1 [Danio rerio]	C3a anaphylatoxin chemotactic receptor GN=c3ar1 OS=Oncorhynchus mykiss (Rainbow trout) PE=2 SV=1	7 transmembrane receptor (rhodopsin family);; Serpentine type 7TM GPCR chemoreceptor Srsx
cycg014036	complement system	C4	complement C4-2 [Cyprinus carpio]	Complement C3 gamma chain (Precursor; Fragment) GN=C3 OS=Lampetra japonica (Japanese lamprey) PE=2 SV=1	A-macroglobulin complement component;; Cytochrome P450;; Fibrinogen beta and gamma chains, C-terminal globular domain;; Fibronectin type III domain;; Alpha-2-macroglobulin family;; A-macroglobulin receptor;; UNC-6/NTR/C345C module;; Alpha-2-macroglobulin family N-terminal region;; MG2 domain;; Anaphylotoxin-like domain;; Alpha-macro-globulin thiol-ester bond-forming region;; Prenyltransferase-lik…
cycg047388	complement system	C4	complement C4-1 [Cyprinus carpio]	Complement C3 gamma chain (Precursor; Fragment) GN=C3 OS=Lampetra japonica (Japanese lamprey) PE=2 SV=1	A-macroglobulin complement component;; Alpha-2-macroglobulin family N-terminal region;; Alpha-2-macroglobulin family;; A-macroglobulin receptor;; MG2 domain;; Alpha-macro-globulin thiol-ester bond-forming region;; Anaphylotoxin-like domain
cycg048969	complement system	C5	truncated isoform of C5-1 [Cyprinus carpio]	Complement C3c alpha&apos; chain fragment 2 (Fragment) GN=c3 OS=Oncorhynchus mykiss (Rainbow trout) PE=1 SV=1	Alpha-2-macroglobulin family N-terminal region;; MG2 domain;; Alpha-2-macroglobulin family;; Anaphylotoxin-like domain
cycg036094	complement system	C5	complement component C5-2 [Cyprinus carpio]	Complement C3f fragment (Precursor) GN=C3 OS=Naja naja (Indian cobra) PE=2 SV=1	Alpha-2-macroglobulin family;; Alpha-2-macroglobulin family N-terminal region;; Anaphylotoxin-like domain
cycg024713	complement system	C6	complement component C6 [Ctenopharyngodon idella]	Complement component C8 beta chain (Precursor) GN=c8b OS=Paralichthys olivaceus (Bastard halibut) PE=2 SV=1	Thrombospondin type 1 domain;; Low-density lipoprotein receptor domain class A;; MAC/Perforin domain
cycg029639	complement system	C6	complement component C6 [Ctenopharyngodon idella]	--	Sushi domain (SCR repeat)
cycg024714	complement system	C6	complement component C6 [Ctenopharyngodon idella]	Regulator of G-protein signaling 7-binding protein B GN=rgs7bpb OS=Danio rerio (Zebrafish) PE=2 SV=1	MAC/Perforin domain;; Thrombospondin type 1 domain;; Low-density lipoprotein receptor domain class A
cycg008062	complement system	C7	PREDICTED: complement component C7 isoform X2 [Danio rerio]	Complement component C8 beta chain (Precursor) GN=c8b OS=Paralichthys olivaceus (Bastard halibut) PE=2 SV=1	MAC/Perforin domain;; Sushi domain (SCR repeat);; Low-density lipoprotein receptor domain class A
cycg020729	complement system	C7	complement component C7-1, partial [Hypophthalmichthys molitrix]	Complement component C9 (Precursor) GN=c9 OS=Takifugu rubripes (Japanese pufferfish) PE=3 SV=1	Low-density lipoprotein receptor domain class A
cycg028449	complement system	C8	PREDICTED: complement component C8 alpha chain isoform X1 [Danio rerio]	Complement component C8 beta chain (Precursor) GN=c8b OS=Paralichthys olivaceus (Bastard halibut) PE=2 SV=1	MAC/Perforin domain
cycg028448	complement system	C8	complement component C8 beta chain precursor [Danio rerio]	Complement component C8 beta chain (Precursor) GN=c8b OS=Oncorhynchus mykiss (Rainbow trout) PE=2 SV=1	MAC/Perforin domain;; Phosphotyrosine interaction domain (PTB/PID);; Low-density lipoprotein receptor domain class A
cycg007903	complement system	C9	macrophage expressed 1, tandem duplicate 1 precursor [Danio rerio]	Complement component C9 (Precursor) GN=c9 OS=Takifugu rubripes (Japanese pufferfish) PE=3 SV=1	MAC/Perforin domain;; C2 domain
cycg026525	complement system	C9	complement component C9 [Cyprinus carpio &apos;color&apos;]	Complement component C9 (Fragment) GN=c9 OS=Oncorhynchus mykiss (Rainbow trout) PE=2 SV=2	MAC/Perforin domain;; Low-density lipoprotein receptor domain class A
cycg026524	complement system	C9	complement component C9 [Cyprinus carpio &apos;color&apos;]	Complement component C9 (Fragment) GN=c9 OS=Oncorhynchus mykiss (Rainbow trout) PE=2 SV=2	MAC/Perforin domain;; Low-density lipoprotein receptor domain class A
cycg026534	complement system	C9	complement component C9 [Cyprinus carpio &apos;color&apos;]	Complement component C9 (Fragment) GN=c9 OS=Oncorhynchus mykiss (Rainbow trout) PE=2 SV=2	MAC/Perforin domain
cycg001703	complement system	CD59	PREDICTED: CD59 glycoprotein-like [Danio rerio]	Neurotoxin 3FTx-RI (Precursor) OS=Bungarus fasciatus (Banded krait) PE=3 SV=1	u-PAR/Ly-6 domain
cycg029602	complement system	CD59	PREDICTED: CD59 glycoprotein-like [Danio rerio]	Cytotoxin 8 (Precursor) OS=Naja atra (Chinese cobra) PE=3 SV=1	u-PAR/Ly-6 domain
cycg029603	complement system	CD59	PREDICTED: CD59 glycoprotein-like [Danio rerio]	Cytotoxin 8 (Precursor) OS=Naja atra (Chinese cobra) PE=3 SV=1	u-PAR/Ly-6 domain
cycg001812	complement system	CD59	PREDICTED: CD59 glycoprotein-like [Danio rerio]	--	--
cycg035810	complement system	CD59	PREDICTED: CD59 glycoprotein isoform X2 [Danio rerio]	--	u-PAR/Ly-6 domain
cycg005456	complement system	CD59	PREDICTED: CD59 glycoprotein [Danio rerio]	--	u-PAR/Ly-6 domain
cycg005457	complement system	CD59	PREDICTED: CD59 glycoprotein [Danio rerio]	--	u-PAR/Ly-6 domain
cycg032483	complement system	CD59	PREDICTED: CD59 glycoprotein [Danio rerio]	--	u-PAR/Ly-6 domain
PB.5934	complement system	CD59	CD59 glycoprotein, partial [Carassius auratus]	--	--
cycg001702	complement system	CD59	PREDICTED: CD59 glycoprotein-like [Danio rerio]	Phospholipase A2 inhibitor subunit gamma B (Precursor) OS=Elaphe quadrivirgata (Japanese four-lined ratsnake) PE=1 SV=1	u-PAR/Ly-6 domain
cycg051453	complement system	CTRP	PREDICTED: complement C1q tumor necrosis factor-related protein 7 [Danio rerio]	Inner ear-specific collagen (Precursor) OS=Lepomis macrochirus (Bluegill) PE=2 SV=1	C1q domain;; Collagen triple helix repeat (20 copies)
cycg015480	complement system	CTRP	PREDICTED: complement C1q tumor necrosis factor-related protein 6-like [Danio rerio]	Cytosolic endo-beta-N-acetylglucosaminidase GN=ENGASE OS=Gallus gallus (Chicken) PE=1 SV=1	C1q domain
cycg002767	complement system	CTRP	PREDICTED: complement C1q tumor necrosis factor-related protein 6 [Danio rerio]	Inner ear-specific collagen (Precursor) OS=Lepomis macrochirus (Bluegill) PE=2 SV=1	C1q domain;; Collagen triple helix repeat (20 copies)
cycg044787	complement system	CTRP	PREDICTED: complement C1q tumor necrosis factor-related protein 6 [Danio rerio]	Inner ear-specific collagen (Precursor) OS=Lepomis macrochirus (Bluegill) PE=2 SV=1	C1q domain;; Collagen triple helix repeat (20 copies)
cycg043545	complement system	CTRP	PREDICTED: complement C1q tumor necrosis factor-related protein 4-like [Astyanax mexicanus]	--	C1q domain
cycg008862	complement system	CTRP	PREDICTED: complement C1q tumor necrosis factor-related protein 4 isoform X1 [Danio rerio]	Caprin-2 GN=si:ch211-11c20.4 OS=Danio rerio (Zebrafish) PE=1 SV=1	C1q domain
cycg008869	complement system	CTRP	PREDICTED: complement C1q tumor necrosis factor-related protein 4 isoform X1 [Danio rerio]	Caprin-2 GN=si:ch211-11c20.4 OS=Danio rerio (Zebrafish) PE=1 SV=1	C1q domain
cycg012613	complement system	CTRP	PREDICTED: complement C1q tumor necrosis factor-related protein 2 [Danio rerio]	Otolin-1-A (Precursor) GN=otol1a OS=Danio rerio (Zebrafish) PE=2 SV=1	C1q domain;; Collagen triple helix repeat (20 copies)
cycg012385	complement system	CTRP	PREDICTED: complement C1q tumor necrosis factor-related protein 2 [Danio rerio]	Otolin-1 (Precursor) GN=otol1 OS=Oncorhynchus keta (Chum salmon) PE=1 SV=1	C1q domain;; Collagen triple helix repeat (20 copies)
cycg026726	inflammatory cytokines and receptors	ACRs	PREDICTED: atypical chemokine receptor 4 [Danio rerio]	C-X-C chemokine receptor type 4-B GN=cxcr4-b OS=Xenopus laevis (African clawed frog) PE=2 SV=1	7 transmembrane receptor (rhodopsin family);; Serpentine type 7TM GPCR chemoreceptor Srsx
cycg040874	inflammatory cytokines and receptors	ACRs	PREDICTED: atypical chemokine receptor 4 [Danio rerio]	C-X-C chemokine receptor type 4 {ECO:0000250|UniProtKB:P61073, ECO:0000312|EMBL:CAL49334.1} OS=Xenopus tropicalis (Western clawed frog) PE=2 SV=1	7 transmembrane receptor (rhodopsin family);; Serpentine type 7TM GPCR chemoreceptor Srsx
cycg015729	inflammatory cytokines and receptors	ACRs	PREDICTED: atypical chemokine receptor 4 [Danio rerio]	C-X-C chemokine receptor type 4 {ECO:0000250|UniProtKB:P61073, ECO:0000312|EMBL:CAL49334.1} OS=Xenopus tropicalis (Western clawed frog) PE=2 SV=1	7 transmembrane receptor (rhodopsin family);; Serpentine type 7TM GPCR chemoreceptor Srsx
cycg040591	inflammatory cytokines and receptors	ACRs	PREDICTED: atypical chemokine receptor 2-like [Danio rerio]	C-X-C chemokine receptor type 4-B GN=cxcr4-b OS=Xenopus laevis (African clawed frog) PE=2 SV=1	7 transmembrane receptor (rhodopsin family)
cycg031376	inflammatory cytokines and receptors	ACRs	atypical chemokine receptor 3b [Danio rerio]	C-X-C chemokine receptor type 4-B GN=cxcr4-b OS=Xenopus laevis (African clawed frog) PE=2 SV=1	7 transmembrane receptor (rhodopsin family);; Serpentine type 7TM GPCR chemoreceptor Srsx
cycg019089	inflammatory cytokines and receptors	CCL	PREDICTED: C-C motif chemokine 2-like [Danio rerio]	C-C motif chemokine 4 homolog (Precursor) GN=CCL4 OS=Gallus gallus (Chicken) PE=3 SV=4	Small cytokines (intecrine/chemokine), interleukin-8 like
cycg034346	inflammatory cytokines and receptors	CCL	PREDICTED: C-C motif chemokine 2-like [Danio rerio]	--	Small cytokines (intecrine/chemokine), interleukin-8 like
cycg036846	inflammatory cytokines and receptors	CCL	PREDICTED: C-C motif chemokine 2-like [Danio rerio]	--	--
PB.3086	inflammatory cytokines and receptors	CCL	PREDICTED: C-C motif chemokine 25-like [Poecilia reticulata]	--	Small cytokines (intecrine/chemokine), interleukin-8 like
PB.6655	inflammatory cytokines and receptors	CCL	PREDICTED: C-C motif chemokine 22-like [Danio rerio]	--	Small cytokines (intecrine/chemokine), interleukin-8 like
cycg039120	inflammatory cytokines and receptors	CCL	PREDICTED: C-C motif chemokine 21-like [Danio rerio]	Major prion protein homolog (Precursor) GN=PRNP OS=Gallus gallus (Chicken) PE=1 SV=2	Small cytokines (intecrine/chemokine), interleukin-8 like
cycg013425	inflammatory cytokines and receptors	CCL	PREDICTED: C-C motif chemokine 21-like [Danio rerio]	--	Small cytokines (intecrine/chemokine), interleukin-8 like
cycg001593	inflammatory cytokines and receptors	CCL	PREDICTED: C-C motif chemokine 21-like [Danio rerio]	--	Small cytokines (intecrine/chemokine), interleukin-8 like
cycg044294	inflammatory cytokines and receptors	CCL	PREDICTED: C-C motif chemokine 20-like [Danio rerio]	--	Small cytokines (intecrine/chemokine), interleukin-8 like
PB.7147	inflammatory cytokines and receptors	CCL	chemokine CCL-C5a-like protein [Cyprinus carpio]	--	Small cytokines (intecrine/chemokine), interleukin-8 like
PB.1845	inflammatory cytokines and receptors	CCL	chemokine CCL-C25s, partial [Carassius auratus]	C-C motif chemokine 4 homolog (Precursor) GN=CCL4 OS=Gallus gallus (Chicken) PE=3 SV=4	--
PB.1846	inflammatory cytokines and receptors	CCL	chemokine CCL-C25a [Danio rerio]	C-C motif chemokine 4 homolog (Precursor) GN=CCL4 OS=Gallus gallus (Chicken) PE=3 SV=4	Small cytokines (intecrine/chemokine), interleukin-8 like
PB.5956	inflammatory cytokines and receptors	CCL	chemokine CCL-C25a [Danio rerio]	C-C motif chemokine 4 homolog (Precursor) GN=CCL4 OS=Gallus gallus (Chicken) PE=3 SV=4	Small cytokines (intecrine/chemokine), interleukin-8 like
cycg028535	inflammatory cytokines and receptors	CCL	chemokine CCL-C11a precursor [Danio rerio]	--	Small cytokines (intecrine/chemokine), interleukin-8 like
cycg028533	inflammatory cytokines and receptors	CCL	chemokine (C-C motif) ligand 44 precursor [Danio rerio]	--	Small cytokines (intecrine/chemokine), interleukin-8 like
cycg046102	inflammatory cytokines and receptors	CCL	chemokine (C-C motif) ligand 35, duplicate 2 precursor [Danio rerio]	C-C motif chemokine 4 homolog (Precursor) GN=CCL4 OS=Gallus gallus (Chicken) PE=3 SV=4	Small cytokines (intecrine/chemokine), interleukin-8 like
cycg022979	inflammatory cytokines and receptors	CCL	chemokine (C-C motif) ligand 35, duplicate 2 precursor [Danio rerio]	C-C motif chemokine 4 homolog (Precursor) GN=CCL4 OS=Gallus gallus (Chicken) PE=3 SV=4	Small cytokines (intecrine/chemokine), interleukin-8 like
cycg050305	inflammatory cytokines and receptors	CCL	chemokine (C-C motif) ligand 35, duplicate 2 precursor [Danio rerio]	C-C motif chemokine 4 homolog (Precursor) GN=CCL4 OS=Gallus gallus (Chicken) PE=3 SV=4	Small cytokines (intecrine/chemokine), interleukin-8 like
cycg001755	inflammatory cytokines and receptors	CCL	chemokine (C-C motif) ligand 20-like precursor [Danio rerio]	C-C motif chemokine 4 homolog (Precursor) GN=CCL4 OS=Gallus gallus (Chicken) PE=3 SV=4	Small cytokines (intecrine/chemokine), interleukin-8 like
cycg048023	inflammatory cytokines and receptors	CCL	chemokine (C-C motif) ligand 20b precursor [Danio rerio]	C-C motif chemokine 4 homolog (Precursor) GN=CCL4 OS=Gallus gallus (Chicken) PE=3 SV=4	Small cytokines (intecrine/chemokine), interleukin-8 like
PB.4684	inflammatory cytokines and receptors	CCL	chemokine (C-C motif) ligand 20b precursor [Danio rerio]	--	Small cytokines (intecrine/chemokine), interleukin-8 like
cycg009358	inflammatory cytokines and receptors	CCL	chemokine (C-C motif) ligand 19b precursor [Danio rerio]	--	Small cytokines (intecrine/chemokine), interleukin-8 like
cycg009770	inflammatory cytokines and receptors	CCL	chemokine (C-C motif) ligand 19b precursor [Danio rerio]	--	Small cytokines (intecrine/chemokine), interleukin-8 like
cycg049163	inflammatory cytokines and receptors	CCL	C-C motif chemokine 13 precursor [Salmo salar]	C-C motif chemokine 4 homolog (Precursor) GN=CCL4 OS=Gallus gallus (Chicken) PE=3 SV=4	Small cytokines (intecrine/chemokine), interleukin-8 like
cycg023569	inflammatory cytokines and receptors	CCL	CC chemokine-1 [Cyprinus carpio]	--	Small cytokines (intecrine/chemokine), interleukin-8 like
cycg019091	inflammatory cytokines and receptors	CCL	uncharacterized protein LOC798811 precursor [Danio rerio]	C-C motif chemokine 4 homolog (Precursor) GN=CCL4 OS=Gallus gallus (Chicken) PE=3 SV=4	Small cytokines (intecrine/chemokine), interleukin-8 like
cycg027295	inflammatory cytokines and receptors	CCL	uncharacterized protein LOC100034523 precursor [Danio rerio]	C-C motif chemokine 4 homolog (Precursor) GN=CCL4 OS=Gallus gallus (Chicken) PE=3 SV=4	Small cytokines (intecrine/chemokine), interleukin-8 like
cycg042418	inflammatory cytokines and receptors	CCL	uncharacterized protein LOC100034523 precursor [Danio rerio]	C-C motif chemokine 4 homolog (Precursor) GN=CCL4 OS=Gallus gallus (Chicken) PE=3 SV=4	Small cytokines (intecrine/chemokine), interleukin-8 like
cycg005120	inflammatory cytokines and receptors	CCL	Similar to CC chemokine SCYA113 [Danio rerio]	C-C motif chemokine 4 homolog (Precursor) GN=CCL4 OS=Gallus gallus (Chicken) PE=3 SV=4	Small cytokines (intecrine/chemokine), interleukin-8 like
PB.6713	inflammatory cytokines and receptors	CCL	chemokine CCL-C25s, partial [Carassius auratus]	C-C motif chemokine 4 homolog (Precursor) GN=CCL4 OS=Gallus gallus (Chicken) PE=3 SV=4	Small cytokines (intecrine/chemokine), interleukin-8 like
cycg005733	inflammatory cytokines and receptors	CCL	C-C motif chemokine 27 precursor [Danio rerio]	--	Small cytokines (intecrine/chemokine), interleukin-8 like
cycg025547	inflammatory cytokines and receptors	CCR	PREDICTED: C-C chemokine receptor type 9 [Danio rerio]	C-X-C chemokine receptor type 4-B GN=cxcr4-b OS=Xenopus laevis (African clawed frog) PE=2 SV=1	7 transmembrane receptor (rhodopsin family)
cycg015849	inflammatory cytokines and receptors	CCR	PREDICTED: C-C chemokine receptor type 6 [Danio rerio]	Type-1 angiotensin II receptor B GN=agtr1-b OS=Xenopus laevis (African clawed frog) PE=2 SV=1	7 transmembrane receptor (rhodopsin family)
cycg041965	inflammatory cytokines and receptors	CCR	PREDICTED: C-C chemokine receptor type 5-like isoform X3 [Danio rerio]	Type-1 angiotensin II receptor GN=AGTR1 OS=Meleagris gallopavo (Common turkey) PE=2 SV=1	7 transmembrane receptor (rhodopsin family);; Serpentine type 7TM GPCR chemoreceptor Srsx
cycg005239	inflammatory cytokines and receptors	CCR	PREDICTED: C-C chemokine receptor type 5-like [Danio rerio]	C-X-C chemokine receptor type 4-B GN=cxcr4-b OS=Xenopus laevis (African clawed frog) PE=2 SV=1	7 transmembrane receptor (rhodopsin family);; Serpentine type 7TM GPCR chemoreceptor Srsx
cycg034854	inflammatory cytokines and receptors	CCR	PREDICTED: C-C chemokine receptor type 5-like [Danio rerio]	C-X-C chemokine receptor type 4 {ECO:0000250|UniProtKB:P61073, ECO:0000312|EMBL:CAL49334.1} OS=Xenopus tropicalis (Western clawed frog) PE=2 SV=1	7 transmembrane receptor (rhodopsin family);; Serpentine type 7TM GPCR chemoreceptor Srsx
cycg005238	inflammatory cytokines and receptors	CCR	PREDICTED: C-C chemokine receptor type 5-like [Danio rerio]	C-X-C chemokine receptor type 4 {ECO:0000250|UniProtKB:P61073, ECO:0000312|EMBL:CAL49334.1} OS=Xenopus tropicalis (Western clawed frog) PE=2 SV=1	7 transmembrane receptor (rhodopsin family);; Serpentine type 7TM GPCR chemoreceptor Srsx
cycg011471	inflammatory cytokines and receptors	CCR	PREDICTED: C-C chemokine receptor type 5-like [Danio rerio]	Type-1 angiotensin II receptor B GN=agtr1-b OS=Xenopus laevis (African clawed frog) PE=2 SV=1	7 transmembrane receptor (rhodopsin family);; 7 transmembrane receptor (rhodopsin family)
cycg010850	inflammatory cytokines and receptors	CCR	PREDICTED: C-C chemokine receptor type 5-like [Danio rerio]	C-X-C chemokine receptor type 4-A GN=cxcr4-a OS=Xenopus laevis (African clawed frog) PE=2 SV=1	7 transmembrane receptor (rhodopsin family)
cycg043028	inflammatory cytokines and receptors	CCR	PREDICTED: C-C chemokine receptor type 5-like [Danio rerio]	C-X-C chemokine receptor type 4 {ECO:0000250|UniProtKB:P61073, ECO:0000312|EMBL:CAL49334.1} OS=Xenopus tropicalis (Western clawed frog) PE=2 SV=1	7 transmembrane receptor (rhodopsin family)
cycg046901	inflammatory cytokines and receptors	CCR	PREDICTED: C-C chemokine receptor type 2-like, partial [Danio rerio]	--	7 transmembrane receptor (rhodopsin family)
cycg015779	inflammatory cytokines and receptors	CCR	chemokine (C-C motif) receptor 10 [Danio rerio]	C-X-C chemokine receptor type 4-B GN=cxcr4-b OS=Xenopus laevis (African clawed frog) PE=2 SV=1	7 transmembrane receptor (rhodopsin family);; Serpentine type 7TM GPCR chemoreceptor Srsx
cycg022097	inflammatory cytokines and receptors	CCR	chemokine (C-C motif) receptor 10 [Danio rerio]	C-X-C chemokine receptor type 4-B GN=cxcr4-b OS=Xenopus laevis (African clawed frog) PE=2 SV=1	7 transmembrane receptor (rhodopsin family);; Serpentine type 7TM GPCR chemoreceptor Srsx
cycg001381	inflammatory cytokines and receptors	CCR	C-C chemokine receptor type 9 [Danio rerio]	C-X-C chemokine receptor type 4 {ECO:0000250|UniProtKB:P61073, ECO:0000312|EMBL:CAL49334.1} OS=Xenopus tropicalis (Western clawed frog) PE=2 SV=1	7 transmembrane receptor (rhodopsin family);; Intermediate filament protein
cycg001378	inflammatory cytokines and receptors	CCR	C-C chemokine receptor type 9 [Danio rerio]	C-X-C chemokine receptor type 4-B GN=cxcr4-b OS=Xenopus laevis (African clawed frog) PE=2 SV=1	7 transmembrane receptor (rhodopsin family)
cycg012698	inflammatory cytokines and receptors	CCR	C-C chemokine receptor type 7 precursor [Danio rerio]	C-X-C chemokine receptor type 4-B GN=cxcr4-b OS=Xenopus laevis (African clawed frog) PE=2 SV=1	Pectinacetylesterase;; 7 transmembrane receptor (rhodopsin family)
cycg019463	inflammatory cytokines and receptors	CCR	C-C chemokine receptor type 6 [Danio rerio]	C-X-C chemokine receptor type 4-A GN=cxcr4-a OS=Xenopus laevis (African clawed frog) PE=2 SV=1	7 transmembrane receptor (rhodopsin family)
cycg001961	inflammatory cytokines and receptors	CCR	C-C chemokine receptor family-like [Danio rerio]	C-X-C chemokine receptor type 4-B GN=cxcr4-b OS=Xenopus laevis (African clawed frog) PE=2 SV=1	7 transmembrane receptor (rhodopsin family)
cycg005953	inflammatory cytokines and receptors	CD11	CD11-2 [Cyprinus carpio]	Integrin alpha-1 (Fragment) GN=ITGA1 OS=Gallus gallus (Chicken) PE=2 SV=1	von Willebrand factor type A domain;; von Willebrand factor type A domain
cycg038332	inflammatory cytokines and receptors	CD11	CD11-1 [Cyprinus carpio]	Integrin alpha-4 (Precursor) GN=itga4 OS=Xenopus laevis (African clawed frog) PE=2 SV=1	von Willebrand factor type A domain;; FG-GAP repeat;; von Willebrand factor type A domain;; von Willebrand factor type A domain;; Repeat domain in Vibrio, Colwellia, Bradyrhizobium and Shewanella
cycg039114	inflammatory cytokines and receptors	CD11	CD11-1 [Cyprinus carpio]	Integrin alpha-4 (Precursor) GN=itga4 OS=Xenopus laevis (African clawed frog) PE=2 SV=1	Integrin alpha;; FG-GAP repeat;; Repeat domain in Vibrio, Colwellia, Bradyrhizobium and Shewanella;; von Willebrand factor type A domain;; von Willebrand factor type A domain;; von Willebrand factor type A domain;; von Willebrand factor type A domain;; von Willebrand factor type A domain;; Zinc-finger double domain;; Zinc finger, C2H2 type
cycg039113	inflammatory cytokines and receptors	CD11	CD11-1 [Cyprinus carpio]	Integrin alpha-4 (Precursor) GN=itga4 OS=Xenopus laevis (African clawed frog) PE=2 SV=1	Integrin alpha;; FG-GAP repeat;; Repeat domain in Vibrio, Colwellia, Bradyrhizobium and Shewanella;; von Willebrand factor type A domain;; von Willebrand factor type A domain;; von Willebrand factor type A domain;; von Willebrand factor type A domain;; von Willebrand factor type A domain;; Zinc-finger double domain;; Zinc finger, C2H2 type
cycg015518	inflammatory cytokines and receptors	CFLAR	PREDICTED: CASP8 and FADD-like apoptosis regulator-like [Lepisosteus oculatus]	Caspase-2 subunit p12 (Precursor) GN=CASP2 OS=Gallus gallus (Chicken) PE=2 SV=2	Death effector domain;; Caspase domain
cycg027940	inflammatory cytokines and receptors	CFLAR	PREDICTED: CASP8 and FADD-like apoptosis regulator-like [Lepisosteus oculatus]	Caspase-2 subunit p12 (Precursor) GN=CASP2 OS=Gallus gallus (Chicken) PE=2 SV=2	Death effector domain;; Caspase domain
cycg017113	inflammatory cytokines and receptors	CFLAR	PREDICTED: CASP8 and FADD-like apoptosis regulator a isoform X1 [Danio rerio]	Caspase-2 subunit p12 (Precursor) GN=CASP2 OS=Gallus gallus (Chicken) PE=2 SV=2	Death effector domain;; Caspase domain
cycg014201	inflammatory cytokines and receptors	CFLAR	PREDICTED: CASP8 and FADD-like apoptosis regulator a isoform X1 [Danio rerio]	Cell division control protein 45 homolog GN=cdc45 OS=Xenopus laevis (African clawed frog) PE=1 SV=2	CDC45-like protein;; Death effector domain;; CDC45-like protein
cycg031001	inflammatory cytokines and receptors	CFLAR	CASP8 and FADD-like apoptosis regulator a [Danio rerio]	--	Death effector domain
cycg031002	inflammatory cytokines and receptors	CFLAR	CASP8 and FADD-like apoptosis regulator a [Danio rerio]	--	Death effector domain
cycg052198	inflammatory cytokines and receptors	chemokine receptor	PREDICTED: chemokine-like receptor 1-like [Astyanax mexicanus]	Apelin receptor B OS=Xenopus laevis (African clawed frog) PE=2 SV=1	7 transmembrane receptor (rhodopsin family)
cycg036473	inflammatory cytokines and receptors	chemokine receptor	PREDICTED: chemokine receptor 7b isoform X1 [Danio rerio]	Type-1 angiotensin II receptor A GN=agtr1-a OS=Xenopus laevis (African clawed frog) PE=2 SV=2	7 transmembrane receptor (rhodopsin family);; 7 transmembrane receptor (rhodopsin family)
cycg024688	inflammatory cytokines and receptors	chemokine receptor	PREDICTED: chemokine receptor 7b isoform X1 [Danio rerio]	Type-1 angiotensin II receptor B GN=agtr1-b OS=Xenopus laevis (African clawed frog) PE=2 SV=1	7 transmembrane receptor (rhodopsin family)
cycg043871	inflammatory cytokines and receptors	CXCL	PREDICTED: C-X-C motif chemokine 3 [Danio rerio]	--	Small cytokines (intecrine/chemokine), interleukin-8 like
cycg010742	inflammatory cytokines and receptors	CXCL	PREDICTED: C-X-C motif chemokine 13 [Danio rerio]	Interleukin-8 (Precursor) GN=CXCL8 OS=Gallus gallus (Chicken) PE=2 SV=1	Small cytokines (intecrine/chemokine), interleukin-8 like
cycg011982	inflammatory cytokines and receptors	CXCL	PREDICTED: C-X-C motif chemokine 13 [Danio rerio]	Interleukin-8 (Precursor) GN=CXCL8 OS=Gallus gallus (Chicken) PE=2 SV=1	Small cytokines (intecrine/chemokine), interleukin-8 like
cycg019429	inflammatory cytokines and receptors	CXCL	Cxcl14 protein [Danio rerio]	--	Small cytokines (intecrine/chemokine), interleukin-8 like
cycg000117	inflammatory cytokines and receptors	CXCL	CXC chemokine a protein [Cyprinus carpio]	Interleukin-8 (Precursor) GN=CXCL8 OS=Gallus gallus (Chicken) PE=2 SV=1	Small cytokines (intecrine/chemokine), interleukin-8 like
PB.1747	inflammatory cytokines and receptors	CXCL	CXC chemokine [Cyprinus carpio]	--	Small cytokines (intecrine/chemokine), interleukin-8 like
cycg024367	inflammatory cytokines and receptors	CXCL	chemokine (C-X-C motif) ligand 18b precursor [Danio rerio]	--	Small cytokines (intecrine/chemokine), interleukin-8 like
cycg037174	inflammatory cytokines and receptors	CXCL	PREDICTED: C-X-C motif chemokine 11-like [Danio rerio]	Interleukin-8 (Precursor) GN=CXCL8 OS=Gallus gallus (Chicken) PE=2 SV=1	Small cytokines (intecrine/chemokine), interleukin-8 like
cycg049280	inflammatory cytokines and receptors	CXCL	PREDICTED: C-X-C motif chemokine 11 [Danio rerio]	Interleukin-8 (Precursor) GN=CXCL8 OS=Gallus gallus (Chicken) PE=2 SV=1	Small cytokines (intecrine/chemokine), interleukin-8 like
cycg037173	inflammatory cytokines and receptors	CXCL	CXC chemokine CXCb2 [Cyprinus carpio]	Interleukin-8 (Precursor) GN=CXCL8 OS=Gallus gallus (Chicken) PE=2 SV=1	Small cytokines (intecrine/chemokine), interleukin-8 like
PB.4871	inflammatory cytokines and receptors	CXCR	Xcr1a protein [Danio rerio]	C-X-C chemokine receptor type 4-B GN=cxcr4-b OS=Xenopus laevis (African clawed frog) PE=2 SV=1	7 transmembrane receptor (rhodopsin family);; Serpentine type 7TM GPCR chemoreceptor Srsx
cycg015477	inflammatory cytokines and receptors	CXCR	PREDICTED: si:dkey-269d20.3 isoform X1 [Danio rerio]	C-X-C chemokine receptor type 4-B GN=cxcr4-b OS=Xenopus laevis (African clawed frog) PE=2 SV=1	7 transmembrane receptor (rhodopsin family);; Serpentine type 7TM GPCR chemoreceptor Srw
cycg013494	inflammatory cytokines and receptors	CXCR	PREDICTED: si:dkey-269d20.3 isoform X1 [Danio rerio]	C-X-C chemokine receptor type 4-B GN=cxcr4-b OS=Xenopus laevis (African clawed frog) PE=2 SV=1	7 transmembrane receptor (rhodopsin family)
cycg013493	inflammatory cytokines and receptors	CXCR	PREDICTED: chemokine (C-X-C motif) receptor 3.1 isoform X1 [Danio rerio]	C-X-C chemokine receptor type 4-B GN=cxcr4-b OS=Xenopus laevis (African clawed frog) PE=2 SV=1	7 transmembrane receptor (rhodopsin family)
cycg028192	inflammatory cytokines and receptors	CXCR	Cxcr4A [Danio rerio]	C-X-C chemokine receptor type 4-B GN=cxcr4-b OS=Xenopus laevis (African clawed frog) PE=2 SV=1	7 transmembrane receptor (rhodopsin family)
cycg030372	inflammatory cytokines and receptors	CXCR	Cxcr4A [Danio rerio]	C-X-C chemokine receptor type 4-B GN=cxcr4-b OS=Xenopus laevis (African clawed frog) PE=2 SV=1	7 transmembrane receptor (rhodopsin family)
cycg049974	inflammatory cytokines and receptors	CXCR	CXCR4 [Cyprinus carpio]	C-X-C chemokine receptor type 4-B GN=cxcr4-b OS=Xenopus laevis (African clawed frog) PE=2 SV=1	7 transmembrane receptor (rhodopsin family)
cycg009049	inflammatory cytokines and receptors	CXCR	CXCR4 [Cyprinus carpio]	C-X-C chemokine receptor type 4-B GN=cxcr4-b OS=Xenopus laevis (African clawed frog) PE=2 SV=1	7 transmembrane receptor (rhodopsin family)
cycg013495	inflammatory cytokines and receptors	CXCR	CXCR3 chemokine receptor [Cyprinus carpio]	C-X-C chemokine receptor type 4-B GN=cxcr4-b OS=Xenopus laevis (African clawed frog) PE=2 SV=1	7 transmembrane receptor (rhodopsin family)
cycg043813	inflammatory cytokines and receptors	CXCR	CXCR3 chemokine receptor [Cyprinus carpio]	C-X-C chemokine receptor type 4-B GN=cxcr4-b OS=Xenopus laevis (African clawed frog) PE=2 SV=1	7 transmembrane receptor (rhodopsin family)
cycg015476	inflammatory cytokines and receptors	CXCR	CXCR3 chemokine receptor [Cyprinus carpio]	C-X-C chemokine receptor type 4-B GN=cxcr4-b OS=Xenopus laevis (African clawed frog) PE=2 SV=1	7 transmembrane receptor (rhodopsin family)
cycg039566	inflammatory cytokines and receptors	CXCR	chemokine C-X-C motif receptor 3 [Ctenopharyngodon idella]	C-X-C chemokine receptor type 4-B GN=cxcr4-b OS=Xenopus laevis (African clawed frog) PE=2 SV=1	7 transmembrane receptor (rhodopsin family)
cycg031384	inflammatory cytokines and receptors	CXCR	Chemokine (C-X-C motif) receptor 7b [Danio rerio]	C-X-C chemokine receptor type 4-B GN=cxcr4-b OS=Xenopus laevis (African clawed frog) PE=2 SV=1	7 transmembrane receptor (rhodopsin family);; Serpentine type 7TM GPCR chemoreceptor Srsx
cycg039564	inflammatory cytokines and receptors	CXCR	chemokine (C-X-C motif) receptor 3.1 [Danio rerio]	C-X-C chemokine receptor type 4-A GN=cxcr4-a OS=Xenopus laevis (African clawed frog) PE=2 SV=1	7 transmembrane receptor (rhodopsin family)
cycg039378	inflammatory cytokines and receptors	CXCR	Unknown (protein for IMAGE:7257558) [Danio rerio]	C-X-C chemokine receptor type 4 {ECO:0000250|UniProtKB:P61073, ECO:0000312|EMBL:CAL49334.1} OS=Xenopus tropicalis (Western clawed frog) PE=2 SV=1	7 transmembrane receptor (rhodopsin family)
cycg050576	inflammatory cytokines and receptors	cytokine	PREDICTED: cytokine-like protein 1 isoform X1 [Danio rerio]	--	Cytokine-like protein 1;; Apolipoprotein L
cycg004309	inflammatory cytokines and receptors	cytokine	Cytokine-like protein 1 precursor [Salmo salar]	--	Cytokine-like protein 1
cycg039484	inflammatory cytokines and receptors	cytokine receptor	TPA: cytokine receptor family, class I receptor 4 [Danio rerio]	Prolactin receptor (Precursor) GN=PRLR OS=Gallus gallus (Chicken) PE=2 SV=1	Erythropoietin receptor, ligand binding;; Interleukin-6 receptor alpha chain, binding
cycg003107	inflammatory cytokines and receptors	cytokine receptor	TPA: cytokine receptor family, class I receptor 4 [Danio rerio]	Prolactin receptor (Precursor) GN=PRLR OS=Gallus gallus (Chicken) PE=2 SV=1	Erythropoietin receptor, ligand binding;; Interleukin-6 receptor alpha chain, binding
cycg021912	inflammatory cytokines and receptors	cytokine receptor	TPA: cytokine receptor family, class I receptor 4 [Danio rerio]	Prolactin receptor (Precursor) GN=PRLR OS=Columba livia (Domestic pigeon) PE=2 SV=1	Erythropoietin receptor, ligand binding;; Interleukin-6 receptor alpha chain, binding
cycg012649	inflammatory cytokines and receptors	cytokine receptor	TPA: cytokine receptor family, class I receptor 4 [Danio rerio]	Prolactin receptor (Precursor) GN=PRLR OS=Gallus gallus (Chicken) PE=2 SV=1	Erythropoietin receptor, ligand binding;; Cullin family
cycg032419	inflammatory cytokines and receptors	cytokine receptor	TPA: cytokine receptor family, class I receptor 4 [Danio rerio]	Growth hormone-binding protein (Precursor) GN=GHR OS=Columba livia (Domestic pigeon) PE=2 SV=1	Erythropoietin receptor, ligand binding
cycg033153	inflammatory cytokines and receptors	cytokine receptor	RecName: Full=Cytokine receptor-like factor 3; Short=Clf-3 protein [Danio rerio]	Cytokine receptor-like factor 3 GN=crlf3 OS=Danio rerio (Zebrafish) PE=2 SV=1	--
cycg038028	inflammatory cytokines and receptors	cytokine receptor	RecName: Full=Cytokine receptor-like factor 3; Short=Clf-3 protein [Danio rerio]	Cytokine receptor-like factor 3 GN=crlf3 OS=Danio rerio (Zebrafish) PE=2 SV=1	--
cycg027352	inflammatory cytokines and receptors	cytokine receptor	PREDICTED: cytokine receptor-like factor 2 isoform X1 [Danio rerio]	--	--
cycg027750	inflammatory cytokines and receptors	cytokine receptor	PREDICTED: cytokine receptor-like factor 1 isoform X1 [Danio rerio]	--	Ig-like C2-type domain
cycg001441	inflammatory cytokines and receptors	cytokine receptor	PREDICTED: cytokine receptor-like factor 1 isoform X1 [Danio rerio]	Prolactin receptor (Precursor) GN=PRLR OS=Columba livia (Domestic pigeon) PE=2 SV=1	Fibronectin type III domain;; Erythropoietin receptor, ligand binding;; Interleukin-6 receptor alpha chain, binding
cycg001730	inflammatory cytokines and receptors	cytokine receptor	PREDICTED: cytokine receptor-like factor 1 [Astyanax mexicanus]	Prolactin receptor (Precursor) GN=PRLR OS=Columba livia (Domestic pigeon) PE=2 SV=1	Ig-like C2-type domain
cycg038027	inflammatory cytokines and receptors	cytokine receptor	cytokine receptor-like factor 3 [Danio rerio]	Cytokine receptor-like factor 3 GN=crlf3 OS=Danio rerio (Zebrafish) PE=2 SV=1	--
cycg018145	inflammatory cytokines and receptors	cytokine receptor	cytokine receptor-like factor 1b [Danio rerio]	Prolactin receptor (Precursor) GN=PRLR OS=Columba livia (Domestic pigeon) PE=2 SV=1	--
cycg030198	inflammatory cytokines and receptors	cytokine receptor	cytokine receptor family member B9 [Danio rerio]	--	Tissue factor;; Interferon-alpha/beta receptor, fibronectin type III
cycg001833	inflammatory cytokines and receptors	cytokine receptor	cytokine receptor family member b8 precursor [Danio rerio]	--	Interferon-alpha/beta receptor, fibronectin type III
cycg002318	inflammatory cytokines and receptors	cytokine receptor	cytokine receptor family member b6 precursor [Danio rerio]	--	Interferon-alpha/beta receptor, fibronectin type III;; Tissue factor;; Fibronectin type III domain
cycg036226	inflammatory cytokines and receptors	cytokine receptor	cytokine receptor family member B5 [Ctenopharyngodon idella]	--	--
cycg029489	inflammatory cytokines and receptors	cytokine receptor	cytokine receptor family member B5 [Ctenopharyngodon idella]	--	--
cycg020500	inflammatory cytokines and receptors	cytokine receptor	Cytokine receptor family member b4 [Danio rerio]	--	Tissue factor
cycg035030	inflammatory cytokines and receptors	cytokine receptor	cytokine receptor family member B1 [Ctenopharyngodon idella]	--	--
cycg012768	inflammatory cytokines and receptors	cytokine receptor	cytokine receptor common subunit gamma precursor [Danio rerio]	Neurofilament light polypeptide GN=nefl OS=Xenopus laevis (African clawed frog) PE=2 SV=3	NF-kappa-B essential modulator NEMO
cycg046159	inflammatory cytokines and receptors	cytokine receptor	Zgc:110212 protein, partial [Danio rerio]	Cytokine receptor-like factor 3 GN=crlf3 OS=Danio rerio (Zebrafish) PE=2 SV=1	--
cycg015135	inflammatory cytokines and receptors	cytokine receptor	PREDICTED: cytokine receptor family member b2 isoform X1 [Danio rerio]	Interferon lambda receptor 1 (Precursor) GN=IFNLR1 OS=Gallus gallus (Chicken) PE=2 SV=1	Tissue factor;; Interferon-alpha/beta receptor, fibronectin type III;; Fibronectin type III domain
cycg000694	inflammatory cytokines and receptors	cytokine receptor	class II cytokine receptor crfb8 [Danio rerio]	Interferon lambda receptor 1 (Precursor) GN=IFNLR1 OS=Gallus gallus (Chicken) PE=2 SV=1	Tissue factor;; Interferon-alpha/beta receptor, fibronectin type III
cycg018160	inflammatory cytokines and receptors	EGF	PREDICTED: multiple epidermal growth factor-like domains protein 6 isoform X2 [Danio rerio]	Multiple epidermal growth factor-like domains protein 10 (Precursor) GN=megf10 OS=Xenopus tropicalis (Western clawed frog) PE=2 SV=1	Coagulation Factor Xa inhibitory site;; Laminin EGF-like (Domains III and V);; Complement Clr-like EGF-like;; Calcium-binding EGF domain
cycg021446	inflammatory cytokines and receptors	EGF	PREDICTED: epidermal growth factor-like protein 6 isoform X1 [Astyanax mexicanus]	Epidermal growth factor-like protein 6 (Precursor) GN=egfl6 OS=Xenopus laevis (African clawed frog) PE=2 SV=1	Calcium-binding EGF domain;; Complement Clr-like EGF-like;; EGF-like domain;; Coagulation Factor Xa inhibitory site;; EGF domain
cycg031157	inflammatory cytokines and receptors	EGF	epidermal growth factor-like protein 7 precursor [Danio rerio]	Epidermal growth factor-like protein 6 (Precursor) GN=egfl6 OS=Xenopus laevis (African clawed frog) PE=2 SV=1	EMI domain;; Calcium-binding EGF domain;; EGF-like domain
cycg019935	inflammatory cytokines and receptors	EGF	epidermal growth factor-like protein 6 [Danio rerio]	Epidermal growth factor-like protein 6 (Precursor) GN=egfl6 OS=Xenopus laevis (African clawed frog) PE=2 SV=1	Calcium-binding EGF domain;; Complement Clr-like EGF-like;; Coagulation Factor Xa inhibitory site;; EGF-like domain;; EGF domain
cycg049858	inflammatory cytokines and receptors	EGF	Egf protein [Danio rerio]	--	--
cycg023358	inflammatory cytokines and receptors	EGFR	PREDICTED: epidermal growth factor receptor-like, partial [Danio rerio]	Melanoma receptor tyrosine-protein kinase (Precursor) GN=xmrk OS=Xiphophorus maculatus (Southern platyfish) PE=2 SV=2	Receptor L domain
cycg023356	inflammatory cytokines and receptors	EGFR	PREDICTED: epidermal growth factor receptor-like, partial [Danio rerio]	Epidermal growth factor receptor (Precursor; Fragment) GN=EGFR OS=Gallus gallus (Chicken) PE=2 SV=1	Furin-like cysteine rich region;; Receptor L domain;; Growth factor receptor domain IV;; Receptor L domain
cycg023357	inflammatory cytokines and receptors	EGFR	PREDICTED: epidermal growth factor receptor-like, partial [Danio rerio]	Epidermal growth factor receptor (Precursor; Fragment) GN=EGFR OS=Gallus gallus (Chicken) PE=2 SV=1	Furin-like cysteine rich region
cycg008196	inflammatory cytokines and receptors	EGFR	Epidermal growth factor receptor [Danio rerio]	Melanoma receptor tyrosine-protein kinase (Precursor) GN=xmrk OS=Xiphophorus maculatus (Southern platyfish) PE=2 SV=2	Protein tyrosine kinase;; Protein kinase domain;; Growth factor receptor domain IV;; Receptor L domain;; Furin-like cysteine rich region;; Receptor L domain;; Furin-like cysteine rich region;; Growth factor receptor domain IV
cycg041234	inflammatory cytokines and receptors	EGFR	EGFR12 [Danio rerio]	Epidermal growth factor receptor (Precursor; Fragment) GN=EGFR OS=Gallus gallus (Chicken) PE=2 SV=1	Receptor L domain
cycg025626	inflammatory cytokines and receptors	EGFR	unnamed protein product [Oncorhynchus mykiss]	Epidermal growth factor receptor (Precursor; Fragment) GN=EGFR OS=Gallus gallus (Chicken) PE=2 SV=1	Receptor L domain
cycg020250	inflammatory cytokines and receptors	FAM	protein FAM65C [Danio rerio]	Protein FAM65C GN=fam65c OS=Danio rerio (Zebrafish) PE=2 SV=1	Immunoglobulin I-set domain;; Immunoglobulin domain;; Immunoglobulin domain;; Immunoglobulin domain;; Immunoglobulin V-set domain;; CD80-like C2-set immunoglobulin domain
cycg029003	inflammatory cytokines and receptors	FAM	PREDICTED: uncharacterized protein LOC101886679 [Danio rerio]	Protein FAM76B GN=fam76b OS=Xenopus tropicalis (Western clawed frog) PE=2 SV=1	Immunoglobulin domain;; Immunoglobulin I-set domain;; Immunoglobulin domain;; Immunoglobulin V-set domain
cycg002788	inflammatory cytokines and receptors	FAM	PREDICTED: uncharacterized protein LOC101884288 [Danio rerio]	Protein FAM76B GN=fam76b OS=Xenopus tropicalis (Western clawed frog) PE=2 SV=1	Immunoglobulin I-set domain;; Immunoglobulin V-set domain
cycg013328	inflammatory cytokines and receptors	FAM	PREDICTED: protein FAM222B-like [Danio rerio]	B-cell CLL/lymphoma 9-like protein GN=bcl9l OS=Danio rerio (Zebrafish) PE=2 SV=1	Protein family of FAM222A;; Protein family of FAM222A;; Protein family of FAM222A
cycg001056	inflammatory cytokines and receptors	FAM	PREDICTED: protein FAM184A isoform X1 [Danio rerio]	Microtubule-associated tumor suppressor 1 homolog A GN=mtus1a OS=Danio rerio (Zebrafish) PE=2 SV=1	--
cycg047425	inflammatory cytokines and receptors	FAM	PREDICTED: protein FAM171A1 isoform X3 [Astyanax mexicanus]	--	Zinc finger, C4 type (two domains)
cycg051488	inflammatory cytokines and receptors	FAM	PREDICTED: protein FAM13A isoform X2 [Danio rerio]	Laminin subunit gamma-1 (Precursor) GN=lamc1 OS=Danio rerio (Zebrafish) PE=2 SV=2	Fumble;; WH1 domain;; Hormone receptor domain;; Laminin EGF-like (Domains III and V);; Domain of unknown function (DUF3497);; 7 transmembrane receptor (Secretin family)
cycg001315	inflammatory cytokines and receptors	FAM	PREDICTED: protein FAM132B-like [Astyanax mexicanus]	Adipolin (Precursor) GN=fam132a OS=Danio rerio (Zebrafish) PE=2 SV=1	C1q domain
cycg038563	inflammatory cytokines and receptors	FAM	PREDICTED: protein FAM132B-like [Astyanax mexicanus]	Adipolin (Precursor) GN=fam132a OS=Danio rerio (Zebrafish) PE=2 SV=1	C1q domain
cycg048692	inflammatory cytokines and receptors	FAM	PREDICTED: protein FAM132A-like [Astyanax mexicanus]	Adipolin (Precursor) GN=fam132a OS=Danio rerio (Zebrafish) PE=2 SV=1	C1q domain
cycg018405	inflammatory cytokines and receptors	FAM	hypothetical protein FLJ23790 [Danio rerio]	Protein FAM91A1 GN=fam91a1 OS=Danio rerio (Zebrafish) PE=2 SV=2	FAM91 C-terminus;; FAM91 N-terminus;; Lecithin retinol acyltransferase;; Calcium-binding EGF domain
cycg045632	inflammatory cytokines and receptors	FGF	fibroblast growth factor 6b [Danio rerio]	Fibroblast growth factor 4 (Precursor) GN=FGF4 OS=Gallus gallus (Chicken) PE=2 SV=1	Fibroblast growth factor
cycg034832	inflammatory cytokines and receptors	FGF	fibroblast growth factor 6b [Danio rerio]	Fibroblast growth factor 4 (Precursor) GN=FGF4 OS=Gallus gallus (Chicken) PE=2 SV=1	Fibroblast growth factor
cycg010027	inflammatory cytokines and receptors	FGF	fibroblast growth factor 18b precursor [Danio rerio]	Fibroblast growth factor 8 (Precursor) GN=FGF8 OS=Gallus gallus (Chicken) PE=2 SV=1	Fibroblast growth factor
cycg010371	inflammatory cytokines and receptors	FGF	fibroblast growth factor 18b precursor [Danio rerio]	Fibroblast growth factor 8 (Precursor) GN=FGF8 OS=Gallus gallus (Chicken) PE=2 SV=1	Fibroblast growth factor
cycg000183	inflammatory cytokines and receptors	FGF	fibroblast growth factor [Cyprinus carpio]	Putative fibroblast growth factor 1 GN=fgf1 OS=Danio rerio (Zebrafish) PE=2 SV=1	Fibroblast growth factor
cycg013733	inflammatory cytokines and receptors	FGF	PREDICTED: uncharacterized protein LOC751749 isoform X1 [Danio rerio]	Fibroblast growth factor 13 GN=fgf13 OS=Xenopus laevis (African clawed frog) PE=2 SV=1	Fibroblast growth factor
cycg047806	inflammatory cytokines and receptors	FGF	PREDICTED: fibroblast growth factor 7-like [Lepisosteus oculatus]	--	Fibroblast growth factor
cycg021260	inflammatory cytokines and receptors	FGF	PREDICTED: fibroblast growth factor 7 isoform X1 [Danio rerio]	Fibroblast growth factor 4B (Precursor) GN=fgf4-b OS=Xenopus laevis (African clawed frog) PE=2 SV=1	Fibroblast growth factor
cycg017072	inflammatory cytokines and receptors	FGF	PREDICTED: fibroblast growth factor 7 isoform X1 [Danio rerio]	Fibroblast growth factor 3 (Precursor) GN=FGF3 OS=Gallus gallus (Chicken) PE=2 SV=1	Fibroblast growth factor
cycg008574	inflammatory cytokines and receptors	FGF	PREDICTED: fibroblast growth factor 14 isoform X2 [Danio rerio]	Substance-P receptor GN=TACR1 OS=Lithobates catesbeiana (American bullfrog) PE=2 SV=1	7 transmembrane receptor (rhodopsin family);; Fibroblast growth factor;; Serpentine type 7TM GPCR chemoreceptor Srsx
cycg008648	inflammatory cytokines and receptors	FGF	PREDICTED: fibroblast growth factor 14 isoform X2 [Cynoglossus semilaevis]	Fibroblast growth factor 13 GN=fgf13 OS=Xenopus laevis (African clawed frog) PE=2 SV=1	Fibroblast growth factor
cycg025477	inflammatory cytokines and receptors	FGF	PREDICTED: fibroblast growth factor 13b isoform X1 [Danio rerio]	Fibroblast growth factor 13 GN=fgf13 OS=Xenopus laevis (African clawed frog) PE=2 SV=1	Fibroblast growth factor
cycg012648	inflammatory cytokines and receptors	FGF	PREDICTED: fibroblast growth factor 13 isoform X2 [Danio rerio]	Fibroblast growth factor 13 GN=fgf13 OS=Xenopus laevis (African clawed frog) PE=2 SV=1	Fibroblast growth factor
cycg026287	inflammatory cytokines and receptors	FGF	PREDICTED: fibroblast growth factor 13 isoform X1 [Danio rerio]	Fibroblast growth factor 13 GN=fgf13 OS=Xenopus laevis (African clawed frog) PE=2 SV=1	Fibroblast growth factor
cycg026243	inflammatory cytokines and receptors	FGF	PREDICTED: fibroblast growth factor 11 isoform X1 [Danio rerio]	Fibroblast growth factor 13 GN=fgf13 OS=Xenopus laevis (African clawed frog) PE=2 SV=1	Fibroblast growth factor
cycg017513	inflammatory cytokines and receptors	FGF	PREDICTED: fibroblast growth factor 11 [Danio rerio]	Fibroblast growth factor 13 GN=fgf13 OS=Xenopus laevis (African clawed frog) PE=2 SV=1	Fibroblast growth factor;; Fibroblast growth factor
cycg048808	inflammatory cytokines and receptors	FGF	PREDICTED: fibroblast growth factor 11 [Danio rerio]	Fibroblast growth factor 13 GN=fgf13 OS=Xenopus laevis (African clawed frog) PE=2 SV=1	Fibroblast growth factor
cycg004657	inflammatory cytokines and receptors	FGF	fibroblast growth factor 8b precursor [Danio rerio]	Fibroblast growth factor 8b (Precursor) GN=fgf8b OS=Danio rerio (Zebrafish) PE=2 SV=1	Fibroblast growth factor
cycg000972	inflammatory cytokines and receptors	FGF	fibroblast growth factor 8b precursor [Danio rerio]	Fibroblast growth factor 8b (Precursor) GN=fgf8b OS=Danio rerio (Zebrafish) PE=2 SV=1	Fibroblast growth factor
cycg018063	inflammatory cytokines and receptors	FGF	fibroblast growth factor 8a [Danio rerio]	Fibroblast growth factor 8 (Precursor) GN=FGF8 OS=Gallus gallus (Chicken) PE=2 SV=1	Fibroblast growth factor
cycg000717	inflammatory cytokines and receptors	FGF	fibroblast growth factor 6b [Danio rerio]	Fibroblast growth factor 4B (Precursor) GN=fgf4-b OS=Xenopus laevis (African clawed frog) PE=2 SV=1	Fibroblast growth factor
cycg034297	inflammatory cytokines and receptors	FGF	fibroblast growth factor 6b [Danio rerio]	Fibroblast growth factor 4B (Precursor) GN=fgf4-b OS=Xenopus laevis (African clawed frog) PE=2 SV=1	--
cycg023918	inflammatory cytokines and receptors	FGF	fibroblast growth factor 6a [Danio rerio]	Fibroblast growth factor 4B (Precursor) GN=fgf4-b OS=Xenopus laevis (African clawed frog) PE=2 SV=1	Fibroblast growth factor
cycg023914	inflammatory cytokines and receptors	FGF	fibroblast growth factor 6a [Danio rerio]	Fibroblast growth factor 4B (Precursor) GN=fgf4-b OS=Xenopus laevis (African clawed frog) PE=2 SV=1	Fibroblast growth factor
cycg043313	inflammatory cytokines and receptors	FGF	fibroblast growth factor 4 precursor [Danio rerio]	Fibroblast growth factor 4B (Precursor) GN=fgf4-b OS=Xenopus laevis (African clawed frog) PE=2 SV=1	Fibroblast growth factor
cycg043314	inflammatory cytokines and receptors	FGF	fibroblast growth factor 3 precursor [Danio rerio]	Fibroblast growth factor 3 (Precursor) GN=fgf3 OS=Danio rerio (Zebrafish) PE=1 SV=1	Fibroblast growth factor
cycg048580	inflammatory cytokines and receptors	FGF	fibroblast growth factor 24 [Danio rerio]	Fibroblast growth factor 17 (Precursor) GN=fgf17 OS=Danio rerio (Zebrafish) PE=2 SV=1	Fibroblast growth factor
cycg038975	inflammatory cytokines and receptors	FGF	fibroblast growth factor 24 [Danio rerio]	Fibroblast growth factor 17 (Precursor) GN=fgf17 OS=Danio rerio (Zebrafish) PE=2 SV=1	--
cycg034833	inflammatory cytokines and receptors	FGF	fibroblast growth factor 23 precursor [Danio rerio]	Fibroblast growth factor 23 (Precursor) GN=fgf23 OS=Tetraodon nigroviridis (Spotted green pufferfish) PE=2 SV=1	Fibroblast growth factor
cycg003057	inflammatory cytokines and receptors	FGF	fibroblast growth factor 23 precursor [Danio rerio]	Fibroblast growth factor 23 (Precursor) GN=fgf23 OS=Tetraodon nigroviridis (Spotted green pufferfish) PE=2 SV=1	--
cycg000142	inflammatory cytokines and receptors	FGF	fibroblast growth factor 20 [Danio rerio]	Fibroblast growth factor 9 (Precursor) GN=fgf9 OS=Xenopus laevis (African clawed frog) PE=2 SV=1	Fibroblast growth factor
cycg026979	inflammatory cytokines and receptors	FGF	fibroblast growth factor 18b precursor [Danio rerio]	Fibroblast growth factor 8 (Precursor) GN=FGF8 OS=Gallus gallus (Chicken) PE=2 SV=1	Fibroblast growth factor;; Alpha-2-macroglobulin RAP, C-terminal domain
cycg050118	inflammatory cytokines and receptors	FGF	Fibroblast growth factor 14, partial [Podiceps cristatus]	Fibroblast growth factor 13 GN=fgf13 OS=Xenopus laevis (African clawed frog) PE=2 SV=1	Fibroblast growth factor
cycg035780	inflammatory cytokines and receptors	FGF	fibroblast growth factor 14 [Danio rerio]	Fibroblast growth factor 13 GN=fgf13 OS=Xenopus laevis (African clawed frog) PE=2 SV=1	--
cycg024987	inflammatory cytokines and receptors	FGF	fibroblast growth factor 10 precursor [Danio rerio]	Fibroblast growth factor 3 (Precursor) GN=FGF3 OS=Gallus gallus (Chicken) PE=2 SV=1	Fibroblast growth factor
cycg020403	inflammatory cytokines and receptors	FGF	fibroblast growth factor 10 precursor [Danio rerio]	Fibroblast growth factor 3 (Precursor) GN=FGF3 OS=Gallus gallus (Chicken) PE=2 SV=1	Fibroblast growth factor
cycg035988	inflammatory cytokines and receptors	FGF	fibroblast growth factor 10 [Danio rerio]	--	Fibroblast growth factor
cycg044312	inflammatory cytokines and receptors	FGF	fibroblast growth factor 1 (acidic) [Danio rerio]	Fibroblast growth factor 1 (Fragment) GN=fgf1 OS=Notophthalmus viridescens (Eastern newt) PE=1 SV=1	Fibroblast growth factor
cycg046779	inflammatory cytokines and receptors	FGFR	unnamed protein product [Oncorhynchus mykiss]	Fibroblast growth factor receptor-like 1 (Precursor) GN=FGFRL1 OS=Gallus gallus (Chicken) PE=1 SV=1	Immunoglobulin I-set domain;; Immunoglobulin domain;; Immunoglobulin domain;; Immunoglobulin domain;; Immunoglobulin V-set domain;; CD80-like C2-set immunoglobulin domain
cycg039833	inflammatory cytokines and receptors	FGFR	PREDICTED: fibroblast growth factor receptor substrate 3 [Danio rerio]	--	--
cycg039449	inflammatory cytokines and receptors	FGFR	PREDICTED: fibroblast growth factor receptor substrate 2b isoform X1 [Danio rerio]	Docking protein 3 GN=DOK3 OS=Gallus gallus (Chicken) PE=1 SV=1	PTB domain (IRS-1 type)
cycg010773	inflammatory cytokines and receptors	FGFR	PREDICTED: fibroblast growth factor receptor homolog 1-like [Danio rerio]	Fibroblast growth factor receptor 1 (Precursor) GN=FGFR1 OS=Gallus gallus (Chicken) PE=2 SV=1	Protein tyrosine kinase;; Protein kinase domain;; Protein tyrosine kinase
cycg013455	inflammatory cytokines and receptors	FGFR	PREDICTED: fibroblast growth factor receptor homolog 1-like [Danio rerio]	Fibroblast growth factor receptor 2 (Precursor) GN=FGFR2 OS=Pleurodeles waltl (Iberian ribbed newt) PE=2 SV=1	Protein tyrosine kinase;; Protein kinase domain
cycg010100	inflammatory cytokines and receptors	FGFR	PREDICTED: fibroblast growth factor receptor 3 isoform X5 [Astyanax mexicanus]	Fibroblast growth factor receptor 3 (Precursor) GN=fgfr3 OS=Danio rerio (Zebrafish) PE=2 SV=1	--
cycg010099	inflammatory cytokines and receptors	FGFR	PREDICTED: fibroblast growth factor receptor 3 isoform X3 [Danio rerio]	Fibroblast growth factor receptor 3 (Precursor) GN=fgfr3 OS=Danio rerio (Zebrafish) PE=2 SV=1	Protein tyrosine kinase;; Protein kinase domain;; Immunoglobulin I-set domain;; Immunoglobulin domain;; Immunoglobulin domain;; Immunoglobulin domain;; Immunoglobulin V-set domain
cycg030339	inflammatory cytokines and receptors	FGFR	PREDICTED: fibroblast growth factor receptor 2, partial [Pelecanus crispus]	Fibroblast growth factor receptor 2 (Precursor) GN=fgfr2 OS=Danio rerio (Zebrafish) PE=1 SV=1	Protein tyrosine kinase;; Protein kinase domain
cycg011592	inflammatory cytokines and receptors	FGFR	PREDICTED: fibroblast growth factor receptor 2 isoform X4 [Astyanax mexicanus]	Fibroblast growth factor receptor 2 (Precursor) GN=fgfr2 OS=Danio rerio (Zebrafish) PE=1 SV=1	Immunoglobulin I-set domain;; Immunoglobulin domain;; Immunoglobulin domain
cycg011545	inflammatory cytokines and receptors	FGFR	PREDICTED: fibroblast growth factor receptor 2 isoform X1 [Danio rerio]	Fibroblast growth factor receptor 2 (Precursor) GN=fgfr2 OS=Danio rerio (Zebrafish) PE=1 SV=1	Immunoglobulin I-set domain;; Immunoglobulin domain;; Immunoglobulin domain;; Immunoglobulin domain;; Immunoglobulin V-set domain;; Alphaherpesvirus glycoprotein E;; Protein tyrosine kinase;; Protein kinase domain
cycg047123	inflammatory cytokines and receptors	FGFR	PREDICTED: fibroblast growth factor receptor 1b isoform X2 [Danio rerio]	Fibroblast growth factor receptor 1-A (Precursor) GN=fgfr1a OS=Danio rerio (Zebrafish) PE=1 SV=2	Immunoglobulin I-set domain;; Immunoglobulin domain;; Immunoglobulin domain;; Immunoglobulin domain;; Immunoglobulin V-set domain;; CD80-like C2-set immunoglobulin domain;; Protein tyrosine kinase;; Protein kinase domain;; Protein tyrosine kinase
cycg016226	inflammatory cytokines and receptors	FGFR	PREDICTED: fibroblast growth factor receptor 1-A-like isoform 2 [Takifugu rubripes]	Fibroblast growth factor receptor 1-A (Precursor) GN=fgfr1a OS=Danio rerio (Zebrafish) PE=1 SV=2	Protein tyrosine kinase;; Protein kinase domain;; Immunoglobulin I-set domain;; Immunoglobulin domain;; Immunoglobulin domain;; Immunoglobulin domain;; CD80-like C2-set immunoglobulin domain;; Immunoglobulin I-set domain;; Immunoglobulin domain;; Immunoglobulin domain;; Immunoglobulin V-set domain;; Immunoglobulin I-set domain;; Immunoglobulin domain
cycg012268	inflammatory cytokines and receptors	FGFR	Fibroblast growth factor receptor-like 1b [Danio rerio]	Fibroblast growth factor receptor-like 1 (Precursor) GN=FGFRL1 OS=Gallus gallus (Chicken) PE=1 SV=1	Immunoglobulin I-set domain;; Immunoglobulin domain;; Immunoglobulin domain;; Immunoglobulin domain;; Immunoglobulin V-set domain;; CD80-like C2-set immunoglobulin domain;; Immunoglobulin V-set domain
cycg023092	inflammatory cytokines and receptors	FGFR	fibroblast growth factor receptor-like 1 precursor [Danio rerio]	Fibroblast growth factor receptor-like 1 (Precursor) GN=FGFRL1 OS=Gallus gallus (Chicken) PE=1 SV=1	Immunoglobulin I-set domain;; Immunoglobulin domain;; Immunoglobulin domain;; Immunoglobulin domain;; Immunoglobulin V-set domain
cycg031532	inflammatory cytokines and receptors	FGFR	fibroblast growth factor receptor-like 1 precursor [Danio rerio]	Fibroblast growth factor receptor-like 1 (Precursor) GN=FGFRL1 OS=Gallus gallus (Chicken) PE=1 SV=1	Immunoglobulin I-set domain;; Immunoglobulin domain;; Immunoglobulin domain;; Immunoglobulin domain;; Immunoglobulin V-set domain
cycg023748	inflammatory cytokines and receptors	FGFR	fibroblast growth factor receptor substrate 2b [Danio rerio]	--	--
cycg010490	inflammatory cytokines and receptors	FGFR	Fibroblast growth factor receptor 4 [Danio rerio]	Fibroblast growth factor receptor 4 (Precursor) GN=fgfr4 OS=Danio rerio (Zebrafish) PE=1 SV=1	Protein tyrosine kinase;; Protein kinase domain;; Immunoglobulin I-set domain;; Immunoglobulin domain;; Immunoglobulin domain;; Immunoglobulin V-set domain;; Immunoglobulin domain
cycg034604	inflammatory cytokines and receptors	FGFR	Fibroblast growth factor receptor 4 [Danio rerio]	Fibroblast growth factor receptor 4 (Precursor) GN=fgfr4 OS=Danio rerio (Zebrafish) PE=1 SV=1	Protein tyrosine kinase;; Protein kinase domain
cycg047122	inflammatory cytokines and receptors	FGFR	fibroblast growth factor receptor 1b [Danio rerio]	Fibroblast growth factor receptor 1-A (Precursor) GN=fgfr1a OS=Danio rerio (Zebrafish) PE=1 SV=2	Immunoglobulin I-set domain;; Immunoglobulin domain;; Immunoglobulin domain;; Immunoglobulin domain;; Immunoglobulin V-set domain;; CD80-like C2-set immunoglobulin domain;; Protein tyrosine kinase;; Protein kinase domain;; Protein tyrosine kinase;; Immunoglobulin I-set domain
cycg009301	inflammatory cytokines and receptors	FGFR	fibroblast growth factor receptor 1a2 [Cyprinus carpio]	Fibroblast growth factor receptor 1-A (Precursor) GN=fgfr1a OS=Danio rerio (Zebrafish) PE=1 SV=2	Protein tyrosine kinase;; Immunoglobulin I-set domain;; Immunoglobulin domain;; Protein kinase domain;; Immunoglobulin domain;; Immunoglobulin domain;; Immunoglobulin V-set domain;; CD80-like C2-set immunoglobulin domain;; Protein tyrosine kinase;; Protein kinase domain
cycg046588	inflammatory cytokines and receptors	FGFR	fibroblast growth factor receptor 1a1 [Cyprinus carpio]	Fibroblast growth factor receptor 4 (Precursor) GN=fgfr4 OS=Xenopus laevis (African clawed frog) PE=2 SV=1	Immunoglobulin I-set domain
cycg019332	inflammatory cytokines and receptors	FGFR	fibroblast growth factor receptor 1 isoform 5 [Danio rerio]	Fibroblast growth factor receptor 1-A (Precursor) GN=fgfr1a OS=Danio rerio (Zebrafish) PE=1 SV=2	Immunoglobulin I-set domain;; Immunoglobulin domain;; CD80-like C2-set immunoglobulin domain
cycg032692	inflammatory cytokines and receptors	FGFR	fibroblast growth factor receptor 1 isoform 4 [Danio rerio]	Fibroblast growth factor receptor 1-A (Precursor) GN=fgfr1a OS=Danio rerio (Zebrafish) PE=1 SV=2	Protein tyrosine kinase;; Protein kinase domain
cycg030338	inflammatory cytokines and receptors	FGFR	FGFR2c [Danio rerio]	Fibroblast growth factor receptor 2 (Precursor) GN=fgfr2 OS=Danio rerio (Zebrafish) PE=1 SV=1	Immunoglobulin I-set domain;; Immunoglobulin domain;; Protein tyrosine kinase;; Immunoglobulin domain;; Immunoglobulin domain;; Immunoglobulin V-set domain;; Protein kinase domain
cycg028696	inflammatory cytokines and receptors	Gig2	interferon-inducible protein Gig2 [Carassius auratus]	--	Poly(ADP-ribose) polymerase catalytic domain
cycg005231	inflammatory cytokines and receptors	Gig2	Gig2-like protein CauO [Carassius auratus]	--	Poly(ADP-ribose) polymerase catalytic domain
cycg028700	inflammatory cytokines and receptors	Gig2	Gig2-like protein CauIb [Carassius auratus]	--	Poly(ADP-ribose) polymerase catalytic domain
cycg028697	inflammatory cytokines and receptors	Gig2	Gig2-like protein CauIb [Carassius auratus]	--	Poly(ADP-ribose) polymerase catalytic domain
cycg028698	inflammatory cytokines and receptors	Gig2	Gig2-like protein CauIb [Carassius auratus]	--	--
PB.4501	inflammatory cytokines and receptors	Gig2	Gig2-like protein CauA [Carassius auratus]	--	Poly(ADP-ribose) polymerase catalytic domain
cycg045148	inflammatory cytokines and receptors	GVIN	PREDICTED: LOW QUALITY PROTEIN: interferon-induced very large GTPase 1-like [Danio rerio]	--	AIG1 family
cycg032206	inflammatory cytokines and receptors	GVIN	PREDICTED: LOW QUALITY PROTEIN: interferon-induced very large GTPase 1-like [Danio rerio]	--	AIG1 family
cycg043746	inflammatory cytokines and receptors	GVIN	PREDICTED: LOW QUALITY PROTEIN: interferon-induced very large GTPase 1-like [Danio rerio]	--	AIG1 family
cycg030471	inflammatory cytokines and receptors	GVIN	PREDICTED: LOW QUALITY PROTEIN: interferon-induced very large GTPase 1-like [Danio rerio]	--	--
cycg022161	inflammatory cytokines and receptors	GVIN	PREDICTED: LOW QUALITY PROTEIN: interferon-induced very large GTPase 1-like [Danio rerio]	--	--
cycg022144	inflammatory cytokines and receptors	GVIN	PREDICTED: interferon-induced very large GTPase 1-like, partial [Danio rerio]	--	Root hair defective 3 GTP-binding protein (RHD3)
cycg030470	inflammatory cytokines and receptors	GVIN	PREDICTED: interferon-induced very large GTPase 1-like, partial [Danio rerio]	--	--
cycg048338	inflammatory cytokines and receptors	GVIN	PREDICTED: interferon-induced very large GTPase 1-like isoform X3 [Danio rerio]	--	--
cycg029781	inflammatory cytokines and receptors	GVIN	PREDICTED: interferon-induced very large GTPase 1-like [Oreochromis niloticus]	--	hAT family C-terminal dimerisation region
cycg039896	inflammatory cytokines and receptors	GVIN	PREDICTED: interferon-induced very large GTPase 1-like [Oreochromis niloticus]	--	Dynamin family
cycg052009	inflammatory cytokines and receptors	GVIN	PREDICTED: interferon-induced very large GTPase 1-like [Danio rerio]	E3 ubiquitin-protein ligase TRIM33 GN=trim33 OS=Danio rerio (Zebrafish) PE=2 SV=1	SAND domain;; PHD-finger
cycg002580	inflammatory cytokines and receptors	GVIN	PREDICTED: interferon-induced very large GTPase 1-like [Danio rerio]	--	Root hair defective 3 GTP-binding protein (RHD3);; Dynamin family;; Guanylate-binding protein, N-terminal domain
cycg023016	inflammatory cytokines and receptors	GVIN	PREDICTED: interferon-induced very large GTPase 1-like [Danio rerio]	--	Root hair defective 3 GTP-binding protein (RHD3)
cycg034314	inflammatory cytokines and receptors	GVIN	PREDICTED: interferon-induced very large GTPase 1-like [Danio rerio]	--	PAAD/DAPIN/Pyrin domain
cycg034315	inflammatory cytokines and receptors	GVIN	PREDICTED: interferon-induced very large GTPase 1-like [Danio rerio]	--	PAAD/DAPIN/Pyrin domain
cycg033601	inflammatory cytokines and receptors	GVIN	PREDICTED: interferon-induced very large GTPase 1-like [Danio rerio]	Receptor-type tyrosine-protein phosphatase eta (Precursor) GN=PTPRJ OS=Gallus gallus (Chicken) PE=2 SV=2	Fibronectin type III domain;; Root hair defective 3 GTP-binding protein (RHD3);; Dynamin family
cycg033606	inflammatory cytokines and receptors	GVIN	PREDICTED: interferon-induced very large GTPase 1-like [Danio rerio]	--	Fibronectin type III domain;; Root hair defective 3 GTP-binding protein (RHD3);; Dynamin family
cycg004981	inflammatory cytokines and receptors	GVIN	PREDICTED: interferon-induced very large GTPase 1-like [Danio rerio]	--	Dynamin family;; Root hair defective 3 GTP-binding protein (RHD3);; Guanylate-binding protein, N-terminal domain;; 50S ribosome-binding GTPase;; Miro-like protein
cycg010744	inflammatory cytokines and receptors	GVIN	PREDICTED: interferon-induced very large GTPase 1-like [Danio rerio]	--	Dynamin family;; Root hair defective 3 GTP-binding protein (RHD3);; AIG1 family
cycg051420	inflammatory cytokines and receptors	GVIN	PREDICTED: interferon-induced very large GTPase 1-like [Danio rerio]	--	Dynamin family
cycg004974	inflammatory cytokines and receptors	GVIN	PREDICTED: interferon-induced very large GTPase 1-like [Danio rerio]	--	Dynamin family
cycg023776	inflammatory cytokines and receptors	GVIN	PREDICTED: interferon-induced very large GTPase 1-like [Danio rerio]	Myosin-9 GN=MYH9 OS=Gallus gallus (Chicken) PE=2 SV=1	AIG1 family;; Dynamin family;; 50S ribosome-binding GTPase
cycg021788	inflammatory cytokines and receptors	GVIN	PREDICTED: interferon-induced very large GTPase 1-like [Danio rerio]	--	AIG1 family;; AIG1 family
cycg040288	inflammatory cytokines and receptors	GVIN	PREDICTED: interferon-induced very large GTPase 1-like [Danio rerio]	--	AIG1 family;; 50S ribosome-binding GTPase;; Miro-like protein;; Dynamin family;; Protein of unknown function, DUF258;; Ferrous iron transport protein B
cycg039237	inflammatory cytokines and receptors	GVIN	PREDICTED: interferon-induced very large GTPase 1-like [Danio rerio]	--	AIG1 family
cycg002045	inflammatory cytokines and receptors	GVIN	PREDICTED: interferon-induced very large GTPase 1-like [Danio rerio]	--	AIG1 family
cycg051396	inflammatory cytokines and receptors	GVIN	PREDICTED: interferon-induced very large GTPase 1-like [Danio rerio]	Myosin-11 GN=MYH11 OS=Gallus gallus (Chicken) PE=1 SV=4	--
cycg052008	inflammatory cytokines and receptors	GVIN	PREDICTED: interferon-induced very large GTPase 1-like [Danio rerio]	--	--
cycg033607	inflammatory cytokines and receptors	GVIN	PREDICTED: interferon-induced very large GTPase 1-like [Danio rerio]	--	--
cycg026020	inflammatory cytokines and receptors	GVIN	PREDICTED: interferon-induced very large GTPase 1-like [Danio rerio]	--	--
cycg004982	inflammatory cytokines and receptors	GVIN	PREDICTED: interferon-induced very large GTPase 1-like [Danio rerio]	--	--
cycg052478	inflammatory cytokines and receptors	GVIN	PREDICTED: interferon-induced very large GTPase 1-like [Danio rerio]	--	--
cycg048336	inflammatory cytokines and receptors	GVIN	PREDICTED: interferon-induced very large GTPase 1-like [Danio rerio]	--	--
cycg036831	inflammatory cytokines and receptors	GVIN	PREDICTED: interferon-induced very large GTPase 1-like [Danio rerio]	--	--
cycg034390	inflammatory cytokines and receptors	GVIN	PREDICTED: interferon-induced very large GTPase 1-like [Danio rerio]	--	--
cycg023015	inflammatory cytokines and receptors	GVIN	PREDICTED: interferon-induced very large GTPase 1-like [Danio rerio]	--	--
cycg039463	inflammatory cytokines and receptors	GVIN	PREDICTED: interferon-induced very large GTPase 1-like [Danio rerio]	--	--
cycg000370	inflammatory cytokines and receptors	GVIN	PREDICTED: interferon-induced very large GTPase 1-like [Danio rerio]	--	--
cycg034319	inflammatory cytokines and receptors	GVIN	PREDICTED: interferon-induced very large GTPase 1-like [Danio rerio]	--	--
cycg002048	inflammatory cytokines and receptors	GVIN	PREDICTED: interferon-induced very large GTPase 1-like [Danio rerio]	--	Root hair defective 3 GTP-binding protein (RHD3);; Dynamin family;; Guanylate-binding protein, N-terminal domain
cycg047569	inflammatory cytokines and receptors	GVIN	PREDICTED: interferon-induced very large GTPase 1-like [Danio rerio]	--	Root hair defective 3 GTP-binding protein (RHD3);; Dynamin family;; Guanylate-binding protein, N-terminal domain
cycg026019	inflammatory cytokines and receptors	GVIN	PREDICTED: interferon-induced very large GTPase 1-like [Danio rerio]	--	Root hair defective 3 GTP-binding protein (RHD3);; Dynamin family
cycg011043	inflammatory cytokines and receptors	GVIN	PREDICTED: interferon-induced very large GTPase 1-like [Danio rerio]	--	Root hair defective 3 GTP-binding protein (RHD3);; Dynamin family
cycg002047	inflammatory cytokines and receptors	GVIN	PREDICTED: interferon-induced very large GTPase 1-like [Danio rerio]	--	Dynamin family;; Root hair defective 3 GTP-binding protein (RHD3);; Guanylate-binding protein, N-terminal domain
cycg051419	inflammatory cytokines and receptors	GVIN	PREDICTED: interferon-induced very large GTPase 1-like [Danio rerio]	--	Dynamin family;; Root hair defective 3 GTP-binding protein (RHD3)
cycg002616	inflammatory cytokines and receptors	GVIN	PREDICTED: interferon-induced very large GTPase 1-like [Danio rerio]	Stonustoxin subunit beta OS=Synanceia horrida (Estuarine stonefish) PE=1 SV=3	Dynamin family;; 50S ribosome-binding GTPase;; Root hair defective 3 GTP-binding protein (RHD3)
cycg048470	inflammatory cytokines and receptors	GVIN	PREDICTED: interferon-induced very large GTPase 1-like [Danio rerio]	--	Dynamin family;; 50S ribosome-binding GTPase;; Root hair defective 3 GTP-binding protein (RHD3)
cycg047567	inflammatory cytokines and receptors	GVIN	PREDICTED: interferon-induced very large GTPase 1-like [Danio rerio]	--	Dynamin family
cycg048337	inflammatory cytokines and receptors	GVIN	PREDICTED: interferon-induced very large GTPase 1-like [Danio rerio]	--	Dynamin family
cycg039238	inflammatory cytokines and receptors	GVIN	PREDICTED: interferon-induced very large GTPase 1-like [Danio rerio]	--	Dynamin family
cycg002581	inflammatory cytokines and receptors	GVIN	PREDICTED: interferon-induced very large GTPase 1-like [Danio rerio]	--	Domain of unknown function (DUF1858)
cycg047570	inflammatory cytokines and receptors	GVIN	PREDICTED: interferon-induced very large GTPase 1-like [Danio rerio]	--	AIG1 family
cycg034313	inflammatory cytokines and receptors	GVIN	PREDICTED: interferon-induced very large GTPase 1-like [Danio rerio]	--	50S ribosome-binding GTPase;; Guanylate-binding protein, N-terminal domain
cycg034316	inflammatory cytokines and receptors	GVIN	PREDICTED: interferon-induced very large GTPase 1-like [Danio rerio]	Myosin-9 GN=MYH9 OS=Gallus gallus (Chicken) PE=2 SV=1	50S ribosome-binding GTPase;; Dynamin family
cycg004977	inflammatory cytokines and receptors	GVIN	PREDICTED: interferon-induced very large GTPase 1-like [Danio rerio]	--	50S ribosome-binding GTPase
cycg052477	inflammatory cytokines and receptors	GVIN	PREDICTED: interferon-induced very large GTPase 1-like [Danio rerio]	--	50S ribosome-binding GTPase
cycg034317	inflammatory cytokines and receptors	GVIN	PREDICTED: interferon-induced very large GTPase 1-like [Danio rerio]	Myosin-9 GN=MYH9 OS=Gallus gallus (Chicken) PE=2 SV=1	--
cycg024902	inflammatory cytokines and receptors	GVIN	PREDICTED: interferon-induced very large GTPase 1-like [Danio rerio]	Myosin-9 GN=MYH9 OS=Gallus gallus (Chicken) PE=2 SV=1	--
cycg019083	inflammatory cytokines and receptors	GVIN	PREDICTED: interferon-induced very large GTPase 1-like [Danio rerio]	Centrosomal protein of 131 kDa GN=cep131 OS=Danio rerio (Zebrafish) PE=1 SV=1	--
cycg021786	inflammatory cytokines and receptors	GVIN	PREDICTED: interferon-induced very large GTPase 1-like [Danio rerio]	--	--
cycg032143	inflammatory cytokines and receptors	GVIN	PREDICTED: interferon-induced very large GTPase 1-like [Danio rerio]	--	--
cycg011044	inflammatory cytokines and receptors	GVIN	PREDICTED: interferon-induced very large GTPase 1-like [Danio rerio]	--	--
cycg002046	inflammatory cytokines and receptors	GVIN	PREDICTED: interferon-induced very large GTPase 1-like [Danio rerio]	--	--
cycg048339	inflammatory cytokines and receptors	GVIN	PREDICTED: interferon-induced very large GTPase 1-like [Danio rerio]	--	--
cycg002049	inflammatory cytokines and receptors	GVIN	PREDICTED: interferon-induced very large GTPase 1-like [Danio rerio]	--	--
cycg011047	inflammatory cytokines and receptors	GVIN	PREDICTED: interferon-induced very large GTPase 1-like [Danio rerio]	--	--
cycg026012	inflammatory cytokines and receptors	GVIN	PREDICTED: interferon-induced very large GTPase 1-like [Danio rerio]	--	--
cycg004980	inflammatory cytokines and receptors	GVIN	PREDICTED: interferon-induced very large GTPase 1-like [Danio rerio]	--	--
cycg002617	inflammatory cytokines and receptors	GVIN	PREDICTED: interferon-induced very large GTPase 1-like [Danio rerio]	--	--
cycg002041	inflammatory cytokines and receptors	GVIN	PREDICTED: interferon-induced very large GTPase 1-like [Danio rerio]	--	--
cycg036677	inflammatory cytokines and receptors	GVIN	PREDICTED: interferon-induced very large GTPase 1-like [Danio rerio]	--	--
cycg038801	inflammatory cytokines and receptors	GVIN	PREDICTED: interferon-induced very large GTPase 1-like [Danio rerio]	--	--
cycg036833	inflammatory cytokines and receptors	GVIN	PREDICTED: interferon-induced very large GTPase 1-like [Danio rerio]	--	--
cycg004973	inflammatory cytokines and receptors	GVIN	PREDICTED: interferon-induced very large GTPase 1-like [Danio rerio]	--	--
cycg011046	inflammatory cytokines and receptors	GVIN	PREDICTED: interferon-induced very large GTPase 1-like [Danio rerio]	--	--
cycg039620	inflammatory cytokines and receptors	GVIN	PREDICTED: interferon-induced very large GTPase 1-like [Danio rerio]	--	--
cycg046395	inflammatory cytokines and receptors	GVIN	PREDICTED: interferon-induced very large GTPase 1-like [Danio rerio]	--	--
cycg036832	inflammatory cytokines and receptors	GVIN	PREDICTED: interferon-induced very large GTPase 1-like [Danio rerio]	--	--
cycg004971	inflammatory cytokines and receptors	GVIN	PREDICTED: interferon-induced very large GTPase 1-like [Danio rerio]	--	--
cycg011045	inflammatory cytokines and receptors	GVIN	PREDICTED: interferon-induced very large GTPase 1-like [Danio rerio]	--	--
cycg038799	inflammatory cytokines and receptors	GVIN	PREDICTED: interferon-induced very large GTPase 1-like [Danio rerio]	--	--
cycg052586	inflammatory cytokines and receptors	GVIN	PREDICTED: interferon-induced very large GTPase 1-like [Danio rerio]	--	--
cycg011049	inflammatory cytokines and receptors	GVIN	PREDICTED: interferon-induced very large GTPase 1-like [Danio rerio]	--	--
cycg002037	inflammatory cytokines and receptors	GVIN	PREDICTED: interferon-induced very large GTPase 1-like [Danio rerio]	--	--
cycg004976	inflammatory cytokines and receptors	GVIN	PREDICTED: interferon-induced very large GTPase 1-like [Danio rerio]	--	--
cycg021785	inflammatory cytokines and receptors	GVIN	PREDICTED: interferon-induced very large GTPase 1-like [Danio rerio]	--	--
cycg004972	inflammatory cytokines and receptors	GVIN	PREDICTED: interferon-induced very large GTPase 1-like [Danio rerio]	--	--
cycg038800	inflammatory cytokines and receptors	GVIN	PREDICTED: interferon-induced very large GTPase 1-like [Danio rerio]	--	--
cycg036840	inflammatory cytokines and receptors	GVIN	PREDICTED: interferon-induced very large GTPase 1 [Danio rerio]	Uncharacterized protein KIAA1211 homolog GN=si:dkeyp-117h8.2 OS=Danio rerio (Zebrafish) PE=4 SV=3	--
cycg015126	inflammatory cytokines and receptors	HB-EGF	PREDICTED: proheparin-binding EGF-like growth factor isoform X1 [Danio rerio]	Heparin-binding EGF-like growth factor (Precursor) GN=HBEGF OS=Gallus gallus (Chicken) PE=1 SV=1	Human growth factor-like EGF
cycg032745	inflammatory cytokines and receptors	HB-EGF	PREDICTED: proheparin-binding EGF-like growth factor [Danio rerio]	Heparin-binding EGF-like growth factor (Precursor) GN=HBEGF OS=Gallus gallus (Chicken) PE=1 SV=1	--
cycg021644	inflammatory cytokines and receptors	IFI	PREDICTED: interferon-induced protein 44-like isoform X2 [Danio rerio]	TLD domain-containing protein 1 GN=tldc1 OS=Danio rerio (Zebrafish) PE=2 SV=1	TLD
cycg021758	inflammatory cytokines and receptors	IFI	PREDICTED: interferon-induced protein 44-like isoform X2 [Danio rerio]	TLD domain-containing protein 1 GN=tldc1 OS=Danio rerio (Zebrafish) PE=2 SV=1	TLD
cycg027265	inflammatory cytokines and receptors	IFI	PREDICTED: interferon-induced protein 44-like isoform X2 [Danio rerio]	--	TLD
cycg050480	inflammatory cytokines and receptors	IFI	PREDICTED: interferon-induced protein 44-like isoform X2 [Danio rerio]	--	--
cycg027252	inflammatory cytokines and receptors	IFI	PREDICTED: interferon-induced protein 44-like isoform X1 [Danio rerio]	--	TLD;; Septin;; 50S ribosome-binding GTPase;; Conserved hypothetical ATP binding protein
cycg027270	inflammatory cytokines and receptors	IFI	PREDICTED: interferon-induced protein 44-like isoform X1 [Danio rerio]	--	TLD;; 50S ribosome-binding GTPase;; Septin
cycg027267	inflammatory cytokines and receptors	IFI	PREDICTED: interferon-induced protein 44-like isoform X1 [Danio rerio]	--	TLD;; 50S ribosome-binding GTPase;; Septin
cycg021640	inflammatory cytokines and receptors	IFI	PREDICTED: interferon-induced protein 44-like isoform X1 [Danio rerio]	Serine/arginine-rich splicing factor 2 GN=SRSF2 OS=Gallus gallus (Chicken) PE=2 SV=1	TLD;; 50S ribosome-binding GTPase
cycg021643	inflammatory cytokines and receptors	IFI	PREDICTED: interferon-induced protein 44-like isoform X1 [Danio rerio]	TLD domain-containing protein 1 GN=tldc1 OS=Danio rerio (Zebrafish) PE=2 SV=1	TLD
cycg021606	inflammatory cytokines and receptors	IFI	PREDICTED: interferon-induced protein 44-like isoform X1 [Danio rerio]	--	50S ribosome-binding GTPase;; Septin;; Conserved hypothetical ATP binding protein;; TLD
cycg021759	inflammatory cytokines and receptors	IFI	PREDICTED: interferon-induced protein 44-like isoform X1 [Danio rerio]	--	50S ribosome-binding GTPase;; Septin
cycg021641	inflammatory cytokines and receptors	IFI	PREDICTED: interferon-induced protein 44-like isoform X1 [Danio rerio]	--	50S ribosome-binding GTPase
cycg021642	inflammatory cytokines and receptors	IFI	PREDICTED: interferon-induced protein 44-like isoform X1 [Danio rerio]	--	--
cycg017702	inflammatory cytokines and receptors	IFI	PREDICTED: interferon-induced protein 44-like [Poecilia reticulata]	Myb/SANT-like DNA-binding domain-containing protein 2 GN=MSANTD2 OS=Gallus gallus (Chicken) PE=2 SV=1	Myb/SANT-like DNA-binding domain;; Myb/SANT-like DNA-binding domain
PB.5872	inflammatory cytokines and receptors	IFI	PREDICTED: interferon-induced protein 44-like [Poecilia reticulata]	--	--
cycg028464	inflammatory cytokines and receptors	IFI	PREDICTED: interferon-induced protein 44-like [Poecilia reticulata]	--	--
cycg027211	inflammatory cytokines and receptors	IFI	PREDICTED: interferon-induced protein 44-like [Poecilia reticulata]	--	--
cycg007280	inflammatory cytokines and receptors	IFI	PREDICTED: interferon-induced protein 44-like [Poecilia formosa]	Myb/SANT-like DNA-binding domain-containing protein 2 GN=MSANTD2 OS=Gallus gallus (Chicken) PE=2 SV=1	Myb/SANT-like DNA-binding domain;; Myb/SANT-like DNA-binding domain;; Alcohol dehydrogenase transcription factor Myb/SANT-like
cycg049077	inflammatory cytokines and receptors	IFI	PREDICTED: interferon-induced protein 44-like [Poecilia formosa]	Myb/SANT-like DNA-binding domain-containing protein 2 GN=MSANTD2 OS=Gallus gallus (Chicken) PE=2 SV=1	Myb/SANT-like DNA-binding domain;; Myb/SANT-like DNA-binding domain
cycg040935	inflammatory cytokines and receptors	IFI	PREDICTED: interferon-induced protein 44-like [Poecilia formosa]	Myb/SANT-like DNA-binding domain-containing protein 2 GN=MSANTD2 OS=Gallus gallus (Chicken) PE=2 SV=1	Myb/SANT-like DNA-binding domain;; Myb/SANT-like DNA-binding domain
cycg007281	inflammatory cytokines and receptors	IFI	PREDICTED: interferon-induced protein 44-like [Poecilia formosa]	Myb/SANT-like DNA-binding domain-containing protein 2 GN=MSANTD2 OS=Gallus gallus (Chicken) PE=2 SV=1	Myb/SANT-like DNA-binding domain;; Myb/SANT-like DNA-binding domain
cycg036017	inflammatory cytokines and receptors	IFI	PREDICTED: interferon-induced protein 44-like [Poecilia formosa]	--	Myb/SANT-like DNA-binding domain
cycg034496	inflammatory cytokines and receptors	IFI	PREDICTED: interferon-induced protein 44-like [Poecilia formosa]	--	--
cycg028499	inflammatory cytokines and receptors	IFI	PREDICTED: interferon-induced protein 44-like [Danio rerio]	--	PrkA AAA domain;; Gtr1/RagA G protein conserved region
cycg021548	inflammatory cytokines and receptors	IFI	PREDICTED: interferon-induced protein 44-like [Danio rerio]	--	PrkA AAA domain
cycg000457	inflammatory cytokines and receptors	IFI	PREDICTED: interferon-induced protein 44-like [Danio rerio]	--	Conserved hypothetical ATP binding protein
cycg032910	inflammatory cytokines and receptors	IFI	PREDICTED: interferon-induced protein 44-like [Danio rerio]	--	50S ribosome-binding GTPase;; Conserved hypothetical ATP binding protein;; Gtr1/RagA G protein conserved region
cycg005878	inflammatory cytokines and receptors	IFI	PREDICTED: interferon-induced protein 44-like [Danio rerio]	--	--
cycg044693	inflammatory cytokines and receptors	IFI	PREDICTED: interferon-induced protein 44-like [Danio rerio]	--	--
cycg000013	inflammatory cytokines and receptors	IFI	PREDICTED: interferon-induced protein 44 [Danio rerio]	--	50S ribosome-binding GTPase
cycg008439	inflammatory cytokines and receptors	IFI	PREDICTED: interferon-induced protein 44 [Danio rerio]	--	--
cycg041134	inflammatory cytokines and receptors	IFI	PREDICTED: interferon-induced protein 44 [Danio rerio]	--	--
cycg029938	inflammatory cytokines and receptors	IFI	PREDICTED: interferon-induced protein 44 [Danio rerio]	--	--
cycg012964	inflammatory cytokines and receptors	IFI	PREDICTED: interferon-induced protein 44 [Danio rerio]	--	--
cycg034111	inflammatory cytokines and receptors	IFI	PREDICTED: interferon-induced protein 44 [Danio rerio]	--	--
cycg010839	inflammatory cytokines and receptors	IFIT	PREDICTED: interferon-induced protein with tetratricopeptide repeats 5-like isoform X1 [Danio rerio]	--	TPR repeat;; Tetratricopeptide repeat;; Tetratricopeptide repeat;; Tetratricopeptide repeat;; Tetratricopeptide repeat;; Tetratricopeptide repeat;; Tetratricopeptide repeat;; Tetratricopeptide repeat;; Tetratricopeptide repeat
cycg010822	inflammatory cytokines and receptors	IFIT	PREDICTED: interferon-induced protein with tetratricopeptide repeats 5-like isoform X1 [Danio rerio]	--	TPR repeat;; Tetratricopeptide repeat;; Tetratricopeptide repeat;; Tetratricopeptide repeat;; Tetratricopeptide repeat;; Tetratricopeptide repeat;; Tetratricopeptide repeat;; Tetratricopeptide repeat;; Tetratricopeptide repeat
cycg010837	inflammatory cytokines and receptors	IFIT	PREDICTED: interferon-induced protein with tetratricopeptide repeats 5-like [Danio rerio]	--	TPR repeat;; Tetratricopeptide repeat
cycg044829	inflammatory cytokines and receptors	IFIT	PREDICTED: interferon-induced protein with tetratricopeptide repeats 5-like [Danio rerio]	--	Tetratricopeptide repeat;; TPR repeat;; Tetratricopeptide repeat;; Tetratricopeptide repeat;; Tetratricopeptide repeat;; Tetratricopeptide repeat
cycg040264	inflammatory cytokines and receptors	IFIT	PREDICTED: interferon-induced protein with tetratricopeptide repeats 5-like [Danio rerio]	--	Tetratricopeptide repeat;; TPR repeat;; Tetratricopeptide repeat;; Tetratricopeptide repeat;; Tetratricopeptide repeat;; Tetratricopeptide repeat
cycg048327	inflammatory cytokines and receptors	IFIT	PREDICTED: interferon-induced protein with tetratricopeptide repeats 1 [Danio rerio]	--	Tetratricopeptide repeat
cycg010821	inflammatory cytokines and receptors	IFIT	interferon-induced protein with tetratricopeptide repeats [Danio rerio]	--	TPR repeat;; Tetratricopeptide repeat;; Tetratricopeptide repeat;; Tetratricopeptide repeat;; Tetratricopeptide repeat;; Tetratricopeptide repeat;; Tetratricopeptide repeat
cycg004813	inflammatory cytokines and receptors	IFIT	interferon-induced protein with tetratricopeptide repeats [Danio rerio]	--	Caspase recruitment domain;; AIG1 family;; Function to find;; TPR repeat;; Tetratricopeptide repeat;; Tetratricopeptide repeat;; Tetratricopeptide repeat;; Tetratricopeptide repeat;; Tetratricopeptide repeat;; Tetratricopeptide repeat;; Tetratricopeptide repeat;; Tetratricopeptide repeat;; Tetratricopeptide repeat;; Tetratrico peptide repeat;; Tetratricopeptide repeat
cycg027266	inflammatory cytokines and receptors	IFN induced proteins and relevant	PREDICTED: interferon-induced protein 44-like isoform X1 [Danio rerio]	TLD domain-containing protein 1 GN=tldc1 OS=Xenopus laevis (African clawed frog) PE=2 SV=1	TLD
cycg001448	inflammatory cytokines and receptors	IFN induced proteins and relevant	PREDICTED: interferon-induced guanylate-binding protein 1 [Danio rerio]	Leucine-rich repeat and coiled-coil domain-containing protein 1 GN=lrrcc1 OS=Xenopus laevis (African clawed frog) PE=2 SV=1	Guanylate-binding protein, C-terminal domain;; Guanylate-binding protein, N-terminal domain
cycg014904	inflammatory cytokines and receptors	IIGP	PREDICTED: interferon-inducible GTPase 5 [Danio rerio]	E3 ubiquitin-protein ligase CBL-B GN=cblb OS=Xenopus tropicalis (Western clawed frog) PE=2 SV=1	CBL proto-oncogene N-terminus, SH2-like domain;; Interferon-inducible GTPase (IIGP);; CBL proto-oncogene N-terminal domain 1;; Zinc finger, C3HC4 type (RING finger);; Zinc finger, C3HC4 type (RING finger);; 50S ribosome-binding GTPase;; Zinc finger, C3HC4 type (RING finger);; Interferon-inducible GTPase (IIGP)
PB.3334	inflammatory cytokines and receptors	IL1	interleukin-1 family member A [Danio rerio]	--	Interleukin-1 / 18
cycg049297	inflammatory cytokines and receptors	IL-1	interleukin-1 beta [Cyprinus carpio]	Interleukin-1 beta (Precursor) GN=il1b OS=Oncorhynchus mykiss (Rainbow trout) PE=2 SV=1	Interleukin-1 / 18;; Interleukin-1 propeptide
cycg049284	inflammatory cytokines and receptors	IL-1	interleukin 1 beta 2-1 [Cyprinus carpio]	Interleukin-1 beta (Precursor) GN=il1b OS=Oncorhynchus mykiss (Rainbow trout) PE=2 SV=1	Interleukin-1 / 18;; Interleukin-1 propeptide
cycg049285	inflammatory cytokines and receptors	IL-1	interleukin 1 beta 2-1 [Cyprinus carpio]	Interleukin-1 beta (Precursor) GN=il1b OS=Oncorhynchus mykiss (Rainbow trout) PE=2 SV=1	Interleukin-1 / 18;; Interleukin-1 propeptide
cycg006102	inflammatory cytokines and receptors	IL-10	interleukin-10 [Catla catla]	Interleukin-10 (Precursor) OS=Gallus gallus (Chicken) PE=2 SV=2	Interleukin 10;; Interleukin 22 IL-10-related T-cell-derived-inducible factor
cycg035130	inflammatory cytokines and receptors	IL-10	interleukin 10 [Cyprinus carpio]	Interleukin-10 (Precursor) OS=Gallus gallus (Chicken) PE=2 SV=2	Interleukin 10;; Interleukin 22 IL-10-related T-cell-derived-inducible factor
cycg023938	inflammatory cytokines and receptors	IL10R	interleukin-10 receptor 1 [Carassius auratus]	--	Interferon-alpha/beta receptor, fibronectin type III
cycg028947	inflammatory cytokines and receptors	IL10R	interleukin-10 receptor 1 [Carassius auratus]	--	--
cycg014517	inflammatory cytokines and receptors	IL-12	interleukin-12 p40b subunit [Cyprinus carpio]	--	--
cycg043734	inflammatory cytokines and receptors	IL-12	interleukin-12 p40a subunit [Cyprinus carpio]	--	Cytokine interleukin-12p40 C-terminus
cycg038803	inflammatory cytokines and receptors	IL12R	TPA: interleukin 12 receptor beta 2.b [Danio rerio]	Protein sidekick-1 (Precursor) GN=SDK1 OS=Gallus gallus (Chicken) PE=2 SV=1	Fibronectin type III domain
cycg002501	inflammatory cytokines and receptors	IL12R	TPA: interleukin 12 receptor beta 2.b [Danio rerio]	--	Fibronectin type III domain
cycg006621	inflammatory cytokines and receptors	IL12R	PREDICTED: interleukin-12 receptor subunit beta-2 isoform X1 [Danio rerio]	Ephrin type-B receptor 5 (Precursor) GN=EPHB5 OS=Gallus gallus (Chicken) PE=2 SV=1	Fibronectin type III domain;; Fibronectin type III domain
cycg022065	inflammatory cytokines and receptors	IL12R	PREDICTED: interleukin-12 receptor subunit beta-1 isoform X1 [Danio rerio]	Neural cell adhesion molecule L1.1 (Fragment) GN=nadl1.1 OS=Danio rerio (Zebrafish) PE=2 SV=1	Fibronectin type III domain
cycg050721	inflammatory cytokines and receptors	IL13R	interleukin-13 receptor subunit alpha-2 precursor [Danio rerio]	Prolactin receptor (Precursor) GN=PRLR OS=Columba livia (Domestic pigeon) PE=2 SV=1	Interleukin-6 receptor alpha chain, binding;; Calponin homology (CH) domain
cycg024583	inflammatory cytokines and receptors	IL-15	interleukin 15 [Danio rerio]	--	Interleukin 15
cycg000198	inflammatory cytokines and receptors	IL-15	interleukin 15 [Danio rerio]	--	--
cycg025601	inflammatory cytokines and receptors	IL15R	interleukin 15 receptor alpha isoform 8 [Danio rerio]	--	Sushi domain (SCR repeat)
cycg029143	inflammatory cytokines and receptors	IL16	PREDICTED: pro-interleukin-16-like [Danio rerio]	Disks large homolog 1 GN=dlg1 OS=Xenopus tropicalis (Western clawed frog) PE=2 SV=1	PDZ domain (Also known as DHR or GLGF);; PDZ domain
cycg029144	inflammatory cytokines and receptors	IL-16	PREDICTED: pro-interleukin-16-like, partial [Danio rerio]	Discs large homolog 1-like protein GN=dlg1l OS=Danio rerio (Zebrafish) PE=2 SV=1	PDZ domain (Also known as DHR or GLGF);; PDZ domain
cycg028279	inflammatory cytokines and receptors	IL-16	PREDICTED: pro-interleukin-16 isoform X3 [Astyanax mexicanus]	Discs large homolog 1-like protein GN=dlg1l OS=Danio rerio (Zebrafish) PE=2 SV=1	PDZ domain (Also known as DHR or GLGF);; PDZ domain
cycg003928	inflammatory cytokines and receptors	IL-17	PREDICTED: interleukin-17B-like [Astyanax mexicanus]	--	Interleukin-17
cycg003939	inflammatory cytokines and receptors	IL-17	PREDICTED: interleukin-17B-like [Astyanax mexicanus]	--	Interleukin-17
cycg018962	inflammatory cytokines and receptors	IL-17	interleukin-17C precursor [Danio rerio]	--	Interleukin-17
cycg007489	inflammatory cytokines and receptors	IL-17	--	--	Interleukin-17
cycg007617	inflammatory cytokines and receptors	IL17R	PREDICTED: interleukin-17 receptor E-like [Esox lucius]	--	SEFIR domain
cycg007618	inflammatory cytokines and receptors	IL17R	PREDICTED: interleukin-17 receptor E-like [Astyanax mexicanus]	--	--
cycg007614	inflammatory cytokines and receptors	IL17R	PREDICTED: interleukin-17 receptor E isoform X1 [Larimichthys crocea]	--	--
cycg047483	inflammatory cytokines and receptors	IL17R	PREDICTED: interleukin-17 receptor D isoform X2 [Danio rerio]	Interleukin-17 receptor D (Precursor) GN=IL17RD OS=Gallus gallus (Chicken) PE=2 SV=1	SEFIR domain
cycg047478	inflammatory cytokines and receptors	IL17R	PREDICTED: interleukin-17 receptor D isoform X1 [Danio rerio]	Interleukin-17 receptor D (Precursor) GN=IL17RD OS=Gallus gallus (Chicken) PE=2 SV=1	Fibronectin type III domain;; SEFIR domain
cycg021970	inflammatory cytokines and receptors	IL17R	PREDICTED: interleukin-17 receptor D isoform X1 [Danio rerio]	Interleukin-17 receptor D (Precursor) GN=IL17RD OS=Gallus gallus (Chicken) PE=2 SV=1	Fibronectin type III domain;; SEFIR domain
cycg040458	inflammatory cytokines and receptors	IL17R	PREDICTED: interleukin-17 receptor C [Danio rerio]	--	SEFIR domain
cycg010661	inflammatory cytokines and receptors	IL17R	PREDICTED: interleukin-17 receptor C [Danio rerio]	--	SEFIR domain
cycg042619	inflammatory cytokines and receptors	IL17R	PREDICTED: interleukin-17 receptor C [Danio rerio]	Gap junction delta-2 protein OS=Leucoraja ocellata (Winter skate) PE=2 SV=1	Connexin;; SEFIR domain
cycg045403	inflammatory cytokines and receptors	IL17R	PREDICTED: interleukin-17 receptor B-like isoform X1 [Danio rerio]	--	SEFIR domain
cycg032290	inflammatory cytokines and receptors	IL17R	PREDICTED: interleukin-17 receptor A-like isoform X3 [Danio rerio]	Interleukin-17 receptor D (Precursor) GN=il17rd OS=Danio rerio (Zebrafish) PE=1 SV=2	SEFIR domain
cycg024066	inflammatory cytokines and receptors	IL17R	interleukin-17 receptor D precursor [Danio rerio]	Interleukin-17 receptor D (Precursor) GN=il17rd OS=Danio rerio (Zebrafish) PE=1 SV=2	SEFIR domain;; Cystatin domain
cycg024067	inflammatory cytokines and receptors	IL17R	interleukin-17 receptor D precursor [Danio rerio]	Interleukin-17 receptor D (Precursor) GN=il17rd OS=Danio rerio (Zebrafish) PE=1 SV=2	SEFIR domain
cycg003141	inflammatory cytokines and receptors	IL17R	interleukin-17 receptor A precursor [Danio rerio]	Interleukin-17 receptor D (Precursor) GN=il17rd OS=Danio rerio (Zebrafish) PE=1 SV=2	SEFIR domain
cycg011600	inflammatory cytokines and receptors	IL1R	X-linked interleukin-1 receptor accessory protein-like 2 precursor [Danio rerio]	Interleukin-1 receptor accessory protein-like 1-B (Precursor) GN=il1rapl1b OS=Danio rerio (Zebrafish) PE=1 SV=1	TIR domain;; TIR domain
cycg044845	inflammatory cytokines and receptors	IL1R	RecName: Full=Interleukin-1 receptor accessory protein-like 1-A; Flags: Precursor [Danio rerio]	Interleukin-1 receptor accessory protein-like 1-A (Precursor) GN=il1rapl1a OS=Danio rerio (Zebrafish) PE=2 SV=1	--
cycg037189	inflammatory cytokines and receptors	IL1R	PREDICTED: interleukin-1 receptor type 1-like [Danio rerio]	Interleukin-1 receptor accessory protein-like 1-B (Precursor) GN=il1rapl1b OS=Danio rerio (Zebrafish) PE=1 SV=1	Guanylate kinase
cycg044794	inflammatory cytokines and receptors	IL1R	PREDICTED: interleukin-1 receptor type 1-like [Danio rerio]	--	--
cycg010992	inflammatory cytokines and receptors	IL1R	interleukin-1 receptor I [Cyprinus carpio]	Interleukin-1 receptor accessory protein-like 1-B (Precursor) GN=il1rapl1b OS=Danio rerio (Zebrafish) PE=1 SV=1	TIR domain
cycg010656	inflammatory cytokines and receptors	IL1R	interleukin-1 receptor 2 [Ctenopharyngodon idella]	Interleukin-1 receptor accessory protein-like 1-A (Precursor) GN=il1rapl1a OS=Danio rerio (Zebrafish) PE=2 SV=1	Immunoglobulin domain;; Immunoglobulin domain
cycg029742	inflammatory cytokines and receptors	IL1R	interleukin-1 receptor 2 [Ctenopharyngodon idella]	--	Immunoglobulin domain;; Immunoglobulin domain
cycg006353	inflammatory cytokines and receptors	IL1R related	Zgc:153813 protein [Danio rerio]	Interleukin-1 receptor accessory protein-like 1-A (Precursor) GN=il1rapl1a OS=Danio rerio (Zebrafish) PE=2 SV=1	Fibronectin-binding protein A N-terminus (FbpA)
cycg050239	inflammatory cytokines and receptors	IL1R related	X-linked interleukin-1 receptor accessory protein-like 2 precursor [Danio rerio]	Interleukin-1 receptor accessory protein-like 1-B (Precursor) GN=il1rapl1b OS=Danio rerio (Zebrafish) PE=1 SV=1	--
cycg044130	inflammatory cytokines and receptors	IL1R related	unnamed protein product, partial [Oncorhynchus mykiss]	Interleukin-1 receptor accessory protein-like 1-B (Precursor) GN=il1rapl1b OS=Danio rerio (Zebrafish) PE=1 SV=1	Immunoglobulin domain;; Immunoglobulin domain
cycg013735	inflammatory cytokines and receptors	IL1R related	unnamed protein product [Oncorhynchus mykiss]	Interleukin-1 receptor accessory protein-like 1-B (Precursor) GN=il1rapl1b OS=Danio rerio (Zebrafish) PE=1 SV=1	TIR domain;; TIR domain
cycg029830	inflammatory cytokines and receptors	IL1R related	single Ig IL-1-related receptor precursor [Danio rerio]	Interleukin-1 receptor accessory protein-like 1-A (Precursor) GN=il1rapl1a OS=Danio rerio (Zebrafish) PE=2 SV=1	TIR domain;; TIR domain;; Immunoglobulin V-set domain
cycg036811	inflammatory cytokines and receptors	IL1R related	RecName: Full=Interleukin-1 receptor accessory protein-like 1-A; Flags: Precursor [Danio rerio]	Interleukin-1 receptor accessory protein-like 1-A (Precursor) GN=il1rapl1a OS=Danio rerio (Zebrafish) PE=2 SV=1	Immunoglobulin I-set domain;; Immunoglobulin domain;; Immunoglobulin V-set domain
cycg045018	inflammatory cytokines and receptors	IL1R related	PREDICTED: interleukin-1 receptor-associated kinase 3 [Danio rerio]	Aurora kinase A-B GN=aurka-b OS=Xenopus laevis (African clawed frog) PE=2 SV=3	Protein kinase domain;; Protein tyrosine kinase
cycg044675	inflammatory cytokines and receptors	IL1R related	PREDICTED: interleukin-1 receptor accessory protein-like, partial [Danio rerio]	Interleukin-1 receptor accessory protein-like 1-A (Precursor) GN=il1rapl1a OS=Danio rerio (Zebrafish) PE=2 SV=1	Immunoglobulin domain;; Immunoglobulin I-set domain;; Immunoglobulin V-set domain
cycg044676	inflammatory cytokines and receptors	IL1R related	PREDICTED: interleukin-1 receptor accessory protein-like isoform X2 [Danio rerio]	Interleukin-1 receptor accessory protein-like 1-B (Precursor) GN=il1rapl1b OS=Danio rerio (Zebrafish) PE=1 SV=1	TIR domain;; TIR domain
cycg020580	inflammatory cytokines and receptors	IL1R related	PREDICTED: interleukin-1 receptor accessory protein-like isoform X1 [Danio rerio]	--	--
cycg018885	inflammatory cytokines and receptors	IL1R related	PREDICTED: interleukin-1 receptor accessory protein-like 1-B-like isoform X3 [Haplochromis burtoni]	Interleukin-1 receptor accessory protein-like 1-B (Precursor) GN=il1rapl1b OS=Danio rerio (Zebrafish) PE=1 SV=1	TIR domain
cycg039468	inflammatory cytokines and receptors	IL1R related	PREDICTED: interleukin-1 receptor accessory protein-like 1-B-like [Astyanax mexicanus]	Interleukin-1 receptor accessory protein-like 1-B (Precursor) GN=il1rapl1b OS=Danio rerio (Zebrafish) PE=1 SV=1	TIR domain
cycg018886	inflammatory cytokines and receptors	IL1R related	PREDICTED: interleukin-1 receptor accessory protein-like 1-B-like [Astyanax mexicanus]	Interleukin-1 receptor accessory protein-like 1-B (Precursor) GN=il1rapl1b OS=Danio rerio (Zebrafish) PE=1 SV=1	Immunoglobulin I-set domain;; Immunoglobulin domain;; Immunoglobulin domain;; Immunoglobulin domain;; Immunoglobulin V-set domain
cycg037391	inflammatory cytokines and receptors	IL1R related	PREDICTED: interleukin-1 receptor accessory protein-like 1-B-like [Astyanax mexicanus]	Interleukin-1 receptor accessory protein-like 1-B (Precursor) GN=il1rapl1b OS=Danio rerio (Zebrafish) PE=1 SV=1	Immunoglobulin domain
cycg028131	inflammatory cytokines and receptors	IL1R related	PREDICTED: interleukin-1 receptor accessory protein-like 1-A isoform X1 [Danio rerio]	Interleukin-1 receptor accessory protein-like 1-A (Precursor) GN=il1rapl1a OS=Danio rerio (Zebrafish) PE=2 SV=1	TIR domain;; TIR domain
cycg013734	inflammatory cytokines and receptors	IL1R related	PREDICTED: interleukin-1 receptor accessory protein-like [Astyanax mexicanus]	Interleukin-1 receptor accessory protein-like 1-B (Precursor) GN=il1rapl1b OS=Danio rerio (Zebrafish) PE=1 SV=1	TIR domain;; Immunoglobulin domain;; Immunoglobulin I-set domain;; Immunoglobulin domain
cycg050241	inflammatory cytokines and receptors	IL1R related	novel protein similar to vertebrate interleukin 1 receptor accessory protein-like 2 (IL1RAPL2) [Danio rerio]	Interleukin-1 receptor accessory protein-like 1-A (Precursor) GN=il1rapl1a OS=Danio rerio (Zebrafish) PE=2 SV=1	Immunoglobulin domain;; Immunoglobulin I-set domain;; Immunoglobulin domain;; Immunoglobulin domain;; Immunoglobulin V-set domain
cycg046640	inflammatory cytokines and receptors	IL1R related	novel protein similar to vertebrate interleukin 1 receptor accessory protein-like 2 (IL1RAPL2) [Danio rerio]	Interleukin-1 receptor accessory protein-like 1-B (Precursor) GN=il1rapl1b OS=Danio rerio (Zebrafish) PE=1 SV=1	Immunoglobulin domain;; Immunoglobulin I-set domain
cycg042794	inflammatory cytokines and receptors	IL1R related	interleukin-1 receptor-associated kinase 1-binding protein 1 homolog [Danio rerio]	Interleukin-1 receptor-associated kinase 1-binding protein 1 homolog GN=irak1bp1 OS=Danio rerio (Zebrafish) PE=2 SV=1	Protein of unknown function (DUF541)
cycg030571	inflammatory cytokines and receptors	IL1R related	interleukin-1 receptor-associated kinase 1-binding protein 1 homolog [Danio rerio]	Interleukin-1 receptor-associated kinase 1-binding protein 1 homolog GN=irak1bp1 OS=Danio rerio (Zebrafish) PE=2 SV=1	Protein of unknown function (DUF541)
cycg042002	inflammatory cytokines and receptors	IL1R related	interleukin-1 receptor I [Cyprinus carpio]	Interleukin-1 receptor accessory protein-like 1-B (Precursor) GN=il1rapl1b OS=Danio rerio (Zebrafish) PE=1 SV=1	C2 domain;; TIR domain;; Immunoglobulin domain;; TIR domain;; Immunoglobulin domain;; Immunoglobulin domain;; Immunoglobulin I-set domain
cycg000132	inflammatory cytokines and receptors	IL1R related	interleukin-1 receptor antagonist-like [Danio rerio]	--	--
cycg050525	inflammatory cytokines and receptors	IL1R related	interleukin 1 receptor-like 1 ligand precursor [Danio rerio]	Transmembrane emp24 domain-containing protein 1 (Precursor) GN=tmed1 OS=Xenopus tropicalis (Western clawed frog) PE=2 SV=1	emp24/gp25L/p24 family/GOLD;; emp24/gp25L/p24 family/GOLD
cycg044109	inflammatory cytokines and receptors	IL1R related	interleukin 1 receptor-like 1 ligand precursor [Danio rerio]	Transmembrane emp24 domain-containing protein 1 (Precursor) GN=tmed1 OS=Xenopus tropicalis (Western clawed frog) PE=2 SV=1	emp24/gp25L/p24 family/GOLD
cycg048635	inflammatory cytokines and receptors	IL20R	PREDICTED: interleukin-20 receptor subunit beta [Danio rerio]	--	Tissue factor
cycg001862	inflammatory cytokines and receptors	IL21R	PREDICTED: interleukin 21 receptor, tandem duplicate 2 isoform X1 [Danio rerio]	Erythropoietin receptor (Precursor) OS=Xenopus laevis (African clawed frog) PE=2 SV=1	--
cycg001859	inflammatory cytokines and receptors	IL21R	PREDICTED: interleukin 21 receptor, tandem duplicate 2 isoform X1 [Danio rerio]	--	--
cycg030512	inflammatory cytokines and receptors	IL21R	PREDICTED: interleukin 21 receptor, tandem duplicate 2 isoform X1 [Danio rerio]	--	--
cycg001858	inflammatory cytokines and receptors	IL21R	PREDICTED: interleukin 21 receptor, tandem duplicate 2 isoform X1 [Danio rerio]	--	--
cycg001861	inflammatory cytokines and receptors	IL21R	interleukin-21 receptor precursor [Danio rerio]	--	--
cycg001857	inflammatory cytokines and receptors	IL-21R	PREDICTED: interleukin-21 receptor isoform X1 [Danio rerio]	--	--
cycg011317	inflammatory cytokines and receptors	IL22R	interleukin-22 receptor subunit alpha-2 precursor [Danio rerio]	--	Tissue factor;; Interferon-alpha/beta receptor, fibronectin type III
cycg033835	inflammatory cytokines and receptors	IL-23	interleukin-23 p19 [Ctenopharyngodon idella]	--	--
cycg049612	inflammatory cytokines and receptors	IL-23	interleukin-23 p19 [Ctenopharyngodon idella]	--	--
cycg005579	inflammatory cytokines and receptors	IL23R	PREDICTED: interleukin 23 receptor isoform X2 [Danio rerio]	Neuronal cell adhesion molecule (Precursor) OS=Gallus gallus (Chicken) PE=1 SV=1	Fibronectin type III domain
cycg006622	inflammatory cytokines and receptors	IL23R	PREDICTED: interleukin 23 receptor isoform X2 [Danio rerio]	--	--
cycg029739	inflammatory cytokines and receptors	IL23R	PREDICTED: interleukin 23 receptor isoform X2 [Danio rerio]	--	--
cycg024483	inflammatory cytokines and receptors	IL-26	interleukin 26 precursor [Danio rerio]	--	--
cycg001729	inflammatory cytokines and receptors	IL-27	interleukin-27 subunit beta precursor [Danio rerio]	Ciliary neurotrophic factor receptor subunit alpha (Precursor) GN=CNTFR OS=Gallus gallus (Chicken) PE=2 SV=1	Fibronectin type III domain
cycg001443	inflammatory cytokines and receptors	IL-27	interleukin-27 subunit beta precursor [Danio rerio]	--	--
cycg043032	inflammatory cytokines and receptors	IL2R	PREDICTED: interleukin-2 receptor subunit beta-like isoform X1 [Danio rerio]	--	--
cycg000413	inflammatory cytokines and receptors	IL2R	PREDICTED: interleukin-2 receptor subunit beta-like isoform X1 [Danio rerio]	--	--
cycg044786	inflammatory cytokines and receptors	IL2R	PREDICTED: interleukin-2 receptor subunit beta isoform X1 [Danio rerio]	--	--
cycg009840	inflammatory cytokines and receptors	IL2R	interleukin 2 receptor, gamma a precursor [Danio rerio]	--	--
cycg025240	inflammatory cytokines and receptors	IL34	uncharacterized protein LOC560193 precursor [Danio rerio]	--	Interleukin 34
cycg051070	inflammatory cytokines and receptors	IL-4	interleukin 4/13B [Cyprinus carpio]	--	--
cycg031434	inflammatory cytokines and receptors	IL-4	interleukin 4/13A [Cyprinus carpio]	--	--
cycg024666	inflammatory cytokines and receptors	IL4R	IL-4RA-like protein 1 membrane anchored form [Danio rerio]	--	Interleukin-4 receptor alpha chain, N-terminal
cycg016563	inflammatory cytokines and receptors	IL-6	interleukin-6a [Cyprinus carpio]	Interleukin-6 (Precursor) GN=il6 OS=Oncorhynchus mykiss (Rainbow trout) PE=2 SV=1	Interleukin-6/G-CSF/MGF family
cycg030295	inflammatory cytokines and receptors	IL-6	interleukin-6a [Cyprinus carpio]	Interleukin-6 (Precursor) GN=il6 OS=Oncorhynchus mykiss (Rainbow trout) PE=2 SV=1	Interleukin-6/G-CSF/MGF family
cycg008969	inflammatory cytokines and receptors	IL-6	IL-6 subfamily-like cytokine M17 [Cyprinus carpio]	--	Ciliary neurotrophic factor;; LIF / OSM family
cycg008965	inflammatory cytokines and receptors	IL-6	IL-6 family cytokine M17 [Carassius auratus]	Ciliary neurotrophic factor GN=CNTF OS=Gallus gallus (Chicken) PE=1 SV=1	Ciliary neurotrophic factor;; LIF / OSM family
cycg018889	inflammatory cytokines and receptors	IL6R	PREDICTED: interleukin-6 receptor subunit beta-like isoform X2 [Danio rerio]	--	--
cycg040205	inflammatory cytokines and receptors	IL6R	PREDICTED: interleukin-6 receptor subunit beta-like isoform X1 [Danio rerio]	Neural cell adhesion molecule L1 (Precursor) GN=l1cam OS=Takifugu rubripes (Japanese pufferfish) PE=3 SV=1	Fibronectin type III domain
cycg035169	inflammatory cytokines and receptors	IL6R	PREDICTED: interleukin-6 receptor subunit beta-like [Danio rerio]	Receptor-type tyrosine-protein phosphatase F (Precursor) GN=ptprf OS=Danio rerio (Zebrafish) PE=2 SV=1	Fibronectin type III domain
cycg009884	inflammatory cytokines and receptors	IL6R	PREDICTED: interleukin-6 receptor subunit beta-like [Danio rerio]	--	--
cycg051202	inflammatory cytokines and receptors	IL6R	PREDICTED: interleukin-6 receptor subunit beta-like [Astyanax mexicanus]	--	Fibronectin type III domain
cycg051217	inflammatory cytokines and receptors	IL6R	PREDICTED: interleukin-6 receptor subunit beta-like [Astyanax mexicanus]	--	Fibronectin type III domain
cycg025553	inflammatory cytokines and receptors	IL6R	PREDICTED: interleukin-6 receptor subunit beta isoform X1 [Danio rerio]	Receptor-type tyrosine-protein phosphatase F (Precursor) GN=ptprf OS=Danio rerio (Zebrafish) PE=2 SV=1	Fibronectin type III domain;; Interleukin-6 receptor alpha chain, binding
cycg025554	inflammatory cytokines and receptors	IL6R	PREDICTED: interleukin-6 receptor subunit beta isoform X1 [Danio rerio]	Receptor-type tyrosine-protein phosphatase F (Precursor) GN=ptprf OS=Danio rerio (Zebrafish) PE=2 SV=1	Fibronectin type III domain
cycg009456	inflammatory cytokines and receptors	IL6R	PREDICTED: interleukin-6 receptor subunit beta isoform X1 [Danio rerio]	Prolactin receptor (Precursor) GN=PRLR OS=Columba livia (Domestic pigeon) PE=2 SV=1	Fibronectin type III domain
cycg009458	inflammatory cytokines and receptors	IL6R	PREDICTED: interleukin-6 receptor subunit beta isoform X1 [Danio rerio]	--	Fibronectin type III domain
cycg050215	inflammatory cytokines and receptors	IL6R	PREDICTED: interleukin-6 receptor subunit beta [Danio rerio]	--	--
cycg023194	inflammatory cytokines and receptors	IL-7	Interleukin-7, partial [Dicentrarchus labrax]	--	--
cycg044507	inflammatory cytokines and receptors	IL7R	interleukin-7 receptor subunit alpha precursor [Danio rerio]	--	--
cycg020672	inflammatory cytokines and receptors	IL-8	uncharacterized protein LOC100003859 precursor [Danio rerio]	Interleukin-8 (Precursor) GN=CXCL8 OS=Gallus gallus (Chicken) PE=2 SV=1	Small cytokines (intecrine/chemokine), interleukin-8 like
cycg010293	inflammatory cytokines and receptors	IL-8	uncharacterized protein LOC100003859 precursor [Danio rerio]	Interleukin-8 (Precursor) GN=CXCL8 OS=Gallus gallus (Chicken) PE=2 SV=1	Small cytokines (intecrine/chemokine), interleukin-8 like
cycg019052	inflammatory cytokines and receptors	IL-8	uncharacterized protein LOC100003859 precursor [Danio rerio]	Interleukin-8 (Precursor) GN=CXCL8 OS=Gallus gallus (Chicken) PE=2 SV=1	Small cytokines (intecrine/chemokine), interleukin-8 like
cycg045634	inflammatory cytokines and receptors	IL-8	interleukin 8 [Cyprinus carpio]	Interleukin-8 (Precursor) GN=CXCL8 OS=Gallus gallus (Chicken) PE=2 SV=1	Small cytokines (intecrine/chemokine), interleukin-8 like
cycg049488	inflammatory cytokines and receptors	IL-8	interleukin 8 [Cyprinus carpio]	Interleukin-8 (Precursor) GN=CXCL8 OS=Gallus gallus (Chicken) PE=2 SV=1	Small cytokines (intecrine/chemokine), interleukin-8 like
PB.6098	inflammatory cytokines and receptors	IL-8	interleukin 8 [Cyprinus carpio]	Interleukin-8 (Precursor) GN=CXCL8 OS=Gallus gallus (Chicken) PE=2 SV=1	Small cytokines (intecrine/chemokine), interleukin-8 like
cycg050070	inflammatory cytokines and receptors	IL-8	interleukin 8 [Cyprinus carpio]	Interleukin-8 (Precursor) GN=CXCL8 OS=Gallus gallus (Chicken) PE=2 SV=1	Small cytokines (intecrine/chemokine), interleukin-8 like
cycg021772	inflammatory cytokines and receptors	ILF	PREDICTED: interleukin enhancer-binding factor 3 homolog isoform X5 [Danio rerio]	Interleukin enhancer-binding factor 3 homolog GN=ilf3 OS=Danio rerio (Zebrafish) PE=1 SV=2	DZF domain;; Double-stranded RNA binding motif;; double strand RNA binding domain from DEAD END PROTEIN 1
cycg021773	inflammatory cytokines and receptors	ILF	PREDICTED: interleukin enhancer-binding factor 3 homolog isoform X1 [Danio rerio]	Interleukin enhancer-binding factor 3 homolog GN=ilf3 OS=Danio rerio (Zebrafish) PE=1 SV=2	DZF domain;; Double-stranded RNA binding motif;; double strand RNA binding domain from DEAD END PROTEIN 1
cycg006063	inflammatory cytokines and receptors	ILF	PREDICTED: interleukin enhancer binding factor 3a isoform X2 [Danio rerio]	Interleukin enhancer-binding factor 3 homolog GN=ilf3 OS=Danio rerio (Zebrafish) PE=1 SV=2	DZF domain;; Double-stranded RNA binding motif
cycg010243	inflammatory cytokines and receptors	integrin alpha	Zgc:63474 protein [Danio rerio]	Integrin alpha-4 (Precursor) GN=itga4 OS=Xenopus laevis (African clawed frog) PE=2 SV=1	--
cycg008327	inflammatory cytokines and receptors	integrin alpha	unnamed protein product [Oncorhynchus mykiss]	Integrin alpha-4 (Precursor) GN=itga4 OS=Xenopus laevis (African clawed frog) PE=2 SV=1	Integrin alpha;; FG-GAP repeat;; Repeat domain in Vibrio, Colwellia, Bradyrhizobium and Shewanella
cycg049378	inflammatory cytokines and receptors	integrin alpha	unnamed protein product [Oncorhynchus mykiss]	Integrin alpha-4 (Precursor) GN=itga4 OS=Xenopus laevis (African clawed frog) PE=2 SV=1	Integrin alpha;; FG-GAP repeat
cycg010501	inflammatory cytokines and receptors	integrin alpha	PREDICTED: TBC1 domain family member 12 isoform X2 [Danio rerio]	Integrin alpha-5 light chain (Precursor) GN=itga5 OS=Xenopus laevis (African clawed frog) PE=2 SV=1	--
cycg000937	inflammatory cytokines and receptors	integrin alpha	PREDICTED: integrin, alpha 6b isoform X1 [Danio rerio]	Integrin alpha-6 light chain (Precursor) GN=ITGA6 OS=Gallus gallus (Chicken) PE=2 SV=1	Integrin alpha;; FG-GAP repeat;; Repeat domain in Vibrio, Colwellia, Bradyrhizobium and Shewanella;; FG-GAP repeat
cycg046352	inflammatory cytokines and receptors	integrin alpha	PREDICTED: integrin, alpha 6b isoform X1 [Danio rerio]	Integrin alpha-6 light chain (Precursor) GN=ITGA6 OS=Gallus gallus (Chicken) PE=2 SV=1	Integrin alpha
cycg019159	inflammatory cytokines and receptors	integrin alpha	PREDICTED: integrin alpha-X-like [Danio rerio]	Integrin alpha-1 (Fragment) GN=ITGA1 OS=Gallus gallus (Chicken) PE=2 SV=1	von Willebrand factor type A domain
cycg030118	inflammatory cytokines and receptors	integrin alpha	PREDICTED: integrin alpha-X-like [Danio rerio]	Integrin alpha-6 light chain (Precursor) GN=ITGA6 OS=Gallus gallus (Chicken) PE=2 SV=1	Integrin alpha;; von Willebrand factor type A domain;; FG-GAP repeat;; von Willebrand factor type A domain
cycg014734	inflammatory cytokines and receptors	integrin alpha	PREDICTED: integrin alpha-M-like, partial [Astyanax mexicanus]	--	Integrin alpha
cycg050903	inflammatory cytokines and receptors	integrin alpha	PREDICTED: integrin alpha-M-like [Danio rerio]	Integrin alpha-5 light chain (Precursor) GN=itga5 OS=Xenopus laevis (African clawed frog) PE=2 SV=1	Integrin alpha;; von Willebrand factor type A domain;; von Willebrand factor type A domain;; FG-GAP repeat;; Repeat domain in Vibrio, Colwellia, Bradyrhizobium and Shewanella
cycg040342	inflammatory cytokines and receptors	integrin alpha	PREDICTED: integrin alpha-M-like [Danio rerio]	Integrin alpha-5 light chain (Precursor) GN=itga5 OS=Xenopus laevis (African clawed frog) PE=2 SV=1	Integrin alpha;; von Willebrand factor type A domain;; FG-GAP repeat;; Repeat domain in Vibrio, Colwellia, Bradyrhizobium and Shewanella
cycg019755	inflammatory cytokines and receptors	integrin alpha	PREDICTED: integrin alpha-M-like [Danio rerio]	Integrin alpha-8 light chain (Precursor) GN=ITGA8 OS=Gallus gallus (Chicken) PE=1 SV=1	Integrin alpha;; FG-GAP repeat;; Repeat domain in Vibrio, Colwellia, Bradyrhizobium and Shewanella
cycg036153	inflammatory cytokines and receptors	integrin alpha	PREDICTED: integrin alpha-M-like [Danio rerio]	Integrin alpha-4 (Precursor) GN=itga4 OS=Xenopus laevis (African clawed frog) PE=2 SV=1	FG-GAP repeat;; Repeat domain in Vibrio, Colwellia, Bradyrhizobium and Shewanella
cycg026396	inflammatory cytokines and receptors	integrin alpha	PREDICTED: integrin alpha-E-like [Danio rerio]	Integrin alpha-4 (Precursor) GN=itga4 OS=Xenopus laevis (African clawed frog) PE=2 SV=1	Cullin family;; Integrin alpha;; Cullin protein neddylation domain;; von Willebrand factor type A domain;; FG-GAP repeat;; von Willebrand factor type A domain
cycg029099	inflammatory cytokines and receptors	integrin alpha	PREDICTED: integrin alpha-9 [Danio rerio]	Integrin alpha-4 (Precursor) GN=itga4 OS=Xenopus laevis (African clawed frog) PE=2 SV=1	Integrin alpha;; Integrin alpha
cycg029100	inflammatory cytokines and receptors	integrin alpha	PREDICTED: integrin alpha-9 [Danio rerio]	Integrin alpha-4 (Precursor) GN=itga4 OS=Xenopus laevis (African clawed frog) PE=2 SV=1	FG-GAP repeat
cycg045575	inflammatory cytokines and receptors	integrin alpha	PREDICTED: integrin alpha-9 [Danio rerio]	Integrin alpha-4 (Precursor) GN=itga4 OS=Xenopus laevis (African clawed frog) PE=2 SV=1	--
cycg029098	inflammatory cytokines and receptors	integrin alpha	PREDICTED: integrin alpha-9 [Danio rerio]	Integrin alpha-4 (Precursor) GN=itga4 OS=Xenopus laevis (African clawed frog) PE=2 SV=1	--
cycg046887	inflammatory cytokines and receptors	integrin alpha	PREDICTED: integrin alpha-7-like isoform X4 [Astyanax mexicanus]	Integrin alpha-6 light chain (Precursor) GN=ITGA6 OS=Gallus gallus (Chicken) PE=2 SV=1	Integrin alpha;; FG-GAP repeat;; Repeat domain in Vibrio, Colwellia, Bradyrhizobium and Shewanella
cycg042382	inflammatory cytokines and receptors	integrin alpha	PREDICTED: integrin alpha-7 isoform X3 [Oreochromis niloticus]	Integrin alpha-6 light chain (Precursor) GN=ITGA6 OS=Gallus gallus (Chicken) PE=2 SV=1	--
cycg046888	inflammatory cytokines and receptors	integrin alpha	PREDICTED: integrin alpha-7 [Danio rerio]	Integrin alpha-6 light chain (Precursor) GN=ITGA6 OS=Gallus gallus (Chicken) PE=2 SV=1	Integrin alpha
cycg028283	inflammatory cytokines and receptors	integrin alpha	PREDICTED: integrin alpha-6 isoform X1 [Danio rerio]	Integrin alpha-6 light chain (Precursor) GN=ITGA6 OS=Gallus gallus (Chicken) PE=2 SV=1	Integrin alpha;; FG-GAP repeat;; Repeat domain in Vibrio, Colwellia, Bradyrhizobium and Shewanella
cycg005249	inflammatory cytokines and receptors	integrin alpha	PREDICTED: integrin alpha-6 isoform X1 [Danio rerio]	Integrin alpha-6 light chain (Precursor) GN=ITGA6 OS=Gallus gallus (Chicken) PE=2 SV=1	Integrin alpha;; FG-GAP repeat
cycg046622	inflammatory cytokines and receptors	integrin alpha	PREDICTED: integrin alpha-6 isoform X1 [Danio rerio]	Integrin alpha-6 light chain (Precursor) GN=ITGA6 OS=Gallus gallus (Chicken) PE=2 SV=1	--
cycg012266	inflammatory cytokines and receptors	integrin alpha	PREDICTED: integrin alpha-6 [Danio rerio]	Integrin alpha-6 light chain (Precursor) GN=ITGA6 OS=Gallus gallus (Chicken) PE=2 SV=1	FG-GAP repeat;; Repeat domain in Vibrio, Colwellia, Bradyrhizobium and Shewanella;; Immunoglobulin V-set domain;; Integrin alpha
cycg027705	inflammatory cytokines and receptors	integrin alpha	PREDICTED: integrin alpha-4-like [Danio rerio]	Integrin alpha-4 (Precursor) GN=itga4 OS=Xenopus laevis (African clawed frog) PE=2 SV=1	--
cycg029507	inflammatory cytokines and receptors	integrin alpha	PREDICTED: integrin alpha-3 isoform X1 [Danio rerio]	Integrin alpha-6 light chain (Precursor) GN=ITGA6 OS=Gallus gallus (Chicken) PE=2 SV=1	Integrin alpha;; FG-GAP repeat;; Repeat domain in Vibrio, Colwellia, Bradyrhizobium and Shewanella;; FG-GAP repeat
cycg010790	inflammatory cytokines and receptors	integrin alpha	PREDICTED: integrin alpha-3 isoform X1 [Danio rerio]	Integrin alpha-6 light chain (Precursor) GN=ITGA6 OS=Gallus gallus (Chicken) PE=2 SV=1	Integrin alpha;; FG-GAP repeat
cycg037810	inflammatory cytokines and receptors	integrin alpha	PREDICTED: integrin alpha-3 isoform X1 [Danio rerio]	Integrin alpha-6 light chain (Precursor) GN=ITGA6 OS=Gallus gallus (Chicken) PE=2 SV=1	--
cycg002395	inflammatory cytokines and receptors	integrin alpha	PREDICTED: integrin alpha-3 [Danio rerio]	Integrin alpha-6 light chain (Precursor) GN=ITGA6 OS=Gallus gallus (Chicken) PE=2 SV=1	Integrin alpha;; FG-GAP repeat;; Repeat domain in Vibrio, Colwellia, Bradyrhizobium and Shewanella
cycg026445	inflammatory cytokines and receptors	integrin alpha	PREDICTED: integrin alpha-3 [Danio rerio]	Integrin alpha-6 light chain (Precursor) GN=ITGA6 OS=Gallus gallus (Chicken) PE=2 SV=1	Eukaryotic-type carbonic anhydrase;; EF hand;; EF hand;; EF-hand domain pair;; EF-hand domain;; Integrin alpha;; EF-hand domain pair;; Integrin alpha;; FG-GAP repeat;; Repeat domain in Vibrio, Colwellia, Bradyrhizobium and Shewanella
cycg026444	inflammatory cytokines and receptors	integrin alpha	PREDICTED: integrin alpha-3 [Danio rerio]	Integrin alpha-6 light chain (Precursor) GN=ITGA6 OS=Gallus gallus (Chicken) PE=2 SV=1	--
cycg018995	inflammatory cytokines and receptors	integrin alpha	PREDICTED: integrin alpha-2-like [Danio rerio]	Integrin alpha-1 (Fragment) GN=ITGA1 OS=Gallus gallus (Chicken) PE=2 SV=1	von Willebrand factor type A domain;; von Willebrand factor type A domain
cycg044678	inflammatory cytokines and receptors	integrin alpha	PREDICTED: integrin alpha-2-like [Danio rerio]	Integrin alpha-4 (Precursor) GN=itga4 OS=Xenopus laevis (African clawed frog) PE=2 SV=1	Integrin alpha;; FG-GAP repeat;; Repeat domain in Vibrio, Colwellia, Bradyrhizobium and Shewanella
cycg018186	inflammatory cytokines and receptors	integrin alpha	PREDICTED: integrin alpha-2-like [Danio rerio]	Integrin alpha-4 (Precursor) GN=itga4 OS=Xenopus laevis (African clawed frog) PE=2 SV=1	Integrin alpha;; FG-GAP repeat
cycg039101	inflammatory cytokines and receptors	integrin alpha	PREDICTED: integrin alpha-2-like [Danio rerio]	--	Integrin alpha
cycg025213	inflammatory cytokines and receptors	integrin alpha	PREDICTED: integrin alpha-2 [Danio rerio]	Integrin alpha-6 light chain (Precursor) GN=ITGA6 OS=Gallus gallus (Chicken) PE=2 SV=1	Integrin alpha
cycg026916	inflammatory cytokines and receptors	integrin alpha	PREDICTED: integrin alpha-11-like [Astyanax mexicanus]	Integrin alpha-4 (Precursor) GN=itga4 OS=Xenopus laevis (African clawed frog) PE=2 SV=1	Integrin alpha;; FG-GAP repeat;; Repeat domain in Vibrio, Colwellia, Bradyrhizobium and Shewanella
cycg045598	inflammatory cytokines and receptors	integrin alpha	PREDICTED: integrin alpha-11 [Danio rerio]	Integrin alpha-1 (Fragment) GN=ITGA1 OS=Gallus gallus (Chicken) PE=2 SV=1	von Willebrand factor type A domain
cycg051812	inflammatory cytokines and receptors	integrin alpha	PREDICTED: integrin alpha-11 [Danio rerio]	--	Integrin alpha
cycg050444	inflammatory cytokines and receptors	integrin alpha	PREDICTED: integrin alpha-10-like [Astyanax mexicanus]	Integrin alpha-V light chain (Precursor) GN=ITGAV OS=Gallus gallus (Chicken) PE=2 SV=1	--
cycg015440	inflammatory cytokines and receptors	integrin alpha	PREDICTED: integrin alpha-10 [Danio rerio]	Integrin alpha-1 (Fragment) GN=ITGA1 OS=Gallus gallus (Chicken) PE=2 SV=1	Integrin alpha;; von Willebrand factor type A domain;; FG-GAP repeat;; Repeat domain in Vibrio, Colwellia, Bradyrhizobium and Shewanella;; von Willebrand factor type A domain;; FG-GAP repeat
cycg014200	inflammatory cytokines and receptors	integrin alpha	PREDICTED: integrin alpha-10 [Danio rerio]	Integrin alpha-1 (Fragment) GN=ITGA1 OS=Gallus gallus (Chicken) PE=2 SV=1	Integrin alpha;; FG-GAP repeat;; Repeat domain in Vibrio, Colwellia, Bradyrhizobium and Shewanella;; von Willebrand factor type A domain;; von Willebrand factor type A domain
cycg020449	inflammatory cytokines and receptors	integrin alpha	PREDICTED: integrin alpha-1 isoform X2 [Danio rerio]	Integrin alpha-1 (Fragment) GN=ITGA1 OS=Gallus gallus (Chicken) PE=2 SV=1	von Willebrand factor type A domain;; von Willebrand factor type A domain
cycg007282	inflammatory cytokines and receptors	integrin alpha	PREDICTED: integrin alpha-1 isoform X2 [Danio rerio]	Integrin alpha-1 (Fragment) GN=ITGA1 OS=Gallus gallus (Chicken) PE=2 SV=1	von Willebrand factor type A domain;; Integrin alpha;; FG-GAP repeat;; von Willebrand factor type A domain;; Repeat domain in Vibrio, Colwellia, Bradyrhizobium and Shewanella;; Integrin alpha
cycg025214	inflammatory cytokines and receptors	integrin alpha	PREDICTED: integrin alpha-1 isoform X1 [Danio rerio]	Integrin alpha-1 (Fragment) GN=ITGA1 OS=Gallus gallus (Chicken) PE=2 SV=1	Integrin alpha;; FG-GAP repeat;; Repeat domain in Vibrio, Colwellia, Bradyrhizobium and Shewanella;; von Willebrand factor type A domain;; von Willebrand factor type A domain
cycg049957	inflammatory cytokines and receptors	integrin alpha	PREDICTED: helicase SRCAP-like [Stegastes partitus]	Collagen alpha-1(II) chain (Precursor) GN=col2a1 OS=Xenopus tropicalis (Western clawed frog) PE=2 SV=1	Integrin alpha cytoplasmic region
cycg027184	inflammatory cytokines and receptors	integrin alpha	PREDICTED: disks large homolog 5-like isoform X1 [Danio rerio]	Integrin alpha-4 (Precursor) GN=itga4 OS=Xenopus laevis (African clawed frog) PE=2 SV=1	Integrin alpha;; PDZ domain (Also known as DHR or GLGF);; PDZ domain;; FG-GAP repeat
cycg002396	inflammatory cytokines and receptors	integrin alpha	LOC407685 protein, partial [Danio rerio]	Integrin alpha-6 light chain (Precursor) GN=ITGA6 OS=Gallus gallus (Chicken) PE=2 SV=1	Protein of unknown function (DUF1191)
cycg025787	inflammatory cytokines and receptors	integrin alpha	Itga6 protein [Danio rerio]	Integrin alpha-6 light chain (Precursor) GN=ITGA6 OS=Gallus gallus (Chicken) PE=2 SV=1	--
cycg003305	inflammatory cytokines and receptors	integrin alpha	integrin-alpha FG-GAP repeat-containing protein 2 [Danio rerio]	Bloom syndrome protein homolog (Fragment) GN=BLM OS=Gallus gallus (Chicken) PE=2 SV=1	Ciliary BBSome complex subunit 2, middle region;; FG-GAP repeat;; RQC domain
cycg003587	inflammatory cytokines and receptors	integrin alpha	integrin-alpha FG-GAP repeat-containing protein 2 [Danio rerio]	--	Ciliary BBSome complex subunit 2, middle region
cycg030976	inflammatory cytokines and receptors	integrin alpha	Integrin, alpha V [Danio rerio]	Integrin alpha-V light chain (Precursor) GN=ITGAV OS=Gallus gallus (Chicken) PE=2 SV=1	FG-GAP repeat;; Glycosyl transferase family 2
cycg051378	inflammatory cytokines and receptors	integrin alpha	Integrin, alpha 5 (fibronectin receptor, alpha polypeptide) [Danio rerio]	Integrin alpha-5 light chain (Precursor) GN=itga5 OS=Xenopus laevis (African clawed frog) PE=2 SV=1	Integrin alpha;; FG-GAP repeat;; Repeat domain in Vibrio, Colwellia, Bradyrhizobium and Shewanella
cycg031768	inflammatory cytokines and receptors	integrin alpha	Integrin, alpha 2b (platelet glycoprotein IIb of IIb/IIIa complex, antigen CD41B) [Danio rerio]	Integrin alpha-8 light chain (Precursor) GN=ITGA8 OS=Gallus gallus (Chicken) PE=1 SV=1	Integrin alpha
cycg030972	inflammatory cytokines and receptors	integrin alpha	integrin alpha-V precursor [Danio rerio]	Integrin alpha-V light chain (Precursor) GN=ITGAV OS=Gallus gallus (Chicken) PE=2 SV=1	Integrin alpha;; FG-GAP repeat;; Repeat domain in Vibrio, Colwellia, Bradyrhizobium and Shewanella
cycg037815	inflammatory cytokines and receptors	integrin alpha	integrin alpha-8 [Danio rerio]	Integrin alpha-8 light chain (Precursor) GN=ITGA8 OS=Gallus gallus (Chicken) PE=1 SV=1	Integrin alpha;; Integrin alpha cytoplasmic region
cycg011952	inflammatory cytokines and receptors	integrin alpha	integrin alpha-8 [Danio rerio]	Integrin alpha-8 light chain (Precursor) GN=ITGA8 OS=Gallus gallus (Chicken) PE=1 SV=1	Integrin alpha
cycg022282	inflammatory cytokines and receptors	integrin alpha	integrin alpha-5 precursor [Danio rerio]	Integrin alpha-5 light chain (Precursor) GN=itga5 OS=Xenopus laevis (African clawed frog) PE=2 SV=1	Integrin alpha;; FG-GAP repeat;; Repeat domain in Vibrio, Colwellia, Bradyrhizobium and Shewanella
cycg040774	inflammatory cytokines and receptors	integrin alpha	integrin alpha-5 precursor [Danio rerio]	Integrin alpha-8 light chain (Precursor) GN=ITGA8 OS=Gallus gallus (Chicken) PE=1 SV=1	--
cycg028359	inflammatory cytokines and receptors	integrin alpha	integrin alpha V subunit [Danio rerio]	Integrin alpha-V light chain (Precursor) GN=ITGAV OS=Gallus gallus (Chicken) PE=2 SV=1	Integrin alpha
cycg028365	inflammatory cytokines and receptors	integrin alpha	integrin alpha V subunit [Danio rerio]	Integrin alpha-V light chain (Precursor) GN=ITGAV OS=Gallus gallus (Chicken) PE=2 SV=1	Integrin alpha
cycg003472	inflammatory cytokines and receptors	integrin alpha	integrin alpha 8, partial [Danio rerio]	Integrin alpha-8 light chain (Precursor) GN=ITGA8 OS=Gallus gallus (Chicken) PE=1 SV=1	Integrin alpha
cycg040915	inflammatory cytokines and receptors	integrin alpha	integrin alpha 8, partial [Danio rerio]	Integrin alpha-8 light chain (Precursor) GN=ITGA8 OS=Gallus gallus (Chicken) PE=1 SV=1	FG-GAP repeat;; Repeat domain in Vibrio, Colwellia, Bradyrhizobium and Shewanella;; FG-GAP repeat
cycg003471	inflammatory cytokines and receptors	integrin alpha	integrin alpha 8, partial [Danio rerio]	Integrin alpha-8 light chain (Precursor) GN=ITGA8 OS=Gallus gallus (Chicken) PE=1 SV=1	FG-GAP repeat;; Repeat domain in Vibrio, Colwellia, Bradyrhizobium and Shewanella
cycg011953	inflammatory cytokines and receptors	integrin alpha	integrin alpha 8, partial [Danio rerio]	Integrin alpha-8 light chain (Precursor) GN=ITGA8 OS=Gallus gallus (Chicken) PE=1 SV=1	FG-GAP repeat;; Repeat domain in Vibrio, Colwellia, Bradyrhizobium and Shewanella
cycg006437	inflammatory cytokines and receptors	integrin alpha	integrin alpha 11 subunit, partial [Danio rerio]	Integrin alpha-1 (Fragment) GN=ITGA1 OS=Gallus gallus (Chicken) PE=2 SV=1	von Willebrand factor type A domain;; von Willebrand factor type A domain;; FG-GAP repeat;; Integrin alpha
cycg036999	inflammatory cytokines and receptors	integrin alpha	Im:7145180 protein, partial [Danio rerio]	Integrin alpha-6 light chain (Precursor) GN=ITGA6 OS=Gallus gallus (Chicken) PE=2 SV=1	Integrin alpha
cycg043057	inflammatory cytokines and receptors	integrin alpha	CD11-1 [Cyprinus carpio]	--	Integrin alpha
cycg036445	inflammatory cytokines and receptors	integrin alpha	CD11-1 [Cyprinus carpio]	--	Integrin alpha
cycg041332	inflammatory cytokines and receptors	integrin alpha	CD11-1 [Cyprinus carpio]	Integrin alpha-4 (Precursor) GN=itga4 OS=Xenopus laevis (African clawed frog) PE=2 SV=1	FG-GAP repeat;; Repeat domain in Vibrio, Colwellia, Bradyrhizobium and Shewanella;; Integrin alpha
cycg002543	inflammatory cytokines and receptors	integrin beta	PREDICTED: neurofibromin isoform X4 [Danio rerio]	Integrin beta-like protein 1 (Precursor) GN=itgbl1 OS=Xenopus laevis (African clawed frog) PE=2 SV=1	GTPase-activator protein for Ras-like GTPase
cycg007936	inflammatory cytokines and receptors	integrin beta	PREDICTED: keratin-associated protein 5-1-like [Poecilia reticulata]	Integrin beta-like protein 1 (Precursor) GN=itgbl1 OS=Xenopus laevis (African clawed frog) PE=2 SV=1	--
cycg008575	inflammatory cytokines and receptors	integrin beta	PREDICTED: integrin beta-like protein 1-like [Lepisosteus oculatus]	Integrin beta-like protein 1 (Precursor) GN=itgbl1 OS=Xenopus laevis (African clawed frog) PE=2 SV=1	EGF-like domain
cycg050096	inflammatory cytokines and receptors	integrin beta	PREDICTED: integrin beta-like protein 1 [Stegastes partitus]	Integrin beta-like protein 1 (Precursor) GN=itgbl1 OS=Xenopus laevis (African clawed frog) PE=2 SV=1	EGF-like domain
cycg033219	inflammatory cytokines and receptors	integrin beta	PREDICTED: integrin beta-8 [Danio rerio]	Integrin beta-1 (Precursor) GN=ITGB1 OS=Gallus gallus (Chicken) PE=1 SV=1	Integrin, beta chain;; EGF-like domain
cycg025974	inflammatory cytokines and receptors	integrin beta	PREDICTED: integrin beta-8 [Danio rerio]	Integrin beta-1 (Precursor) GN=ITGB1 OS=Gallus gallus (Chicken) PE=1 SV=1	Integrin, beta chain
cycg025975	inflammatory cytokines and receptors	integrin beta	PREDICTED: integrin beta-8 [Astyanax mexicanus]	Integrin beta-1 (Precursor) GN=ITGB1 OS=Gallus gallus (Chicken) PE=1 SV=1	Integrin, beta chain;; Plexin repeat
cycg049747	inflammatory cytokines and receptors	integrin beta	PREDICTED: integrin beta-7 [Danio rerio]	Integrin beta-1-B (Precursor) GN=itgb1-b OS=Xenopus laevis (African clawed frog) PE=2 SV=1	Integrin, beta chain;; Integrin beta cytoplasmic domain
cycg005624	inflammatory cytokines and receptors	integrin beta	PREDICTED: integrin beta-7 [Danio rerio]	Integrin beta-1-B (Precursor) GN=itgb1-b OS=Xenopus laevis (African clawed frog) PE=2 SV=1	Integrin, beta chain;; EGF-like domain
cycg025721	inflammatory cytokines and receptors	integrin beta	PREDICTED: integrin beta-6 [Danio rerio]	Integrin beta-1-A (Precursor) GN=itgb1-a OS=Xenopus laevis (African clawed frog) PE=2 SV=1	Integrin, beta chain;; Integrin beta cytoplasmic domain;; Integrin beta tail domain;; EGF-like domain
cycg025710	inflammatory cytokines and receptors	integrin beta	PREDICTED: integrin beta-6 [Danio rerio]	Integrin beta-1 (Precursor) GN=ITGB1 OS=Gallus gallus (Chicken) PE=1 SV=1	Integrin, beta chain
[truncated: 3,103 more rows]

## Sheet: Description
Immune process	Total
[truncated: 10 more rows]
