# Supplementary material for: Integrative Transcriptomic Analysis Reveals the Immune Mechanism for a CyHV-3-Resistant Common Carp Strain
Source: Front Immunol. 2021 Jul 5;12:687151. doi: 10.3389/fimmu.2021.687151 (PMC8287582; doi:10.3389/fimmu.2021.687151)
Supplement: Supplementary file 9 [file Table_8.xlsx]

## Sheet: BS-advantage immune DEGs
GeneID	immune process	immune gene category	nr_annotation	Swissprot_annotation	Pfam_annotation	baseMean	log2FoldChange	lfcSE	stat	pvalue	Padj	Regulated	NBS: non-breeding strain
cycg049711	adapters, effectors and signal transducers	NALP3	PREDICTED: NACHT, LRR and PYD domains-containing protein 3-like [Astyanax mexicanus]	Protein NLRC5 GN=nlrc5 OS=Ictalurus punctatus (Channel catfish) PE=2 SV=1	Fish-specific NACHT associated domain;; NACHT domain	188.196	2.16997	0.395617	5.48501	4.13e-08	3.66e-05	Up
cycg002106	adapters, effectors and signal transducers	NLRC3	PREDICTED: protein NLRC3-like [Danio rerio]	--	--	19.5404	1.75483	0.449709	3.90214	9.53e-05	0.0234612	Up
cycg014160	adapters, effectors and signal transducers	perforin	PREDICTED: perforin-1-like [Danio rerio]	Complement component C9 (Precursor) GN=c9 OS=Takifugu rubripes (Japanese pufferfish) PE=3 SV=1	MAC/Perforin domain;; C2 domain	928.085	2.80002	0.452448	6.18859	6.07e-10	7.84e-07	Up
cycg051925	adapters, effectors and signal transducers	STAT3	PREDICTED: signal transducer and activator of transcription 3-like, partial [Caprimulgus carolinensis]	Signal transducer and activator of transcription 3 GN=STAT3 OS=Gallus gallus (Chicken) PE=1 SV=2	STAT protein, protein interaction domain	34.7798	2.56628	0.458196	5.60084	2.13e-08	1.95e-05	Up
cycg034708	antigen processing and regulators	MHC I	PREDICTED: IgG receptor FcRn large subunit p51-like [Danio rerio]	Class I histocompatibility antigen, F10 alpha chain (Precursor) OS=Gallus gallus (Chicken) PE=2 SV=1	Immunoglobulin C1-set domain	78.2753	1.65214	0.447633	3.69084	0.000223518	0.0477909	Up
cycg024902	inflammatory cytokines and receptors	GVIN	PREDICTED: interferon-induced very large GTPase 1-like [Danio rerio]	Myosin-9 GN=MYH9 OS=Gallus gallus (Chicken) PE=2 SV=1	--	24.2188	1.87727	0.452392	4.14966	3.33e-05	0.00964815	Up
cycg001862	inflammatory cytokines and receptors	IL21R	PREDICTED: interleukin 21 receptor, tandem duplicate 2 isoform X1 [Danio rerio]	Erythropoietin receptor (Precursor) OS=Xenopus laevis (African clawed frog) PE=2 SV=1	--	1324.16	1.46161	0.390316	3.74468	0.000180622	0.0400001	Up
cycg036153	inflammatory cytokines and receptors	integrin alpha	PREDICTED: integrin alpha-M-like [Danio rerio]	Integrin alpha-4 (Precursor) GN=itga4 OS=Xenopus laevis (African clawed frog) PE=2 SV=1	FG-GAP repeat;; Repeat domain in Vibrio, Colwellia, Bradyrhizobium and Shewanella	163.568	3.85586	0.396433	9.72639	2.33e-22	1.8e-18	Up
cycg006607	other genes related to immune response	platelet related	platelet-derived growth factor receptor beta [Danio rerio]	Platelet-derived growth factor receptor beta (Precursor) GN=pdgfrb OS=Takifugu rubripes (Japanese pufferfish) PE=3 SV=1	Immunoglobulin domain;; Immunoglobulin domain;; Immunoglobulin domain	125.889	2.86557	0.397997	7.19997	6.02e-13	2.67e-09	Up
cycg041635	other genes related to immune response	ubiquitin related	PREDICTED: ubiquitin carboxyl-terminal hydrolase 24 isoform X1 [Danio rerio]	Ubiquitin carboxyl-terminal hydrolase 47 GN=usp47 OS=Xenopus tropicalis (Western clawed frog) PE=2 SV=1	Ubiquitin carboxyl-terminal hydrolase;; Ubiquitin carboxyl-terminal hydrolase	37.3988	2.47737	0.458884	5.39869	6.71e-08	5.59e-05	Up
cycg036435	pattern recognition	MRC	PREDICTED: C-type mannose receptor 2 [Danio rerio]	Aggrecan core protein (Precursor) GN=ACAN OS=Gallus gallus (Chicken) PE=1 SV=2	Lectin C-type domain;; Sodium ion transport-associated;; Fibronectin type II domain;; Zinc carboxypeptidase;; UL45 protein;; Chordopoxvirus A33R protein;; Extracellular link domain	287.758	2.07039	0.35639	5.80934	6.27e-09	6.27e-06	Up
cycg026641	T/B cell antigen activation	HDAC	histone deacetylase 10 [Danio rerio]	Histone deacetylase 4 GN=HDAC4 OS=Gallus gallus (Chicken) PE=2 SV=1	Histone deacetylase domain	47.2534	3.01263	0.455984	6.60688	3.93e-11	6.76e-08	Up

## Sheet: NBS-advantage immune DEGs
GeneID	immune process	immune gene category	nr_annotation	Swissprot_annotation	Pfam_annotation	baseMean	log2FoldChange	lfcSE	stat	pvalue	Padj	Regulated	BS: breeding strain
cycg014161	adapters, effectors and signal transducers	perforin	PREDICTED: perforin-1-like [Danio rerio]	Complement component C9 (Precursor) GN=c9 OS=Takifugu rubripes (Japanese pufferfish) PE=3 SV=1	MAC/Perforin domain;; C2 domain	32.1544	-2.47571	0.458893	-5.39496	6.85e-08	5.59e-05	Down
cycg021523	complement system	C3	PREDICTED: component c3b, tandem duplicate 2 isoform X2 [Danio rerio]	Complement C3c alpha&apos; chain fragment 2 (Fragment) GN=c3 OS=Oncorhynchus mykiss (Rainbow trout) PE=1 SV=1	A-macroglobulin complement component;; A-macroglobulin receptor;; UNC-6/NTR/C345C module;; Alpha-macro-globulin thiol-ester bond-forming region	49.8115	-1.9974	0.445815	-4.48033	7.45e-06	0.00271836	Down
cycg027295	inflammatory cytokines and receptors	CCL	uncharacterized protein LOC100034523 precursor [Danio rerio]	C-C motif chemokine 4 homolog (Precursor) GN=CCL4 OS=Gallus gallus (Chicken) PE=3 SV=4	Small cytokines (intecrine/chemokine), interleukin-8 like	158.281	-1.76671	0.366967	-4.81435	1.48e-06	0.000704413	Down
cycg008439	inflammatory cytokines and receptors	IFI	PREDICTED: interferon-induced protein 44 [Danio rerio]	--	--	95.094	-2.54632	0.439803	-5.78967	7.05e-09	6.83e-06	Down
cycg006009	inflammatory cytokines and receptors	integrin beta	integrin beta-1 precursor [Danio rerio]	Integrin beta-1-B (Precursor) GN=itgb1-b OS=Xenopus laevis (African clawed frog) PE=2 SV=1	Integrin, beta chain;; EGF-like domain	110.255	-1.71621	0.403691	-4.25129	2.13e-05	0.00693646	Down
cycg034903	other genes related to immune response	myeloid cell related	PREDICTED: myeloid-associated differentiation marker-like protein 2 [Danio rerio]	Myeloid-associated differentiation marker-like protein 2 GN=myadml2 OS=Xenopus laevis (African clawed frog) PE=2 SV=1	--	41.8458	-2.19539	0.446456	-4.91737	8.77e-07	0.000445823	Down
cycg030849	pattern recognition	TLR18	Toll-like receptor 18 [Danio rerio]	Toll-like receptor 2 type-1 (Precursor) GN=TLR2-1 OS=Gallus gallus (Chicken) PE=2 SV=1	TIR domain;; Leucine Rich repeats (2 copies);; Leucine rich repeat;; TIR domain;; Leucine Rich Repeat;; Leucine rich repeat;; Sema domain;; Plexin repeat	94.3127	-1.67444	0.402267	-4.1625	3.15e-05	0.00929478	Down

## Sheet: GO terms for BP
GO.ID	Term	Annotated	Significant	Expected	KS
GO:0007030	Golgi organization	37	0	0.09	3.4e-05
GO:0070527	platelet aggregation	24	0	0.06	5.6e-05
GO:0050909	sensory perception of taste	15	0	0.04	5.8e-05
GO:0031444	slow-twitch skeletal muscle fiber contraction	17	0	0.04	7.2e-05
GO:0030860	regulation of polarized epithelial cell differentiation	10	0	0.03	0.0001
GO:2000647	negative regulation of stem cell proliferation	13	0	0.03	0.00026
GO:0030032	lamellipodium assembly	34	0	0.09	0.00027
GO:0016337	single organismal cell-cell adhesion	991	2	2.51	0.00033
GO:0007076	mitotic chromosome condensation	13	0	0.03	0.00042
GO:0019370	leukotriene biosynthetic process	14	0	0.04	0.00047
GO:2001295	malonyl-CoA biosynthetic process	11	0	0.03	0.00061
GO:0031550	positive regulation of brain-derived neurotrophic factor receptor signaling pathway	6	0	0.02	0.00064
GO:0090017	anterior neural plate formation	6	0	0.02	0.00064
GO:0046329	negative regulation of JNK cascade	35	0	0.09	0.00065
GO:0014031	mesenchymal cell development	1137	2	2.88	0.00069
GO:0046676	negative regulation of insulin secretion	12	0	0.03	0.00072
GO:0006909	phagocytosis	65	0	0.16	0.00073
GO:0006184	obsolete GTP catabolic process	1092	2	2.77	0.0008
GO:0032376	positive regulation of cholesterol transport	10	0	0.03	0.00083
GO:0050768	negative regulation of neurogenesis	409	1	1.04	0.00086
GO:0060042	retina morphogenesis in camera-type eye	393	2	1	0.00091
GO:0060644	mammary gland epithelial cell differentiation	5	0	0.01	0.00106
GO:0060013	righting reflex	4	0	0.01	0.00109
GO:0042297	vocal learning	4	0	0.01	0.00109
GO:0002684	positive regulation of immune system process	606	1	1.54	0.00116
GO:0042989	sequestering of actin monomers	10	0	0.03	0.0013
GO:0060472	positive regulation of cortical granule exocytosis by positive regulation of cytosolic calcium ion concentration	4	0	0.01	0.00138
GO:0016926	protein desumoylation	4	0	0.01	0.00141
GO:2000047	regulation of cell-cell adhesion mediated by cadherin	20	0	0.05	0.00149
GO:0001754	eye photoreceptor cell differentiation	218	2	0.55	0.0015
GO:0006621	protein retention in ER lumen	8	0	0.02	0.00152
GO:0043570	maintenance of DNA repeat elements	6	0	0.02	0.0017
GO:0043507	positive regulation of JUN kinase activity	68	0	0.17	0.00171
GO:0007264	small GTPase mediated signal transduction	1430	0	3.63	0.00173
GO:0007420	brain development	2354	3	5.97	0.00178
GO:0015992	proton transport	152	0	0.39	0.00193
GO:0009081	branched-chain amino acid metabolic process	10	0	0.03	0.00193
GO:0001503	ossification	488	1	1.24	0.00203
GO:0048015	phosphatidylinositol-mediated signaling	99	0	0.25	0.00204
GO:0043123	positive regulation of I-kappaB kinase/NF-kappaB signaling	121	0	0.31	0.00206
GO:0072661	protein localization to plasma membrane	7	0	0.02	0.00207
GO:0061178	regulation of insulin secretion involved in cellular response to glucose stimulus	9	0	0.02	0.00231
GO:0021532	neural tube patterning	265	1	0.67	0.00249
GO:0008078	mesodermal cell migration	69	0	0.17	0.00252
GO:0051785	positive regulation of nuclear division	8	0	0.02	0.00267
GO:0060119	inner ear receptor cell development	104	0	0.26	0.00268
GO:0030201	heparan sulfate proteoglycan metabolic process	68	0	0.17	0.00272
GO:0040015	negative regulation of multicellular organism growth	12	0	0.03	0.00277
GO:0039020	pronephric nephron tubule development	267	1	0.68	0.00289
GO:0009719	response to endogenous stimulus	1706	2	4.33	0.00307
GO:0046671	negative regulation of retinal cell programmed cell death	9	0	0.02	0.00317
GO:0034754	cellular hormone metabolic process	122	1	0.31	0.00343
GO:0035143	caudal fin morphogenesis	64	0	0.16	0.00343
GO:0043414	macromolecule methylation	290	1	0.74	0.00354
GO:0060831	smoothened signaling pathway involved in dorsal/ventral neural tube patterning	14	0	0.04	0.00361
GO:0045743	positive regulation of fibroblast growth factor receptor signaling pathway	135	1	0.34	0.00377
GO:0061072	iris morphogenesis	57	1	0.14	0.00393
GO:0002562	somatic diversification of immune receptors via germline recombination within a single locus	45	0	0.11	0.00393
GO:0006406	mRNA export from nucleus	19	0	0.05	0.00394
GO:0030388	fructose 1,6-bisphosphate metabolic process	12	0	0.03	0.00396
GO:0010459	negative regulation of heart rate	7	0	0.02	0.00396
GO:0061484	hematopoietic stem cell homeostasis	30	0	0.08	0.00408
GO:0071397	cellular response to cholesterol	4	0	0.01	0.00412
GO:0010157	response to chlorate	4	0	0.01	0.00412
GO:0021997	neural plate axis specification	4	0	0.01	0.00412
GO:0007229	integrin-mediated signaling pathway	97	1	0.25	0.00425
GO:0006414	translational elongation	105	0	0.27	0.00428
GO:0018198	peptidyl-cysteine modification	12	0	0.03	0.00443
GO:0030576	Cajal body organization	7	0	0.02	0.00459
GO:0006094	gluconeogenesis	83	0	0.21	0.00462
GO:0016114	terpenoid biosynthetic process	36	0	0.09	0.00471
GO:0006790	sulfur compound metabolic process	206	2	0.52	0.00474
GO:0006828	manganese ion transport	3	0	0.01	0.00481
GO:0045773	positive regulation of axon extension	43	0	0.11	0.00498
GO:0070365	hepatocyte differentiation	14	0	0.04	0.00505
GO:0014812	muscle cell migration	16	0	0.04	0.00513
GO:0036342	post-anal tail morphogenesis	121	0	0.31	0.00523
GO:0033047	regulation of mitotic sister chromatid segregation	7	0	0.02	0.00528
GO:0030326	embryonic limb morphogenesis	255	1	0.65	0.00542
GO:0048598	embryonic morphogenesis	4027	11	10.21	0.00542
GO:0030855	epithelial cell differentiation	1276	2	3.24	0.00542
GO:0002763	positive regulation of myeloid leukocyte differentiation	4	0	0.01	0.00544
GO:0055014	atrial cardiac muscle cell development	117	0	0.3	0.00558
GO:0061138	morphogenesis of a branching epithelium	586	1	1.49	0.00559
GO:0021986	habenula development	129	1	0.33	0.00561
GO:0007498	mesoderm development	999	1	2.53	0.00565
GO:0018193	peptidyl-amino acid modification	1063	2	2.7	0.00568
GO:0071391	cellular response to estrogen stimulus	80	0	0.2	0.00574
GO:0046112	nucleobase biosynthetic process	22	0	0.06	0.00576
GO:0050864	regulation of B cell activation	33	0	0.08	0.00583
GO:0080111	DNA demethylation	3	0	0.01	0.00596
GO:0030335	positive regulation of cell migration	208	1	0.53	0.00606
GO:0043584	nose development	54	0	0.14	0.00616
GO:0007628	adult walking behavior	51	0	0.13	0.00622
GO:0046827	positive regulation of protein export from nucleus	8	0	0.02	0.00629
GO:0035118	embryonic pectoral fin morphogenesis	166	0	0.42	0.00636
GO:0060322	head development	200	0	0.51	0.0064
GO:0072028	nephron morphogenesis	200	1	0.51	0.00642
GO:0019752	carboxylic acid metabolic process	793	4	2.01	0.00646
GO:0051047	positive regulation of secretion	98	0	0.25	0.00664
GO:0006933	negative regulation of cell adhesion involved in substrate-bound cell migration	3	0	0.01	0.00675
GO:0072574	hepatocyte proliferation	35	1	0.09	0.00677
GO:0031647	regulation of protein stability	125	0	0.32	0.00691
GO:0034329	cell junction assembly	213	0	0.54	0.00693
GO:0060049	regulation of protein glycosylation	10	0	0.03	0.00694
GO:0010566	regulation of ketone biosynthetic process	14	1	0.04	0.00695
GO:0090150	establishment of protein localization to membrane	224	0	0.57	0.00698
GO:0014033	neural crest cell differentiation	858	3	2.18	0.00707
GO:0001523	retinoid metabolic process	81	0	0.21	0.00719
GO:0002043	blood vessel endothelial cell proliferation involved in sprouting angiogenesis	18	0	0.05	0.00722
GO:0061303	cornea development in camera-type eye	54	1	0.14	0.00758
GO:0000187	activation of MAPK activity	127	0	0.32	0.00769
GO:0048146	positive regulation of fibroblast proliferation	10	0	0.03	0.0077
GO:0006835	dicarboxylic acid transport	40	0	0.1	0.00799
GO:0002449	lymphocyte mediated immunity	45	0	0.11	0.00809
GO:0032092	positive regulation of protein binding	20	0	0.05	0.0081
GO:0042116	macrophage activation	15	0	0.04	0.00817
GO:0006188	IMP biosynthetic process	21	1	0.05	0.00824
GO:0035434	copper ion transmembrane transport	5	0	0.01	0.00829
GO:0030916	otic vesicle formation	204	0	0.52	0.00842
GO:0045123	cellular extravasation	3	0	0.01	0.00843
GO:0007178	transmembrane receptor protein serine/threonine kinase signaling pathway	799	1	2.03	0.00867
GO:0002009	morphogenesis of an epithelium	2391	5	6.06	0.00878
GO:0009142	nucleoside triphosphate biosynthetic process	65	0	0.16	0.00882
GO:0006893	Golgi to plasma membrane transport	101	0	0.26	0.00882
GO:0046890	regulation of lipid biosynthetic process	82	1	0.21	0.00886
GO:0042701	progesterone secretion	23	0	0.06	0.00912
GO:0032496	response to lipopolysaccharide	41	0	0.1	0.00919
GO:0034721	histone H3-K4 demethylation, trimethyl-H3-K4-specific	10	0	0.03	0.00921
GO:0060028	convergent extension involved in axis elongation	100	1	0.25	0.00929
GO:0048710	regulation of astrocyte differentiation	41	0	0.1	0.00929
GO:0048795	swim bladder morphogenesis	20	0	0.05	0.00931
GO:0060055	angiogenesis involved in wound healing	4	0	0.01	0.00937
GO:0021631	optic nerve morphogenesis	21	0	0.05	0.00949
GO:0034244	negative regulation of transcription elongation from RNA polymerase II promoter	7	0	0.02	0.0096
GO:0035270	endocrine system development	658	1	1.67	0.00975
GO:0090266	regulation of mitotic cell cycle spindle assembly checkpoint	7	0	0.02	0.01006
GO:0090267	positive regulation of mitotic cell cycle spindle assembly checkpoint	7	0	0.02	0.01006
GO:0090232	positive regulation of spindle checkpoint	7	0	0.02	0.01006
GO:1901978	positive regulation of cell cycle checkpoint	7	0	0.02	0.01006
GO:0016102	diterpenoid biosynthetic process	34	0	0.09	0.01019
GO:0045599	negative regulation of fat cell differentiation	16	0	0.04	0.01023
GO:0071467	cellular response to pH	9	0	0.02	0.01024
GO:0042098	T cell proliferation	29	0	0.07	0.01038
GO:0060219	camera-type eye photoreceptor cell differentiation	109	1	0.28	0.01038
GO:1901264	carbohydrate derivative transport	56	0	0.14	0.01049
GO:0009791	post-embryonic development	170	0	0.43	0.01061
GO:0070972	protein localization to endoplasmic reticulum	25	0	0.06	0.0108
GO:0006364	rRNA processing	92	0	0.23	0.01089
GO:0030252	growth hormone secretion	16	0	0.04	0.0109
GO:0071502	cellular response to temperature stimulus	3	0	0.01	0.01101
GO:0048011	neurotrophin TRK receptor signaling pathway	23	0	0.06	0.01104
GO:0000462	maturation of SSU-rRNA from tricistronic rRNA transcript (SSU-rRNA, 5.8S rRNA, LSU-rRNA)	14	0	0.04	0.01113
GO:0030490	maturation of SSU-rRNA	14	0	0.04	0.01113
GO:0060972	left/right pattern formation	109	0	0.28	0.01114
GO:0060041	retina development in camera-type eye	683	2	1.73	0.01123
GO:0010039	response to iron ion	8	0	0.02	0.01126
GO:0018212	peptidyl-tyrosine modification	284	0	0.72	0.01136
GO:0046649	lymphocyte activation	616	0	1.56	0.01141
GO:1900052	regulation of retinoic acid biosynthetic process	27	0	0.07	0.01149
GO:0019747	regulation of isoprenoid metabolic process	27	0	0.07	0.01149
GO:0051103	DNA ligation involved in DNA repair	14	0	0.04	0.01175
GO:0040036	regulation of fibroblast growth factor receptor signaling pathway	185	1	0.47	0.01176
GO:0031018	endocrine pancreas development	141	1	0.36	0.0118
GO:0071586	CAAX-box protein processing	5	0	0.01	0.01181
GO:0080120	CAAX-box protein maturation	5	0	0.01	0.01181
GO:0009063	cellular amino acid catabolic process	69	0	0.17	0.01196
GO:0006766	vitamin metabolic process	61	0	0.15	0.01202
GO:0048840	otolith development	176	1	0.45	0.01205
GO:0048486	parasympathetic nervous system development	10	0	0.03	0.01209
GO:0022612	gland morphogenesis	228	0	0.58	0.01212
GO:0014032	neural crest cell development	517	0	1.31	0.01219
GO:0006953	acute-phase response	9	0	0.02	0.01255
GO:0009743	response to carbohydrate	42	0	0.11	0.01259
GO:0060027	convergent extension involved in gastrulation	489	2	1.24	0.01266
GO:0039018	nephrostome development	41	1	0.1	0.01274
GO:0071698	olfactory placode development	50	0	0.13	0.01277
GO:0050776	regulation of immune response	624	1	1.58	0.01281
GO:0015985	energy coupled proton transport, down electrochemical gradient	19	0	0.05	0.01282
GO:0015986	ATP synthesis coupled proton transport	19	0	0.05	0.01282
GO:0014014	negative regulation of gliogenesis	68	1	0.17	0.01282
GO:0002921	negative regulation of humoral immune response	12	0	0.03	0.01291
GO:0000185	activation of MAPKKK activity	6	0	0.02	0.01307
GO:0006680	glucosylceramide catabolic process	3	0	0.01	0.01317
GO:0006678	glucosylceramide metabolic process	3	0	0.01	0.01317
GO:0046686	response to cadmium ion	38	0	0.1	0.01326
GO:0090382	phagosome maturation	6	0	0.02	0.01329
GO:0006928	movement of cell or subcellular component	3946	9	10.01	0.01351
GO:0007039	protein catabolic process in the vacuole	6	0	0.02	0.01355
GO:0060775	planar cell polarity pathway involved in gastrula mediolateral intercalation	6	0	0.02	0.01355
GO:0060030	dorsal convergence	92	1	0.23	0.01359
GO:0035166	post-embryonic hemopoiesis	30	0	0.08	0.01361
GO:0006026	aminoglycan catabolic process	13	2	0.03	0.01364
GO:0021872	forebrain generation of neurons	112	0	0.28	0.01369
GO:0050868	negative regulation of T cell activation	31	0	0.08	0.01381
GO:0032366	intracellular sterol transport	7	0	0.02	0.01388
GO:0032367	intracellular cholesterol transport	7	0	0.02	0.01388
GO:0033136	serine phosphorylation of STAT protein	32	0	0.08	0.01408
GO:0042501	serine phosphorylation of STAT protein	32	0	0.08	0.01408
GO:0030656	regulation of vitamin metabolic process	29	0	0.07	0.01414
GO:0021543	pallium development	148	0	0.38	0.01421
GO:0071495	cellular response to endogenous stimulus	1461	2	3.7	0.01422
GO:0045807	positive regulation of endocytosis	7	0	0.02	0.01423
GO:0060117	auditory receptor cell development	79	0	0.2	0.01424
GO:0045686	negative regulation of glial cell differentiation	63	1	0.16	0.01443
GO:0001501	skeletal system development	1524	1	3.86	0.01459
GO:0072594	establishment of protein localization to organelle	267	1	0.68	0.01463
GO:0001837	epithelial to mesenchymal transition	724	2	1.84	0.01469
GO:0007213	G-protein coupled acetylcholine receptor signaling pathway	35	0	0.09	0.0147
GO:0009746	response to hexose	40	0	0.1	0.01494
GO:0009749	response to glucose	40	0	0.1	0.01494
GO:0034284	response to monosaccharide	40	0	0.1	0.01494
GO:0061448	connective tissue development	916	1	2.32	0.01496
GO:0009201	ribonucleoside triphosphate biosynthetic process	59	0	0.15	0.015
GO:0002507	tolerance induction	19	0	0.05	0.01519
GO:0002643	regulation of tolerance induction	19	0	0.05	0.01519
GO:0002645	positive regulation of tolerance induction	19	0	0.05	0.01519
GO:2000060	positive regulation of protein ubiquitination involved in ubiquitin-dependent protein catabolic process	5	0	0.01	0.01536
GO:0006629	lipid metabolic process	1194	2	3.03	0.01572
GO:0006783	heme biosynthetic process	29	0	0.07	0.01585
GO:0071569	protein ufmylation	4	0	0.01	0.01597
GO:0006749	glutathione metabolic process	18	0	0.05	0.01608
GO:0021634	optic nerve formation	19	0	0.05	0.01608
GO:0021603	cranial nerve formation	19	0	0.05	0.01608
GO:0051923	sulfation	6	0	0.02	0.0161
GO:0006477	protein sulfation	6	0	0.02	0.0161
GO:0006478	peptidyl-tyrosine sulfation	6	0	0.02	0.0161
GO:0021879	forebrain neuron differentiation	102	0	0.26	0.01612
GO:0046398	UDP-glucuronate metabolic process	4	0	0.01	0.01618
GO:0006065	UDP-glucuronate biosynthetic process	4	0	0.01	0.01618
GO:0021798	forebrain dorsal/ventral pattern formation	9	0	0.02	0.01637
GO:0072088	nephron epithelium morphogenesis	141	0	0.36	0.01639
GO:0032675	regulation of interleukin-6 production	26	0	0.07	0.01649
GO:0032635	interleukin-6 production	26	0	0.07	0.01649
GO:0051216	cartilage development	832	1	2.11	0.01665
GO:0070663	regulation of leukocyte proliferation	43	0	0.11	0.01671
GO:0050670	regulation of lymphocyte proliferation	43	0	0.11	0.01671
GO:0032944	regulation of mononuclear cell proliferation	43	0	0.11	0.01671
GO:0044272	sulfur compound biosynthetic process	130	2	0.33	0.01672
GO:0035239	tube morphogenesis	1419	2	3.6	0.01685
GO:0021903	rostrocaudal neural tube patterning	154	1	0.39	0.01691
GO:0042035	regulation of cytokine biosynthetic process	31	0	0.08	0.01697
GO:0031099	regeneration	513	3	1.3	0.017
GO:0006417	regulation of translation	378	1	0.96	0.01707
GO:0045321	leukocyte activation	667	0	1.69	0.0171
GO:0048515	spermatid differentiation	54	2	0.14	0.01711
GO:0035405	histone-threonine phosphorylation	50	0	0.13	0.01711
GO:0050778	positive regulation of immune response	458	1	1.16	0.01722
GO:0043124	negative regulation of I-kappaB kinase/NF-kappaB signaling	9	0	0.02	0.01781
GO:0006911	phagocytosis, engulfment	11	0	0.03	0.01797
GO:0030036	actin cytoskeleton organization	1151	2	2.92	0.01798
GO:0060173	limb development	512	1	1.3	0.01801
GO:0043578	nuclear matrix organization	4	0	0.01	0.0185
GO:0031453	positive regulation of heterochromatin assembly	4	0	0.01	0.0185
GO:0031445	regulation of heterochromatin assembly	4	0	0.01	0.0185
GO:0070828	heterochromatin organization	4	0	0.01	0.0185
GO:0031507	heterochromatin assembly	4	0	0.01	0.0185
GO:0046832	negative regulation of RNA export from nucleus	4	0	0.01	0.0185
GO:0000189	MAPK import into nucleus	4	0	0.01	0.0185
GO:0031990	mRNA export from nucleus in response to heat stress	4	0	0.01	0.0185
GO:0010847	regulation of chromatin assembly	4	0	0.01	0.0185
GO:0032240	negative regulation of nucleobase-containing compound transport	4	0	0.01	0.0185
GO:0010965	regulation of mitotic sister chromatid separation	4	0	0.01	0.0185
GO:0051306	mitotic sister chromatid separation	4	0	0.01	0.0185
GO:1901673	regulation of mitotic spindle assembly	4	0	0.01	0.0185
GO:0090169	regulation of spindle assembly	4	0	0.01	0.0185
GO:0019730	antimicrobial humoral response	6	0	0.02	0.01851
GO:0019731	antibacterial humoral response	6	0	0.02	0.01851
GO:0043152	induction of bacterial agglutination	6	0	0.02	0.01851
GO:0022603	regulation of anatomical structure morphogenesis	1633	5	4.14	0.01865
GO:0016070	RNA metabolic process	7263	9	18.42	0.01883
GO:0035860	glial cell-derived neurotrophic factor receptor signaling pathway	12	0	0.03	0.01903
GO:0071840	cellular component organization or biogenesis	10879	32	27.59	0.0192
GO:0007164	establishment of tissue polarity	152	1	0.39	0.01939
GO:0001736	establishment of planar polarity	152	1	0.39	0.01939
GO:0001839	neural plate morphogenesis	44	0	0.11	0.01946
GO:0051053	negative regulation of DNA metabolic process	33	0	0.08	0.01947
GO:0008213	protein alkylation	205	1	0.52	0.01948
GO:0006479	protein methylation	205	1	0.52	0.01948
GO:0043488	regulation of mRNA stability	152	0	0.39	0.01948
GO:0031076	embryonic camera-type eye development	320	1	0.81	0.02016
GO:0006605	protein targeting	383	1	0.97	0.02025
GO:0002381	immunoglobulin production involved in immunoglobulin mediated immune response	22	0	0.06	0.02057
GO:0001672	regulation of chromatin assembly or disassembly	7	0	0.02	0.02059
GO:0045799	positive regulation of chromatin assembly or disassembly	7	0	0.02	0.02059
GO:0010992	ubiquitin recycling	8	0	0.02	0.0206
GO:0070664	negative regulation of leukocyte proliferation	15	0	0.04	0.02069
GO:0050672	negative regulation of lymphocyte proliferation	15	0	0.04	0.02069
GO:0032945	negative regulation of mononuclear cell proliferation	15	0	0.04	0.02069
GO:0042448	progesterone metabolic process	4	0	0.01	0.02085
GO:0032380	regulation of intracellular sterol transport	4	0	0.01	0.02085
GO:0032382	positive regulation of intracellular sterol transport	4	0	0.01	0.02085
GO:0032383	regulation of intracellular cholesterol transport	4	0	0.01	0.02085
GO:0032385	positive regulation of intracellular cholesterol transport	4	0	0.01	0.02085
GO:0032377	regulation of intracellular lipid transport	4	0	0.01	0.02085
GO:0032379	positive regulation of intracellular lipid transport	4	0	0.01	0.02085
GO:1901373	lipid hydroperoxide transport	4	0	0.01	0.02085
GO:0006701	progesterone biosynthetic process	4	0	0.01	0.02085
GO:0006573	valine metabolic process	5	0	0.01	0.02087
GO:0055002	striated muscle cell development	788	2	2	0.02092
GO:0032770	positive regulation of monooxygenase activity	4	0	0.01	0.02092
GO:0051353	positive regulation of oxidoreductase activity	4	0	0.01	0.02092
GO:0043433	negative regulation of sequence-specific DNA binding transcription factor activity	69	0	0.17	0.02106
GO:0060026	convergent extension	686	2	1.74	0.02108
GO:0000710	meiotic mismatch repair	11	0	0.03	0.02116
GO:0072659	protein localization to plasma membrane	194	0	0.49	0.02116
GO:2000081	positive regulation of canonical Wnt signaling pathway involved in controlling type B pancreatic cell proliferation	4	0	0.01	0.02122
GO:0061098	positive regulation of protein tyrosine kinase activity	4	0	0.01	0.02122
GO:0048697	positive regulation of collateral sprouting in absence of injury	4	0	0.01	0.02122
GO:0048672	positive regulation of collateral sprouting	4	0	0.01	0.02122
GO:0010387	COP9 signalosome assembly	4	0	0.01	0.02122
GO:0061317	canonical Wnt signaling pathway involved in cardiac muscle cell fate commitment	4	0	0.01	0.02122
GO:0021874	Wnt signaling pathway involved in forebrain neuroblast division	4	0	0.01	0.02122
GO:1902106	negative regulation of leukocyte differentiation	38	0	0.1	0.02126
GO:0002138	retinoic acid biosynthetic process	32	0	0.08	0.02148
GO:0007266	Rho protein signal transduction	501	0	1.27	0.02155
GO:0031101	fin regeneration	264	3	0.67	0.02159
GO:0014846	esophagus smooth muscle contraction	8	0	0.02	0.02159
GO:0014831	gastro-intestinal system smooth muscle contraction	8	0	0.02	0.02159
GO:0060686	negative regulation of prostatic bud formation	8	0	0.02	0.02159
GO:0070849	response to epidermal growth factor	34	0	0.09	0.02161
GO:1900078	positive regulation of cellular response to insulin stimulus	3	0	0.01	0.02168
GO:0044381	glucose import in response to insulin stimulus	3	0	0.01	0.02168
GO:0060125	negative regulation of growth hormone secretion	3	0	0.01	0.02168
GO:2000850	negative regulation of glucocorticoid secretion	3	0	0.01	0.02168
GO:2000847	negative regulation of corticosteroid hormone secretion	3	0	0.01	0.02168
GO:2001273	regulation of glucose import in response to insulin stimulus	3	0	0.01	0.02168
GO:2001275	positive regulation of glucose import in response to insulin stimulus	3	0	0.01	0.02168
GO:0051462	regulation of cortisol secretion	3	0	0.01	0.02168
GO:0051463	negative regulation of cortisol secretion	3	0	0.01	0.02168
GO:0043400	cortisol secretion	3	0	0.01	0.02168
GO:0008544	epidermis development	394	0	1	0.02182
GO:0045762	positive regulation of adenylate cyclase activity	42	0	0.11	0.02202
GO:0045766	positive regulation of angiogenesis	58	0	0.15	0.02219
GO:0002285	lymphocyte activation involved in immune response	66	0	0.17	0.0223
GO:0040037	negative regulation of fibroblast growth factor receptor signaling pathway	27	0	0.07	0.0224
GO:0045887	positive regulation of synaptic growth at neuromuscular junction	6	0	0.02	0.02241
GO:0060740	prostate gland epithelium morphogenesis	90	0	0.23	0.02253
GO:0045926	negative regulation of growth	277	0	0.7	0.02271
GO:0045039	protein import into mitochondrial inner membrane	2	0	0.01	0.02283
GO:0090151	establishment of protein localization to mitochondrial membrane	2	0	0.01	0.02283
GO:0007338	single fertilization	39	1	0.1	0.02297
GO:0002514	B cell tolerance induction	12	0	0.03	0.02306
GO:0002661	regulation of B cell tolerance induction	12	0	0.03	0.02306
GO:0002663	positive regulation of B cell tolerance induction	12	0	0.03	0.02306
GO:0001502	cartilage condensation	125	0	0.32	0.02313
GO:0043487	regulation of RNA stability	159	0	0.4	0.02323
GO:0048661	positive regulation of smooth muscle cell proliferation	21	0	0.05	0.0233
GO:0045910	negative regulation of DNA recombination	12	0	0.03	0.02331
GO:0002312	B cell activation involved in immune response	20	0	0.05	0.02351
GO:0002204	somatic recombination of immunoglobulin genes involved in immune response	20	0	0.05	0.02351
GO:0002208	somatic diversification of immunoglobulins involved in immune response	20	0	0.05	0.02351
GO:0045190	isotype switching	20	0	0.05	0.02351
GO:0039007	pronephric nephron morphogenesis	106	0	0.27	0.0236
GO:0039008	pronephric nephron tubule morphogenesis	106	0	0.27	0.0236
GO:0031663	lipopolysaccharide-mediated signaling pathway	8	0	0.02	0.02361
GO:0035408	histone H3-T6 phosphorylation	48	0	0.12	0.02363
GO:0002253	activation of immune response	444	1	1.13	0.02364
GO:0051101	regulation of DNA binding	48	0	0.12	0.02365
GO:0048708	astrocyte differentiation	63	1	0.16	0.02382
GO:0032784	regulation of DNA-templated transcription, elongation	79	0	0.2	0.02384
GO:0001845	phagolysosome assembly	4	0	0.01	0.02385
GO:0019835	cytolysis	18	2	0.05	0.02386
GO:0072196	proximal/distal pattern formation involved in pronephric nephron development	122	0	0.31	0.02394
GO:0007369	gastrulation	2067	6	5.24	0.02398
GO:0060729	intestinal epithelial structure maintenance	29	0	0.07	0.024
GO:0000184	nuclear-transcribed mRNA catabolic process, nonsense-mediated decay	56	1	0.14	0.02415
GO:0035107	appendage morphogenesis	614	1	1.56	0.02424
GO:0007406	negative regulation of neuroblast proliferation	7	0	0.02	0.02435
GO:0045582	positive regulation of T cell differentiation	19	0	0.05	0.02439
GO:0048754	branching morphogenesis of an epithelial tube	458	1	1.16	0.02446
GO:0030278	regulation of ossification	145	0	0.37	0.02447
GO:0007638	mechanosensory behavior	11	0	0.03	0.02474
GO:0021957	corticospinal tract morphogenesis	34	0	0.09	0.02499
GO:0016446	somatic hypermutation of immunoglobulin genes	10	0	0.03	0.02517
GO:0002566	somatic diversification of immune receptors via somatic mutation	10	0	0.03	0.02517
GO:0002764	immune response-regulating signaling pathway	399	1	1.01	0.02531
GO:0007188	adenylate cyclase-modulating G-protein coupled receptor signaling pathway	171	0	0.43	0.02547
GO:0007205	protein kinase C-activating G-protein coupled receptor signaling pathway	25	0	0.06	0.02575
GO:0015669	gas transport	36	0	0.09	0.0258
GO:0021522	spinal cord motor neuron differentiation	206	0	0.52	0.02594
GO:0016973	poly(A)+ mRNA export from nucleus	2	0	0.01	0.02603
GO:0040014	regulation of multicellular organism growth	62	1	0.16	0.02605
GO:0048869	cellular developmental process	9540	23	24.19	0.02607
GO:0070839	divalent metal ion export	3	0	0.01	0.02608
GO:0070574	cadmium ion transmembrane transport	3	0	0.01	0.02608
GO:0055073	cadmium ion homeostasis	3	0	0.01	0.02608
GO:0015691	cadmium ion transport	3	0	0.01	0.02608
GO:0006876	cellular cadmium ion homeostasis	3	0	0.01	0.02608
GO:0043981	histone H4-K5 acetylation	8	0	0.02	0.02612
GO:0043982	histone H4-K8 acetylation	8	0	0.02	0.02612
GO:0010155	regulation of proton transport	10	0	0.03	0.0262
GO:0006354	DNA-templated transcription, elongation	91	0	0.23	0.02624
GO:0033151	V(D)J recombination	23	0	0.06	0.02625
GO:0061001	regulation of dendritic spine morphogenesis	61	0	0.15	0.02629
GO:2000651	positive regulation of sodium ion transmembrane transporter activity	8	0	0.02	0.02635
GO:0032417	positive regulation of sodium:proton antiporter activity	8	0	0.02	0.02635
GO:0048483	autonomic nervous system development	125	0	0.32	0.02637
GO:0090304	nucleic acid metabolic process	8689	12	22.03	0.02655
GO:0042089	cytokine biosynthetic process	35	0	0.09	0.02656
GO:0042107	cytokine metabolic process	35	0	0.09	0.02656
GO:0060510	Type II pneumocyte differentiation	7	0	0.02	0.0266
GO:0061140	lung secretory cell differentiation	7	0	0.02	0.0266
GO:0043049	otic placode formation	163	0	0.41	0.02674
GO:0030282	bone mineralization	144	0	0.37	0.02678
GO:2000147	positive regulation of cell motility	213	1	0.54	0.02705
GO:0036289	peptidyl-serine autophosphorylation	5	0	0.01	0.0271
GO:0035907	dorsal aorta development	12	0	0.03	0.02711
GO:0002028	regulation of sodium ion transport	23	0	0.06	0.0272
GO:0060323	head morphogenesis	123	0	0.31	0.02726
GO:0045620	negative regulation of lymphocyte differentiation	19	0	0.05	0.02763
GO:0007286	spermatid development	53	2	0.13	0.0277
GO:1990399	epithelium regeneration	70	1	0.18	0.0277
GO:0070654	sensory epithelium regeneration	70	1	0.18	0.0277
GO:0010171	body morphogenesis	197	1	0.5	0.02774
GO:2000027	regulation of organ morphogenesis	477	1	1.21	0.02776
GO:0021757	caudate nucleus development	10	0	0.03	0.02779
GO:0021758	putamen development	10	0	0.03	0.02779
GO:0035108	limb morphogenesis	383	1	0.97	0.02781
GO:0036135	Schwann cell migration	5	0	0.01	0.02792
GO:0030917	midbrain-hindbrain boundary development	127	1	0.32	0.02792
GO:0021534	cell proliferation in hindbrain	66	0	0.17	0.02799
GO:0042226	interleukin-6 biosynthetic process	11	0	0.03	0.02808
GO:0045408	regulation of interleukin-6 biosynthetic process	11	0	0.03	0.02808
GO:0018107	peptidyl-threonine phosphorylation	105	0	0.27	0.02825
GO:0018210	peptidyl-threonine modification	105	0	0.27	0.02825
GO:0034243	regulation of transcription elongation from RNA polymerase II promoter	59	0	0.15	0.02832
GO:0042254	ribosome biogenesis	151	0	0.38	0.02837
GO:0010875	positive regulation of cholesterol efflux	6	0	0.02	0.02861
GO:0055001	muscle cell development	806	2	2.04	0.02867
GO:0048814	regulation of dendrite morphogenesis	72	0	0.18	0.02874
GO:0072013	glomus development	171	1	0.43	0.02879
GO:0045581	negative regulation of T cell differentiation	17	0	0.04	0.02894
GO:0048870	cell motility	2635	8	6.68	0.02909
GO:0060509	Type I pneumocyte differentiation	5	0	0.01	0.02912
GO:0072201	negative regulation of mesenchymal cell proliferation	5	0	0.01	0.02912
GO:0048583	regulation of response to stimulus	4962	8	12.58	0.02917
GO:0038179	neurotrophin signaling pathway	33	0	0.08	0.02926
GO:0018344	protein geranylgeranylation	2	0	0.01	0.02938
GO:0097039	protein linear polyubiquitination	8	0	0.02	0.02956
GO:0090520	sphingolipid mediated signaling pathway	26	0	0.07	0.02964
GO:0003376	sphingosine-1-phosphate signaling pathway	26	0	0.07	0.02964
GO:0010761	fibroblast migration	3	0	0.01	0.02999
GO:0010762	regulation of fibroblast migration	3	0	0.01	0.02999
GO:0043174	nucleoside salvage	21	0	0.05	0.03007
GO:0070978	voltage-gated calcium channel complex assembly	2	0	0.01	0.0302
GO:0038092	nodal signaling pathway	73	0	0.19	0.03021
GO:0042573	retinoic acid metabolic process	49	0	0.12	0.03023
GO:0010520	regulation of reciprocal meiotic recombination	3	0	0.01	0.03037
GO:0006096	glycolytic process	104	0	0.26	0.03046
GO:0060070	canonical Wnt signaling pathway	580	1	1.47	0.03056
GO:0038171	cannabinoid signaling pathway	3	0	0.01	0.03064
GO:0051126	negative regulation of actin nucleation	2	0	0.01	0.03067
GO:0030816	positive regulation of cAMP metabolic process	77	0	0.2	0.03069
GO:0030819	positive regulation of cAMP biosynthetic process	77	0	0.2	0.03069
GO:0042541	hemoglobin biosynthetic process	31	0	0.08	0.03069
GO:1903052	positive regulation of proteolysis involved in cellular protein catabolic process	27	0	0.07	0.0307
GO:1901800	positive regulation of proteasomal protein catabolic process	27	0	0.07	0.0307
GO:0035023	regulation of Rho protein signal transduction	487	0	1.23	0.03072
GO:0070979	protein K11-linked ubiquitination	18	0	0.05	0.03075
GO:0051674	localization of cell	2638	8	6.69	0.03077
GO:0030308	negative regulation of cell growth	259	0	0.66	0.03095
GO:0033158	regulation of protein import into nucleus, translocation	4	0	0.01	0.03108
GO:0035238	vitamin A biosynthetic process	2	0	0.01	0.03114
GO:0006776	vitamin A metabolic process	2	0	0.01	0.03114
GO:0019724	B cell mediated immunity	37	0	0.09	0.03136
GO:0016064	immunoglobulin mediated immune response	37	0	0.09	0.03136
GO:0015780	nucleotide-sugar transport	7	0	0.02	0.03139
GO:0042274	ribosomal small subunit biogenesis	26	0	0.07	0.03143
GO:0010669	epithelial structure maintenance	37	0	0.09	0.03149
GO:0002757	immune response-activating signal transduction	391	1	0.99	0.03159
GO:0002691	regulation of cellular extravasation	2	0	0.01	0.0316
GO:0002693	positive regulation of cellular extravasation	2	0	0.01	0.0316
GO:2000391	positive regulation of neutrophil extravasation	2	0	0.01	0.0316
GO:2000389	regulation of neutrophil extravasation	2	0	0.01	0.0316
GO:0001780	neutrophil homeostasis	2	0	0.01	0.0316
GO:0072672	neutrophil extravasation	2	0	0.01	0.0316
GO:0019755	one-carbon compound transport	17	0	0.04	0.03178
GO:0032318	regulation of GTPase activity	494	0	1.25	0.03184
GO:0017196	N-terminal peptidyl-methionine acetylation	2	0	0.01	0.03191
GO:0006474	N-terminal protein amino acid acetylation	2	0	0.01	0.03191
GO:0042129	regulation of T cell proliferation	27	0	0.07	0.03195
GO:0072655	establishment of protein localization to mitochondrion	23	0	0.06	0.03204
GO:0007265	Ras protein signal transduction	868	0	2.2	0.03224
GO:0048557	embryonic digestive tract morphogenesis	49	0	0.12	0.0323
GO:0044255	cellular lipid metabolic process	708	0	1.8	0.03246
GO:0070534	protein K63-linked ubiquitination	34	0	0.09	0.03249
GO:0023019	signal transduction involved in regulation of gene expression	15	0	0.04	0.03269
GO:0060384	innervation	45	0	0.11	0.03282
GO:0046688	response to copper ion	40	0	0.1	0.03298
GO:0060263	regulation of respiratory burst	2	0	0.01	0.03319
GO:0018108	peptidyl-tyrosine phosphorylation	278	0	0.7	0.03325
GO:0045840	positive regulation of mitotic nuclear division	6	0	0.02	0.03325
GO:0060830	ciliary receptor clustering involved in smoothened signaling pathway	2	0	0.01	0.03333
GO:0019532	oxalate transport	2	0	0.01	0.03334
GO:0007044	cell-substrate junction assembly	133	0	0.34	0.03352
GO:0044262	cellular carbohydrate metabolic process	218	0	0.55	0.03359
GO:0007156	homophilic cell adhesion via plasma membrane adhesion molecules	361	0	0.92	0.03368
GO:0001732	formation of cytoplasmic translation initiation complex	3	0	0.01	0.0337
GO:0002065	columnar/cuboidal epithelial cell differentiation	236	0	0.6	0.03374
GO:0061333	renal tubule morphogenesis	131	0	0.33	0.03376
GO:0072078	nephron tubule morphogenesis	131	0	0.33	0.03376
GO:0016925	protein sumoylation	73	0	0.19	0.03397
GO:0020027	hemoglobin metabolic process	36	0	0.09	0.03429
GO:0030219	megakaryocyte differentiation	27	0	0.07	0.03435
GO:0046578	regulation of Ras protein signal transduction	796	0	2.02	0.03439
GO:0009253	peptidoglycan catabolic process	9	2	0.02	0.03441
GO:0000270	peptidoglycan metabolic process	9	2	0.02	0.03441
GO:0006027	glycosaminoglycan catabolic process	9	2	0.02	0.03441
GO:0051084	'de novo' posttranslational protein folding	33	2	0.08	0.03461
GO:0006458	'de novo' protein folding	33	2	0.08	0.03461
GO:0021675	nerve development	296	0	0.75	0.03466
GO:0042130	negative regulation of T cell proliferation	13	0	0.03	0.03471
GO:0006900	vesicle budding from membrane	39	0	0.1	0.03493
GO:0070585	protein localization to mitochondrion	27	0	0.07	0.03525
GO:0071222	cellular response to lipopolysaccharide	15	0	0.04	0.03528
GO:0071219	cellular response to molecule of bacterial origin	15	0	0.04	0.03528
GO:0032024	positive regulation of insulin secretion	11	0	0.03	0.03532
GO:0009082	branched-chain amino acid biosynthetic process	2	0	0.01	0.03539
GO:0050798	activated T cell proliferation	2	0	0.01	0.03539
GO:0070661	leukocyte proliferation	52	0	0.13	0.03544
GO:0046651	lymphocyte proliferation	52	0	0.13	0.03544
GO:0032943	mononuclear cell proliferation	52	0	0.13	0.03544
GO:0016043	cellular component organization	10752	32	27.26	0.03548
GO:0006368	transcription elongation from RNA polymerase II promoter	73	0	0.19	0.03552
GO:2000079	regulation of canonical Wnt signaling pathway involved in controlling type B pancreatic cell proliferation	6	0	0.02	0.03556
GO:0044342	type B pancreatic cell proliferation	6	0	0.02	0.03556
GO:0044343	canonical Wnt signaling pathway involved in regulation of type B pancreatic cell proliferation	6	0	0.02	0.03556
GO:0061469	regulation of type B pancreatic cell proliferation	6	0	0.02	0.03556
GO:0045047	protein targeting to ER	15	0	0.04	0.03557
GO:0072599	establishment of protein localization to endoplasmic reticulum	15	0	0.04	0.03557
GO:0032319	regulation of GTPase activity	286	0	0.73	0.03558
GO:0045454	cell redox homeostasis	89	0	0.23	0.03559
GO:0016072	rRNA metabolic process	96	0	0.24	0.03561
GO:0033119	negative regulation of RNA splicing	11	1	0.03	0.03564
GO:0051249	regulation of lymphocyte activation	197	0	0.5	0.03572
GO:0040016	embryonic cleavage	51	0	0.13	0.03578
GO:0006432	phenylalanyl-tRNA aminoacylation	6	1	0.02	0.0359
GO:0006000	fructose metabolic process	17	0	0.04	0.03606
GO:0006003	fructose 2,6-bisphosphate metabolic process	17	0	0.04	0.03606
GO:0044724	single-organism carbohydrate catabolic process	127	0	0.32	0.03615
GO:1902589	single-organism organelle organization	3573	12	9.06	0.03623
GO:0002460	adaptive immune response based on somatic recombination of immune receptors built from immunoglobulin superfamily domains	74	0	0.19	0.03631
GO:0003407	neural retina development	264	1	0.67	0.03633
GO:0006687	glycosphingolipid metabolic process	41	0	0.1	0.03637
GO:0019218	regulation of steroid metabolic process	49	1	0.12	0.03641
GO:0048794	swim bladder development	91	1	0.23	0.03645
GO:0030279	negative regulation of ossification	4	0	0.01	0.03647
GO:1900094	regulation of transcription from RNA polymerase II promoter involved in determination of left/right symmetry	121	0	0.31	0.03653
GO:0051252	regulation of RNA metabolic process	5312	5	13.47	0.03658
GO:1901659	glycosyl compound biosynthetic process	139	2	0.35	0.03661
GO:0032787	monocarboxylic acid metabolic process	377	0	0.96	0.03665
GO:0043241	protein complex disassembly	155	1	0.39	0.03671
GO:0009953	dorsal/ventral pattern formation	1022	3	2.59	0.03683
GO:0018208	peptidyl-proline modification	49	0	0.12	0.03687
GO:0033081	regulation of T cell differentiation in thymus	17	0	0.04	0.03755
GO:0051171	regulation of nitrogen compound metabolic process	6648	6	16.86	0.03779
GO:0006520	cellular amino acid metabolic process	383	4	0.97	0.03782
GO:0046036	CTP metabolic process	23	0	0.06	0.03792
GO:0006241	CTP biosynthetic process	23	0	0.06	0.03792
GO:0035883	enteroendocrine cell differentiation	18	0	0.05	0.03799
GO:0070665	positive regulation of leukocyte proliferation	21	0	0.05	0.03806
GO:0050671	positive regulation of lymphocyte proliferation	21	0	0.05	0.03806
GO:0032946	positive regulation of mononuclear cell proliferation	21	0	0.05	0.03806
GO:0048857	neural nucleus development	49	0	0.12	0.03819
GO:0019219	regulation of nucleobase-containing compound metabolic process	6617	6	16.78	0.03823
GO:0044036	cell wall macromolecule metabolic process	23	2	0.06	0.03836
GO:0071554	cell wall organization or biogenesis	23	2	0.06	0.03836
GO:0016998	cell wall macromolecule catabolic process	23	2	0.06	0.03836
GO:0002455	humoral immune response mediated by circulating immunoglobulin	15	0	0.04	0.03839
GO:0070307	lens fiber cell development	65	1	0.16	0.03871
GO:0032796	uropod organization	22	0	0.06	0.03874
GO:0032870	cellular response to hormone stimulus	758	1	1.92	0.03885
GO:0000726	non-recombinational repair	21	0	0.05	0.03928
GO:0006303	double-strand break repair via nonhomologous end joining	21	0	0.05	0.03928
GO:0032350	regulation of hormone metabolic process	75	1	0.19	0.03929
GO:0031398	positive regulation of protein ubiquitination	73	0	0.19	0.03934
GO:1903322	positive regulation of protein modification by small protein conjugation or removal	73	0	0.19	0.03934
GO:0002698	negative regulation of immune effector process	48	0	0.12	0.03944
GO:0006879	cellular iron ion homeostasis	42	1	0.11	0.03948
GO:0010737	protein kinase A signaling	3	0	0.01	0.03951
GO:0045667	regulation of osteoblast differentiation	99	0	0.25	0.03953
GO:0002064	epithelial cell development	456	1	1.16	0.03954
GO:0032786	positive regulation of DNA-templated transcription, elongation	22	0	0.06	0.03966
GO:0007440	foregut morphogenesis	56	0	0.14	0.0397
GO:0009059	macromolecule biosynthetic process	7693	11	19.51	0.03971
GO:0043094	cellular metabolic compound salvage	48	0	0.12	0.03976
GO:1901072	glucosamine-containing compound catabolic process	4	0	0.01	0.03979
GO:0006032	chitin catabolic process	4	0	0.01	0.03979
GO:0018119	peptidyl-cysteine S-nitrosylation	6	0	0.02	0.03988
GO:0017014	protein nitrosylation	6	0	0.02	0.03988
GO:2000242	negative regulation of reproductive process	64	0	0.16	0.04005
GO:0042063	gliogenesis	663	3	1.68	0.04009
GO:0042462	eye photoreceptor cell development	84	0	0.21	0.04031
GO:0006694	steroid biosynthetic process	118	1	0.3	0.04038
GO:0060324	face development	128	0	0.32	0.04046
GO:0006147	guanine catabolic process	2	0	0.01	0.04049
GO:0033365	protein localization to organelle	381	1	0.97	0.04054
GO:0021783	preganglionic parasympathetic fiber development	8	0	0.02	0.04101
GO:0060123	regulation of growth hormone secretion	14	0	0.04	0.04105
GO:0030277	maintenance of gastrointestinal epithelium	30	0	0.08	0.04116
GO:0002281	macrophage activation involved in immune response	5	0	0.01	0.0413
GO:0034645	cellular macromolecule biosynthetic process	7605	11	19.28	0.04159
GO:0006370	7-methylguanosine mRNA capping	15	1	0.04	0.0416
GO:1903035	negative regulation of response to wounding	140	0	0.36	0.04163
GO:0048885	neuromast deposition	8	0	0.02	0.04188
GO:0040020	regulation of meiotic nuclear division	5	0	0.01	0.04194
GO:0051445	regulation of meiotic cell cycle	5	0	0.01	0.04194
GO:0009790	embryo development	6258	18	15.87	0.04196
GO:0000018	regulation of DNA recombination	21	0	0.05	0.04199
GO:0090100	positive regulation of transmembrane receptor protein serine/threonine kinase signaling pathway	180	0	0.46	0.04204
GO:0006613	cotranslational protein targeting to membrane	11	0	0.03	0.04227
GO:0019695	choline metabolic process	9	0	0.02	0.04227
GO:0022604	regulation of cell morphogenesis	742	1	1.88	0.04237
GO:0061339	establishment or maintenance of monopolar cell polarity	25	0	0.06	0.04251
GO:0061162	establishment of monopolar cell polarity	25	0	0.06	0.04251
GO:0035089	establishment of apical/basal cell polarity	25	0	0.06	0.04251
GO:0007605	sensory perception of sound	87	0	0.22	0.04257
GO:0006730	one-carbon metabolic process	46	2	0.12	0.04259
GO:0071542	dopaminergic neuron differentiation	57	1	0.14	0.04261
GO:0009147	pyrimidine nucleoside triphosphate metabolic process	28	0	0.07	0.04279
GO:0009148	pyrimidine nucleoside triphosphate biosynthetic process	28	0	0.07	0.04279
GO:0061097	regulation of protein tyrosine kinase activity	11	0	0.03	0.04282
GO:0030509	BMP signaling pathway	598	1	1.52	0.04282
GO:0046165	alcohol biosynthetic process	87	1	0.22	0.04293
GO:0014013	regulation of gliogenesis	196	2	0.5	0.04309
GO:0043624	cellular protein complex disassembly	150	1	0.38	0.04309
GO:0030850	prostate gland development	128	0	0.32	0.04315
GO:0018175	protein nucleotidylation	2	0	0.01	0.04316
GO:0018117	protein adenylylation	2	0	0.01	0.04316
GO:0033085	negative regulation of T cell differentiation in thymus	10	0	0.03	0.04324
GO:0002713	negative regulation of B cell mediated immunity	10	0	0.03	0.04324
GO:0002704	negative regulation of leukocyte mediated immunity	10	0	0.03	0.04324
GO:0002707	negative regulation of lymphocyte mediated immunity	10	0	0.03	0.04324
GO:0002890	negative regulation of immunoglobulin mediated immune response	10	0	0.03	0.04324
GO:0002895	regulation of central B cell tolerance induction	10	0	0.03	0.04324
GO:0002897	positive regulation of central B cell tolerance induction	10	0	0.03	0.04324
GO:0002510	central B cell tolerance induction	10	0	0.03	0.04324
GO:0002508	central tolerance induction	10	0	0.03	0.04324
GO:0002646	regulation of central tolerance induction	10	0	0.03	0.04324
GO:0002648	positive regulation of central tolerance induction	10	0	0.03	0.04324
GO:0002634	regulation of germinal center formation	10	0	0.03	0.04324
GO:0002635	negative regulation of germinal center formation	10	0	0.03	0.04324
GO:0002923	regulation of humoral immune response mediated by circulating immunoglobulin	10	0	0.03	0.04324
GO:0002924	negative regulation of humoral immune response mediated by circulating immunoglobulin	10	0	0.03	0.04324
GO:0045409	negative regulation of interleukin-6 biosynthetic process	10	0	0.03	0.04324
GO:0048033	heme o metabolic process	2	0	0.01	0.04332
GO:0048034	heme O biosynthetic process	2	0	0.01	0.04332
GO:2000384	negative regulation of ectoderm development	3	0	0.01	0.04338
GO:0033124	obsolete regulation of GTP catabolic process	672	0	1.7	0.04351
GO:0043087	regulation of GTPase activity	672	0	1.7	0.04351
GO:0007379	segment specification	289	1	0.73	0.04352
GO:0031349	positive regulation of defense response	282	1	0.72	0.04353
GO:0045046	protein import into peroxisome membrane	9	0	0.02	0.04354
GO:0015919	peroxisomal membrane transport	9	0	0.02	0.04354
GO:0009163	nucleoside biosynthetic process	138	2	0.35	0.04355
GO:0042455	ribonucleoside biosynthetic process	138	2	0.35	0.04355
GO:0048736	appendage development	879	1	2.23	0.04372
GO:0045940	positive regulation of steroid metabolic process	10	0	0.03	0.04373
GO:0033198	response to ATP	3	0	0.01	0.04374
GO:0001654	eye development	1728	2	4.38	0.0438
GO:0040007	growth	1637	6	4.15	0.04387
GO:0033120	positive regulation of RNA splicing	34	0	0.09	0.044
GO:0042168	heme metabolic process	40	0	0.1	0.04419
GO:0045089	positive regulation of innate immune response	279	1	0.71	0.04444
GO:0006672	ceramide metabolic process	46	0	0.12	0.04466
GO:0009058	biosynthetic process	9063	14	22.98	0.0447
GO:0046479	glycosphingolipid catabolic process	10	0	0.03	0.04481
GO:0019377	glycolipid catabolic process	10	0	0.03	0.04481
GO:0045732	positive regulation of protein catabolic process	29	0	0.07	0.04528
GO:0002221	pattern recognition receptor signaling pathway	276	1	0.7	0.04538
GO:0002224	toll-like receptor signaling pathway	276	1	0.7	0.04538
GO:0002758	innate immune response-activating signal transduction	276	1	0.7	0.04538
GO:0051801	cytolysis in other organism involved in symbiotic interaction	3	0	0.01	0.04544
GO:0052331	hemolysis in other organism involved in symbiotic interaction	3	0	0.01	0.04544
GO:0043388	positive regulation of DNA binding	26	0	0.07	0.04548
GO:2000725	regulation of cardiac muscle cell differentiation	7	0	0.02	0.04566
GO:2000727	positive regulation of cardiac muscle cell differentiation	7	0	0.02	0.04566
GO:0045621	positive regulation of lymphocyte differentiation	22	0	0.06	0.04576
GO:2000258	negative regulation of protein activation cascade	2	0	0.01	0.04582
GO:0001969	regulation of activation of membrane attack complex	2	0	0.01	0.04582
GO:0001971	negative regulation of activation of membrane attack complex	2	0	0.01	0.04582
GO:0001905	activation of membrane attack complex	2	0	0.01	0.04582
GO:0045916	negative regulation of complement activation	2	0	0.01	0.04582
GO:0008380	RNA splicing	456	4	1.16	0.04614
GO:0006457	protein folding	184	2	0.47	0.04624
GO:0008156	negative regulation of DNA replication	17	0	0.04	0.0463
GO:0045921	positive regulation of exocytosis	27	0	0.07	0.04645
GO:0009913	epidermal cell differentiation	256	0	0.65	0.04661
GO:0001738	morphogenesis of a polarized epithelium	273	1	0.69	0.04662
GO:0016447	somatic recombination of immunoglobulin gene segments	31	0	0.08	0.04666
GO:0009755	hormone-mediated signaling pathway	203	0	0.51	0.04667
GO:0030317	flagellated sperm motility	4	0	0.01	0.04685
GO:0046174	polyol catabolic process	11	0	0.03	0.04691
GO:0030010	establishment of cell polarity	404	2	1.02	0.04693
GO:0039017	pattern specification involved in pronephros development	167	0	0.42	0.04704
GO:0046348	amino sugar catabolic process	8	0	0.02	0.04721
GO:0042246	tissue regeneration	338	3	0.86	0.04725
GO:0039013	pronephric distal tubule morphogenesis	18	0	0.05	0.04746
GO:0072156	distal tubule morphogenesis	18	0	0.05	0.04746
GO:0042074	cell migration involved in gastrulation	500	5	1.27	0.04751
GO:0042036	negative regulation of cytokine biosynthetic process	20	0	0.05	0.04779
GO:2000145	regulation of cell motility	537	1	1.36	0.04798
GO:0060513	prostatic bud formation	10	0	0.03	0.04802
GO:0060685	regulation of prostatic bud formation	10	0	0.03	0.04802
GO:0050851	antigen receptor-mediated signaling pathway	113	0	0.29	0.04803
GO:0006030	chitin metabolic process	9	0	0.02	0.04825
GO:2000223	regulation of BMP signaling pathway involved in heart jogging	62	0	0.16	0.04835
GO:0048705	skeletal system morphogenesis	839	0	2.13	0.04838
GO:0048262	determination of dorsal/ventral asymmetry	261	1	0.66	0.04843
GO:0042491	auditory receptor cell differentiation	102	0	0.26	0.04864
GO:0072047	proximal/distal pattern formation involved in nephron development	140	0	0.36	0.04881
GO:0032878	regulation of establishment or maintenance of cell polarity	18	0	0.05	0.04899
GO:0034110	regulation of homotypic cell-cell adhesion	5	0	0.01	0.04903
GO:0006626	protein targeting to mitochondrion	16	0	0.04	0.04925
GO:0071383	cellular response to steroid hormone stimulus	259	0	0.66	0.04926
GO:0042311	vasodilation	42	0	0.11	0.04927
GO:0030029	actin filament-based process	1386	2	3.51	0.04944
GO:0070376	regulation of ERK5 cascade	17	0	0.04	0.0495
GO:0007009	plasma membrane organization	233	0	0.59	0.04974
GO:0070375	ERK5 cascade	20	0	0.05	0.04985
GO:0043401	steroid hormone mediated signaling pathway	183	0	0.46	0.04991
GO:0072111	cell proliferation involved in kidney development	70	0	0.18	0.04998
GO:0060325	face morphogenesis	97	0	0.25	0.0501
GO:0032924	activin receptor signaling pathway	151	0	0.38	0.05017
GO:0060512	prostate gland morphogenesis	99	0	0.25	0.05019
GO:0043001	Golgi to plasma membrane protein transport	65	0	0.16	0.05032
GO:1901576	organic substance biosynthetic process	8941	14	22.67	0.05069
GO:0003401	axis elongation	181	1	0.46	0.0511
GO:0050870	positive regulation of T cell activation	72	0	0.18	0.05119
GO:0043113	receptor clustering	45	0	0.11	0.0513
GO:0035999	tetrahydrofolate interconversion	4	0	0.01	0.05144
GO:0031102	neuron projection regeneration	154	0	0.39	0.0517
GO:0048048	embryonic eye morphogenesis	274	1	0.69	0.05185
GO:0006412	translation	1015	6	2.57	0.05201
GO:0043966	histone H3 acetylation	16	0	0.04	0.05203
GO:0002820	negative regulation of adaptive immune response	18	0	0.05	0.05217
GO:1902931	negative regulation of alcohol biosynthetic process	2	0	0.01	0.05244
GO:0045836	positive regulation of meiotic nuclear division	2	0	0.01	0.05244
GO:0046486	glycerolipid metabolic process	251	0	0.64	0.05251
GO:0060896	neural plate pattern specification	47	0	0.12	0.05267
GO:0021987	cerebral cortex development	62	0	0.16	0.0528
GO:0031060	regulation of histone methylation	25	0	0.06	0.05286
GO:2000058	regulation of protein ubiquitination involved in ubiquitin-dependent protein catabolic process	15	0	0.04	0.05301
GO:0035825	reciprocal DNA recombination	23	0	0.06	0.05307
GO:0007131	reciprocal meiotic recombination	23	0	0.06	0.05307
GO:0003002	regionalization	2502	5	6.34	0.05314
GO:0048618	post-embryonic foregut morphogenesis	21	0	0.05	0.05319
GO:0048660	regulation of smooth muscle cell proliferation	30	0	0.08	0.05329
GO:0035821	modification of morphology or physiology of other organism	91	0	0.23	0.05335
GO:0003309	type B pancreatic cell differentiation	15	0	0.04	0.05341
GO:1900076	regulation of cellular response to insulin stimulus	15	0	0.04	0.05354
GO:0048617	embryonic foregut morphogenesis	30	0	0.08	0.05358
GO:0001701	in utero embryonic development	213	1	0.54	0.05372
GO:0048640	negative regulation of developmental growth	172	0	0.44	0.05384
GO:0036119	response to platelet-derived growth factor	4	0	0.01	0.05387
GO:0010033	response to organic substance	2789	9	7.07	0.05401
GO:0016445	somatic diversification of immunoglobulins	39	0	0.1	0.05407
GO:0021559	trigeminal nerve development	36	0	0.09	0.05427
GO:0030510	regulation of BMP signaling pathway	420	0	1.07	0.05427
GO:0060563	neuroepithelial cell differentiation	179	0	0.45	0.05444
GO:0002218	activation of innate immune response	278	1	0.7	0.0545
GO:0007160	cell-matrix adhesion	185	1	0.47	0.05456
GO:0002062	chondrocyte differentiation	175	1	0.44	0.05456
GO:0016477	cell migration	2545	8	6.45	0.05458
GO:0006901	vesicle coating	36	0	0.09	0.05461
GO:0090277	positive regulation of peptide hormone secretion	14	0	0.04	0.05467
GO:0002793	positive regulation of peptide secretion	14	0	0.04	0.05467
GO:0010324	membrane invagination	21	0	0.05	0.05484
GO:1902305	regulation of sodium ion transmembrane transport	11	0	0.03	0.055
GO:2000649	regulation of sodium ion transmembrane transporter activity	11	0	0.03	0.055
GO:0030903	notochord development	304	0	0.77	0.05508
GO:0051090	regulation of sequence-specific DNA binding transcription factor activity	373	1	0.95	0.05522
GO:0042023	DNA endoreduplication	2	0	0.01	0.05531
GO:0032875	regulation of DNA endoreduplication	2	0	0.01	0.05531
GO:0044211	CTP salvage	11	0	0.03	0.05539
GO:0044206	UMP salvage	11	0	0.03	0.05539
GO:0043097	pyrimidine nucleoside salvage	11	0	0.03	0.05539
GO:1902591	single-organism membrane budding	16	0	0.04	0.05545
GO:0072527	pyrimidine-containing compound metabolic process	67	0	0.17	0.0555
GO:0006298	mismatch repair	26	0	0.07	0.05555
GO:1901606	alpha-amino acid catabolic process	58	0	0.15	0.05564
GO:0035315	hair cell differentiation	149	0	0.38	0.05589
GO:0003419	growth plate cartilage chondrocyte proliferation	4	0	0.01	0.05596
GO:0010467	gene expression	8312	13	21.08	0.05603
GO:0030513	positive regulation of BMP signaling pathway	109	0	0.28	0.05605
GO:0043173	nucleotide salvage	19	0	0.05	0.05609
GO:0042755	eating behavior	7	1	0.02	0.05655
GO:0032835	glomerulus development	199	0	0.5	0.05659
GO:0051098	regulation of binding	131	0	0.33	0.05674
GO:0002706	regulation of lymphocyte mediated immunity	21	0	0.05	0.05679
GO:0060349	bone morphogenesis	206	0	0.52	0.05682
GO:0070306	lens fiber cell differentiation	84	1	0.21	0.05686
GO:0032462	regulation of protein homooligomerization	16	0	0.04	0.05691
GO:0009225	nucleotide-sugar metabolic process	27	0	0.07	0.05693
GO:0006220	pyrimidine nucleotide metabolic process	49	0	0.12	0.05709
GO:0009074	aromatic amino acid family catabolic process	17	0	0.04	0.05748
GO:0032102	negative regulation of response to external stimulus	185	0	0.47	0.05759
GO:0002446	neutrophil mediated immunity	7	0	0.02	0.05787
GO:0022411	cellular component disassembly	238	2	0.6	0.0579
GO:0046854	phosphatidylinositol phosphorylation	91	0	0.23	0.05807
GO:0046834	lipid phosphorylation	91	0	0.23	0.05807
GO:0071696	ectodermal placode development	264	0	0.67	0.0581
GO:0040011	locomotion	3493	10	8.86	0.05818
GO:0048255	mRNA stabilization	141	0	0.36	0.05819
GO:0043489	RNA stabilization	141	0	0.36	0.05819
GO:0032060	bleb assembly	4	0	0.01	0.0582
GO:0030908	protein splicing	11	0	0.03	0.05822
GO:0016539	intein-mediated protein splicing	11	0	0.03	0.05822
GO:0009949	polarity specification of anterior/posterior axis	11	0	0.03	0.05822
GO:0007159	leukocyte cell-cell adhesion	8	1	0.02	0.05844
GO:0009208	pyrimidine ribonucleoside triphosphate metabolic process	24	0	0.06	0.05853
GO:0009209	pyrimidine ribonucleoside triphosphate biosynthetic process	24	0	0.06	0.05853
GO:0002228	natural killer cell mediated immunity	4	0	0.01	0.05858
GO:0042267	natural killer cell mediated cytotoxicity	4	0	0.01	0.05858
GO:0001649	osteoblast differentiation	166	0	0.42	0.05865
GO:0010159	specification of animal organ position	21	0	0.05	0.05868
GO:0007586	digestion	62	0	0.16	0.05869
GO:0072179	nephric duct formation	11	0	0.03	0.05874
GO:0019184	nonribosomal peptide biosynthetic process	7	0	0.02	0.05888
GO:0043043	peptide biosynthetic process	7	0	0.02	0.05888
GO:0003156	regulation of animal organ formation	95	0	0.24	0.05926
GO:0021953	central nervous system neuron differentiation	767	0	1.94	0.0593
GO:0045598	regulation of fat cell differentiation	31	0	0.08	0.05938
GO:0035282	segmentation	990	2	2.51	0.05943
GO:0060601	lateral sprouting from an epithelium	25	0	0.06	0.0599
GO:0046916	cellular transition metal ion homeostasis	77	1	0.2	0.05993
GO:0035606	peptidyl-cysteine S-trans-nitrosylation	3	0	0.01	0.05998
GO:0000740	nuclear membrane fusion	3	0	0.01	0.05998
GO:0016255	attachment of GPI anchor to protein	6	0	0.02	0.05998
GO:0006558	L-phenylalanine metabolic process	6	0	0.02	0.06011
GO:0006559	L-phenylalanine catabolic process	6	0	0.02	0.06011
GO:1902221	erythrose 4-phosphate/phosphoenolpyruvate family amino acid metabolic process	6	0	0.02	0.06011
GO:1902222	erythrose 4-phosphate/phosphoenolpyruvate family amino acid catabolic process	6	0	0.02	0.06011
GO:0009124	nucleoside monophosphate biosynthetic process	114	1	0.29	0.06024
GO:0046835	carbohydrate phosphorylation	39	0	0.1	0.06034
GO:0050771	negative regulation of axonogenesis	165	0	0.42	0.06042
GO:0010591	regulation of lamellipodium assembly	7	0	0.02	0.06042
GO:0021954	central nervous system neuron development	260	0	0.66	0.06051
GO:0070936	protein K48-linked ubiquitination	26	0	0.07	0.06054
GO:0030240	skeletal muscle thin filament assembly	34	0	0.09	0.0606
GO:0031114	regulation of microtubule depolymerization	33	0	0.08	0.06069
GO:0046500	S-adenosylmethionine metabolic process	12	2	0.03	0.06076
GO:0043588	skin development	449	0	1.14	0.06084
GO:0045813	positive regulation of Wnt signaling pathway, calcium modulating pathway	8	0	0.02	0.06086
GO:1903311	regulation of mRNA metabolic process	230	0	0.58	0.06089
GO:0021904	dorsal/ventral neural tube patterning	110	0	0.28	0.06095
GO:0021561	facial nerve development	7	0	0.02	0.06114
GO:0010769	regulation of cell morphogenesis involved in differentiation	516	0	1.31	0.0613
GO:0090092	regulation of transmembrane receptor protein serine/threonine kinase signaling pathway	547	0	1.39	0.06138
GO:0032415	regulation of sodium:proton antiporter activity	9	0	0.02	0.06169
GO:0014067	negative regulation of phosphatidylinositol 3-kinase signaling	5	0	0.01	0.06186
GO:0042939	tripeptide transport	5	0	0.01	0.06186
GO:0032782	bile acid secretion	5	0	0.01	0.06186
GO:0010642	negative regulation of platelet-derived growth factor receptor signaling pathway	5	0	0.01	0.06186
GO:0034635	glutathione transport	5	0	0.01	0.06186
GO:0006431	methionyl-tRNA aminoacylation	4	0	0.01	0.06189
GO:0042461	photoreceptor cell development	149	0	0.38	0.06207
GO:0001558	regulation of cell growth	459	0	1.16	0.06234
GO:0010624	regulation of Schwann cell proliferation	2	0	0.01	0.06238
GO:0010626	negative regulation of Schwann cell proliferation	2	0	0.01	0.06238
GO:0033337	dorsal fin development	8	0	0.02	0.06276
GO:0043010	camera-type eye development	1339	2	3.4	0.06283
GO:0051094	positive regulation of developmental process	1440	3	3.65	0.06298
GO:0032474	otolith morphogenesis	67	0	0.17	0.06302
GO:0016556	mRNA modification	6	0	0.02	0.06308
GO:0080009	mRNA methylation	6	0	0.02	0.06308
GO:0035264	multicellular organism growth	97	1	0.25	0.06313
GO:0043101	purine-containing compound salvage	17	0	0.04	0.06332
GO:0051251	positive regulation of lymphocyte activation	103	0	0.26	0.06346
GO:0034614	cellular response to reactive oxygen species	24	0	0.06	0.06354
GO:0001580	detection of chemical stimulus involved in sensory perception of bitter taste	4	0	0.01	0.06364
GO:0050912	detection of chemical stimulus involved in sensory perception of taste	4	0	0.01	0.06364
GO:0050913	sensory perception of bitter taste	4	0	0.01	0.06364
GO:0006425	glutaminyl-tRNA aminoacylation	2	0	0.01	0.06365
GO:0006575	cellular modified amino acid metabolic process	113	3	0.29	0.06367
GO:0055072	iron ion homeostasis	78	1	0.2	0.06369
GO:0010565	regulation of cellular ketone metabolic process	83	1	0.21	0.06378
GO:0072203	cell proliferation involved in metanephros development	46	0	0.12	0.06378
GO:0031290	retinal ganglion cell axon guidance	250	0	0.63	0.06386
GO:1900164	nodal signaling pathway involved in determination of lateral mesoderm left/right asymmetry	53	0	0.13	0.06412
GO:0032277	negative regulation of gonadotropin secretion	6	0	0.02	0.06422
GO:0045198	establishment of epithelial cell apical/basal polarity	12	0	0.03	0.0643
GO:0090002	protein localization to plasma membrane	100	0	0.25	0.06432
GO:0014066	regulation of phosphatidylinositol 3-kinase signaling	31	0	0.08	0.06433
GO:0034333	adherens junction assembly	138	0	0.35	0.06434
GO:0021537	telencephalon development	257	0	0.65	0.06439
GO:0006090	pyruvate metabolic process	116	0	0.29	0.06463
GO:0070633	transepithelial transport	9	0	0.02	0.06475
GO:0032984	macromolecular complex disassembly	157	1	0.4	0.06475
GO:0035426	extracellular matrix-cell signaling	4	0	0.01	0.06503
GO:0050764	regulation of phagocytosis	15	0	0.04	0.06506
GO:0044205	'de novo' UMP biosynthetic process	7	0	0.02	0.06527
GO:0019856	pyrimidine nucleobase biosynthetic process	7	0	0.02	0.06527
GO:0006207	'de novo' pyrimidine nucleobase biosynthetic process	7	0	0.02	0.06527
GO:0006614	SRP-dependent cotranslational protein targeting to membrane	8	0	0.02	0.06529
GO:0031032	actomyosin structure organization	354	2	0.9	0.06541
GO:0003129	heart induction	18	0	0.05	0.06543
GO:0060602	branch elongation of an epithelium	50	0	0.13	0.06552
GO:0032536	regulation of cell projection size	6	0	0.02	0.06574
GO:0006665	sphingolipid metabolic process	96	0	0.24	0.06588
GO:0051604	protein maturation	213	0	0.54	0.06602
GO:0016480	negative regulation of transcription from RNA polymerase III promoter	5	0	0.01	0.06618
GO:0008591	regulation of Wnt signaling pathway, calcium modulating pathway	48	1	0.12	0.06625
GO:0050810	regulation of steroid biosynthetic process	41	1	0.1	0.06643
GO:0090114	COPII-coated vesicle budding	14	0	0.04	0.06666
GO:0006144	purine nucleobase metabolic process	43	1	0.11	0.06667
GO:0060306	regulation of membrane repolarization	5	0	0.01	0.06678
GO:0046541	saliva secretion	3	0	0.01	0.0668
GO:0045987	positive regulation of smooth muscle contraction	3	0	0.01	0.0668
GO:0009966	regulation of signal transduction	4189	6	10.62	0.06704
GO:0032968	positive regulation of transcription elongation from RNA polymerase II promoter	21	0	0.05	0.06726
GO:0009113	purine nucleobase biosynthetic process	15	0	0.04	0.06735
GO:0061000	negative regulation of dendritic spine development	4	0	0.01	0.06736
GO:0061002	negative regulation of dendritic spine morphogenesis	4	0	0.01	0.06736
GO:0044042	glucan metabolic process	71	0	0.18	0.06746
GO:0005977	glycogen metabolic process	71	0	0.18	0.06746
GO:0006073	cellular glucan metabolic process	71	0	0.18	0.06746
GO:0006112	energy reserve metabolic process	71	0	0.18	0.06746
GO:0050803	regulation of synapse structure or activity	163	1	0.41	0.06746
GO:0030852	regulation of granulocyte differentiation	6	0	0.02	0.06752
GO:0050773	regulation of dendrite development	91	0	0.23	0.06759
GO:0060745	mammary gland branching involved in pregnancy	6	0	0.02	0.06808
GO:0035413	positive regulation of catenin import into nucleus	17	0	0.04	0.0681
GO:0009887	animal organ morphogenesis	3774	8	9.57	0.06819
GO:0003323	type B pancreatic cell development	4	0	0.01	0.06835
GO:0002068	glandular epithelial cell development	4	0	0.01	0.06835
GO:0035611	protein branching point deglutamylation	3	0	0.01	0.06854
GO:0048332	mesoderm morphogenesis	715	1	1.81	0.06855
GO:0046880	regulation of follicle-stimulating hormone secretion	21	0	0.05	0.0686
GO:0006954	inflammatory response	184	1	0.47	0.06873
GO:0030216	keratinocyte differentiation	40	0	0.1	0.06874
GO:0002699	positive regulation of immune effector process	25	0	0.06	0.06877
GO:0015671	oxygen transport	32	0	0.08	0.06877
GO:1902600	hydrogen ion transmembrane transport	81	0	0.21	0.06885
GO:0009886	post-embryonic animal morphogenesis	23	0	0.06	0.06886
GO:0048468	cell development	6278	18	15.92	0.06908
GO:0046653	tetrahydrofolate metabolic process	13	0	0.03	0.06908
GO:0001775	cell activation	844	1	2.14	0.06925
GO:0060562	epithelial tube morphogenesis	1287	2	3.26	0.06928
GO:0006054	N-acetylneuraminate metabolic process	9	0	0.02	0.0697
GO:0071706	tumor necrosis factor superfamily cytokine production	18	0	0.05	0.06996
GO:0032680	regulation of tumor necrosis factor production	18	0	0.05	0.06996
GO:0032640	tumor necrosis factor production	18	0	0.05	0.06996
GO:0046836	glycolipid transport	6	0	0.02	0.07024
GO:0061311	cell surface receptor signaling pathway involved in heart development	90	0	0.23	0.07025
GO:0070309	lens fiber cell morphogenesis	12	0	0.03	0.07051
GO:0051261	protein depolymerization	142	1	0.36	0.07054
GO:0044260	cellular macromolecule metabolic process	13996	32	35.49	0.07057
GO:0048596	embryonic camera-type eye morphogenesis	214	1	0.54	0.0707
GO:0051056	regulation of small GTPase mediated signal transduction	907	0	2.3	0.07073
GO:0007197	adenylate cyclase-inhibiting G-protein coupled acetylcholine receptor signaling pathway	5	0	0.01	0.07105
GO:0007010	cytoskeleton organization	2851	11	7.23	0.07109
GO:0000413	protein peptidyl-prolyl isomerization	26	0	0.07	0.07114
GO:0002823	negative regulation of adaptive immune response based on somatic recombination of immune receptors built from immunoglobulin superfamily domains	17	0	0.04	0.07135
GO:0060627	regulation of vesicle-mediated transport	302	0	0.77	0.07147
GO:0060216	definitive hemopoiesis	101	0	0.26	0.07148
GO:0014065	phosphatidylinositol 3-kinase signaling	47	0	0.12	0.07156
GO:0002067	glandular epithelial cell differentiation	34	0	0.09	0.07173
GO:0050807	regulation of synapse organization	154	1	0.39	0.07175
GO:0030901	midbrain development	176	0	0.45	0.07184
GO:0044179	hemolysis in other organism	4	0	0.01	0.07189
GO:0051715	cytolysis in other organism	4	0	0.01	0.07189
GO:0016052	carbohydrate catabolic process	133	0	0.34	0.07202
GO:2000241	regulation of reproductive process	142	0	0.36	0.07215
GO:0007416	synapse assembly	183	2	0.46	0.07216
GO:0033627	cell adhesion mediated by integrin	23	1	0.06	0.0723
GO:0000096	sulfur amino acid metabolic process	36	0	0.09	0.07233
GO:2000832	negative regulation of steroid hormone secretion	4	0	0.01	0.07243
GO:0021884	forebrain neuron development	61	0	0.15	0.07248
GO:0048668	collateral sprouting	130	0	0.33	0.07251
GO:0021517	ventral spinal cord development	483	0	1.22	0.07265
GO:0007043	cell-cell junction assembly	69	0	0.17	0.07282
GO:0042476	odontogenesis	142	0	0.36	0.07301
GO:0006266	DNA ligation	20	0	0.05	0.07311
GO:0021938	smoothened signaling pathway involved in regulation of cerebellar granule cell precursor cell proliferation	10	0	0.03	0.07323
GO:0046777	protein autophosphorylation	429	0	1.09	0.07329
GO:0001817	regulation of cytokine production	202	0	0.51	0.07332
GO:0070925	organelle assembly	1073	4	2.72	0.07347
GO:0023051	regulation of signaling	4505	6	11.42	0.07352
GO:0030223	neutrophil differentiation	19	0	0.05	0.07363
GO:0051091	positive regulation of sequence-specific DNA binding transcription factor activity	193	1	0.49	0.07369
GO:0030854	positive regulation of granulocyte differentiation	2	0	0.01	0.07379
GO:0009110	vitamin biosynthetic process	14	0	0.04	0.07379
GO:0030154	cell differentiation	8982	22	22.78	0.0738
GO:0050684	regulation of mRNA processing	217	0	0.55	0.07382
GO:0008582	regulation of synaptic growth at neuromuscular junction	11	0	0.03	0.07385
GO:0051124	synaptic growth at neuromuscular junction	11	0	0.03	0.07385
GO:0010002	cardioblast differentiation	158	0	0.4	0.07434
GO:0032459	regulation of protein oligomerization	21	0	0.05	0.07444
GO:0021785	branchiomotor neuron axon guidance	4	0	0.01	0.07445
GO:0061300	cerebellum vasculature development	5	0	0.01	0.07452
GO:0031103	axon regeneration	152	0	0.39	0.07454
GO:0048678	response to axon injury	152	0	0.39	0.07454
GO:0046049	UMP metabolic process	28	0	0.07	0.07467
GO:0009173	pyrimidine ribonucleoside monophosphate metabolic process	28	0	0.07	0.07467
GO:0009174	pyrimidine ribonucleoside monophosphate biosynthetic process	28	0	0.07	0.07467
GO:0006222	UMP biosynthetic process	28	0	0.07	0.07467
GO:0036303	lymph vessel morphogenesis	107	0	0.27	0.0749
GO:0001946	lymphangiogenesis	107	0	0.27	0.0749
GO:0043616	keratinocyte proliferation	12	0	0.03	0.07491
GO:0035779	angioblast cell differentiation	9	0	0.02	0.075
GO:0002696	positive regulation of leukocyte activation	115	0	0.29	0.07517
GO:0030318	melanocyte differentiation	171	0	0.43	0.07536
GO:0072676	lymphocyte migration	17	0	0.04	0.07581
GO:0035115	embryonic forelimb morphogenesis	88	1	0.22	0.07582
GO:0030517	negative regulation of axon extension	138	0	0.35	0.07583
GO:0043096	purine nucleobase salvage	11	0	0.03	0.07595
GO:0044249	cellular biosynthetic process	8806	14	22.33	0.07619
GO:1902101	positive regulation of metaphase/anaphase transition of cell cycle	5	0	0.01	0.07623
GO:0045842	positive regulation of mitotic metaphase/anaphase transition	5	0	0.01	0.07623
GO:0051488	positive regulation of ubiquitin protein ligase activity	5	0	0.01	0.07623
GO:1901992	positive regulation of mitotic cell cycle phase transition	5	0	0.01	0.07623
GO:1901989	positive regulation of cell cycle phase transition	5	0	0.01	0.07623
GO:0042102	positive regulation of T cell proliferation	6	0	0.02	0.0764
GO:0002695	negative regulation of leukocyte activation	48	0	0.12	0.0765
GO:0006612	protein targeting to membrane	74	0	0.19	0.07667
GO:0071230	cellular response to amino acid stimulus	23	0	0.06	0.07676
GO:0043653	mitochondrial fragmentation involved in apoptotic process	2	0	0.01	0.07679
GO:0050871	positive regulation of B cell activation	14	0	0.04	0.0768
GO:0071560	cellular response to transforming growth factor beta stimulus	175	0	0.44	0.07703
GO:0071559	response to transforming growth factor beta	175	0	0.44	0.07703
GO:0048513	animal organ development	9930	21	25.18	0.07724
GO:0051258	protein polymerization	308	2	0.78	0.07726
GO:0030890	positive regulation of B cell proliferation	12	0	0.03	0.07735
GO:0030888	regulation of B cell proliferation	12	0	0.03	0.07735
GO:0042078	germ-line stem cell division	2	0	0.01	0.07759
GO:0045199	maintenance of epithelial cell apical/basal polarity	14	0	0.04	0.07763
GO:0030011	maintenance of cell polarity	14	0	0.04	0.07763
GO:0035090	maintenance of apical/basal cell polarity	14	0	0.04	0.07763
GO:0010646	regulation of cell communication	4514	6	11.45	0.07774
GO:0060486	Clara cell differentiation	6	0	0.02	0.07777
GO:0043297	apical junction assembly	51	0	0.13	0.07781
GO:0043171	peptide catabolic process	5	0	0.01	0.07794
GO:0071340	skeletal muscle acetylcholine-gated channel clustering	2	0	0.01	0.07797
GO:0050866	negative regulation of cell activation	49	0	0.12	0.07809
GO:0008204	ergosterol metabolic process	2	0	0.01	0.07826
GO:0006696	ergosterol biosynthetic process	2	0	0.01	0.07826
GO:0016128	phytosteroid metabolic process	2	0	0.01	0.07826
GO:0016129	phytosteroid biosynthetic process	2	0	0.01	0.07826
GO:0044107	cellular alcohol metabolic process	2	0	0.01	0.07826
GO:0044108	cellular alcohol biosynthetic process	2	0	0.01	0.07826
GO:0032501	multicellular organismal process	16307	37	41.35	0.0783
GO:0015695	organic cation transport	6	0	0.02	0.07841
GO:0002755	MyD88-dependent toll-like receptor signaling pathway	92	0	0.23	0.07849
GO:0016125	sterol metabolic process	65	0	0.16	0.07851
GO:0002467	germinal center formation	16	0	0.04	0.07857
GO:0002712	regulation of B cell mediated immunity	16	0	0.04	0.07857
GO:0002889	regulation of immunoglobulin mediated immune response	16	0	0.04	0.07857
GO:0070570	regulation of neuron projection regeneration	114	0	0.29	0.07877
GO:0048679	regulation of axon regeneration	114	0	0.29	0.07877
GO:0006650	glycerophospholipid metabolic process	218	0	0.55	0.07894
GO:0050808	synapse organization	295	2	0.75	0.0792
GO:0044087	regulation of cellular component biogenesis	701	2	1.78	0.07927
GO:0031122	cytoplasmic microtubule organization	35	0	0.09	0.07944
GO:0009952	anterior/posterior pattern specification	1595	2	4.04	0.07945
GO:0006430	lysyl-tRNA aminoacylation	3	0	0.01	0.07947
GO:0007218	neuropeptide signaling pathway	126	1	0.32	0.07953
GO:0006259	DNA metabolic process	1548	2	3.93	0.07969
GO:0006556	S-adenosylmethionine biosynthetic process	7	2	0.02	0.07983
GO:0072081	specification of nephron tubule identity	104	0	0.26	0.07991
GO:0051705	multi-organism behavior	79	0	0.2	0.07998
GO:0050765	negative regulation of phagocytosis	10	0	0.03	0.08022
GO:0045010	actin nucleation	36	0	0.09	0.08025
GO:0034968	histone lysine methylation	128	0	0.32	0.08078
GO:0044210	'de novo' CTP biosynthetic process	5	0	0.01	0.08091
GO:0006779	porphyrin-containing compound biosynthetic process	36	0	0.09	0.081
GO:0046129	purine ribonucleoside biosynthetic process	101	2	0.26	0.08112
GO:0042451	purine nucleoside biosynthetic process	101	2	0.26	0.08112
GO:0030321	transepithelial chloride transport	5	0	0.01	0.08122
GO:0060897	neural plate regionalization	41	0	0.1	0.08178
GO:0009156	ribonucleoside monophosphate biosynthetic process	111	1	0.28	0.08202
GO:0043631	RNA polyadenylation	37	0	0.09	0.08216
GO:0060998	regulation of dendritic spine development	79	0	0.2	0.08223
GO:0090224	regulation of spindle organization	6	0	0.02	0.08228
GO:0060236	regulation of mitotic spindle organization	6	0	0.02	0.08228
GO:0021999	neural plate anterior/posterior regionalization	31	0	0.08	0.08232
GO:0009118	regulation of nucleoside metabolic process	728	0	1.85	0.08235
GO:0001776	leukocyte homeostasis	7	0	0.02	0.08236
GO:0003303	BMP signaling pathway involved in heart jogging	64	0	0.16	0.08237
GO:0003154	BMP signaling pathway involved in determination of left/right symmetry	64	0	0.16	0.08237
GO:0031016	pancreas development	596	2	1.51	0.08241
GO:0044707	single-multicellular organism process	16131	36	40.9	0.08259
GO:0048570	notochord morphogenesis	140	0	0.36	0.08263
GO:0048519	negative regulation of biological process	5915	14	15	0.08273
GO:0039005	specification of pronephric tubule identity	88	0	0.22	0.08291
GO:0051315	attachment of mitotic spindle microtubules to kinetochore	5	0	0.01	0.08314
GO:0007189	adenylate cyclase-activating G-protein coupled receptor signaling pathway	63	0	0.16	0.08318
GO:0045765	regulation of angiogenesis	162	0	0.41	0.08326
GO:0021588	cerebellum formation	8	0	0.02	0.08333
GO:0044332	Wnt signaling pathway involved in dorsal/ventral axis specification	62	1	0.16	0.08334
GO:0060872	semicircular canal development	151	0	0.38	0.0834
GO:0010501	RNA secondary structure unwinding	2	0	0.01	0.08351
GO:0014009	glial cell proliferation	26	1	0.07	0.08357
GO:0046477	glycosylceramide catabolic process	7	0	0.02	0.08373
GO:0046514	ceramide catabolic process	7	0	0.02	0.08373
GO:0033353	S-adenosylmethionine cycle	5	0	0.01	0.08386
GO:0010821	regulation of mitochondrion organization	47	0	0.12	0.08398
GO:0009130	pyrimidine nucleoside monophosphate biosynthetic process	29	0	0.07	0.08405
GO:0070571	negative regulation of neuron projection regeneration	111	0	0.28	0.08423
GO:0048681	negative regulation of axon regeneration	111	0	0.28	0.08423
GO:0048671	negative regulation of collateral sprouting	111	0	0.28	0.08423
GO:0007092	positive regulation of ubiquitin protein ligase activity	3	0	0.01	0.08427
GO:0051437	positive regulation of ubiquitin-protein ligase activity involved in regulation of mitotic cell cycle transition	3	0	0.01	0.08427
GO:0046825	regulation of protein export from nucleus	13	0	0.03	0.08459
GO:0042558	pteridine-containing compound metabolic process	34	0	0.09	0.08474
GO:0006002	fructose 6-phosphate metabolic process	16	0	0.04	0.08512
GO:0019628	urate catabolic process	2	0	0.01	0.08518
GO:0032606	type I interferon production	27	0	0.07	0.08539
GO:0006260	DNA replication	326	0	0.83	0.08549
GO:0030851	granulocyte differentiation	52	0	0.13	0.08555
GO:0046850	regulation of bone remodeling	14	0	0.04	0.08559
GO:0034103	regulation of tissue remodeling	14	0	0.04	0.08559
GO:0021576	hindbrain formation	17	0	0.04	0.08577
GO:0006221	pyrimidine nucleotide biosynthetic process	48	0	0.12	0.08601
GO:0018158	protein oxidation	2	0	0.01	0.08603
GO:0030101	natural killer cell activation	9	0	0.02	0.08606
GO:0002687	positive regulation of leukocyte migration	7	0	0.02	0.08606
GO:0031589	cell-substrate adhesion	287	1	0.73	0.0861
GO:0072017	distal tubule development	30	0	0.08	0.08625
GO:0032720	negative regulation of tumor necrosis factor production	6	0	0.02	0.08626
GO:0006344	maintenance of chromatin silencing	5	0	0.01	0.08629
GO:0032077	positive regulation of deoxyribonuclease activity	3	0	0.01	0.08631
GO:0045165	cell fate commitment	1331	2	3.38	0.08687
GO:0034142	toll-like receptor 4 signaling pathway	89	0	0.23	0.08701
GO:0060737	prostate gland morphogenetic growth	23	0	0.06	0.08715
GO:0048260	positive regulation of receptor-mediated endocytosis	5	0	0.01	0.08716
GO:0002092	positive regulation of receptor internalization	5	0	0.01	0.08716
GO:0021766	hippocampus development	90	0	0.23	0.08759
GO:0001731	formation of translation preinitiation complex	39	0	0.1	0.08773
GO:0046394	carboxylic acid biosynthetic process	282	2	0.72	0.0879
GO:0016053	organic acid biosynthetic process	282	2	0.72	0.0879
GO:0030811	regulation of nucleotide catabolic process	727	0	1.84	0.088
GO:0033121	regulation of purine nucleotide catabolic process	727	0	1.84	0.088
GO:0006750	glutathione biosynthetic process	6	0	0.02	0.08825
GO:0002521	leukocyte differentiation	541	0	1.37	0.08826
GO:0032793	positive regulation of CREB transcription factor activity	9	0	0.02	0.08833
GO:0010993	ubiquitin recycling	5	0	0.01	0.08837
GO:0010994	free ubiquitin chain polymerization	5	0	0.01	0.08837
GO:0009950	dorsal/ventral axis specification	222	1	0.56	0.08838
GO:0048562	embryonic organ morphogenesis	1868	4	4.74	0.08867
GO:0032314	regulation of GTPase activity	114	0	0.29	0.0887
GO:0006448	regulation of translational elongation	29	0	0.07	0.08878
GO:0031323	regulation of cellular metabolic process	8931	12	22.65	0.08883
GO:0006754	ATP biosynthetic process	35	0	0.09	0.08904
GO:0075136	response to host	14	0	0.04	0.08906
GO:0052173	response to defenses of other organism involved in symbiotic interaction	14	0	0.04	0.08906
GO:0052200	response to host defenses	14	0	0.04	0.08906
GO:0044283	small molecule biosynthetic process	384	3	0.97	0.08908
GO:0030488	tRNA methylation	14	0	0.04	0.0892
GO:0003157	endocardium development	60	0	0.15	0.08925
GO:0050772	positive regulation of axonogenesis	63	0	0.16	0.0893
GO:0070986	left/right axis specification	49	0	0.12	0.08935
GO:0046887	positive regulation of hormone secretion	40	0	0.1	0.08937
GO:0048702	embryonic neurocranium morphogenesis	23	0	0.06	0.08942
GO:0034332	adherens junction organization	157	0	0.4	0.09026
GO:0015012	heparan sulfate proteoglycan biosynthetic process	46	0	0.12	0.09036
GO:0034154	toll-like receptor 7 signaling pathway	81	0	0.21	0.09071
GO:0048263	determination of dorsal identity	110	1	0.28	0.09075
GO:0036071	N-glycan fucosylation	8	0	0.02	0.09079
GO:0033578	protein glycosylation in Golgi	8	0	0.02	0.09079
GO:0030225	macrophage differentiation	20	0	0.05	0.09081
GO:0045580	regulation of T cell differentiation	56	0	0.14	0.09099
GO:0010001	glial cell differentiation	626	3	1.59	0.09101
GO:0006338	chromatin remodeling	68	1	0.17	0.09114
GO:0048855	adenohypophysis morphogenesis	16	0	0.04	0.09124
GO:0071880	adenylate cyclase-activating adrenergic receptor signaling pathway	7	0	0.02	0.0913
GO:0035737	injection of substance in to other organism	71	0	0.18	0.09135
GO:0035738	envenomation resulting in modification of morphology or physiology of other organism	71	0	0.18	0.09135
GO:0071697	ectodermal placode morphogenesis	239	0	0.61	0.09144
GO:0060788	ectodermal placode formation	239	0	0.61	0.09144
GO:0007187	G-protein coupled receptor signaling pathway, coupled to cyclic nucleotide second messenger	185	0	0.47	0.09157
GO:0009268	response to pH	21	0	0.05	0.09163
GO:0042554	superoxide anion generation	4	0	0.01	0.09188
GO:0090322	regulation of superoxide metabolic process	4	0	0.01	0.09188
GO:0032928	regulation of superoxide anion generation	4	0	0.01	0.09188
GO:0002768	immune response-regulating cell surface receptor signaling pathway	123	0	0.31	0.09204
GO:0031329	regulation of cellular catabolic process	1015	0	2.57	0.09215
GO:0002429	immune response-activating cell surface receptor signaling pathway	115	0	0.29	0.09257
GO:0007029	endoplasmic reticulum organization	97	0	0.25	0.09273
GO:0030879	mammary gland development	100	0	0.25	0.09278
GO:0006040	amino sugar metabolic process	26	0	0.07	0.09279
GO:0048569	post-embryonic animal organ development	100	0	0.25	0.09279
GO:0031214	biomineral tissue development	162	0	0.41	0.09293
GO:0006013	mannose metabolic process	16	0	0.04	0.09299
GO:2000790	regulation of mesenchymal cell proliferation involved in lung development	4	0	0.01	0.09317
GO:2000791	negative regulation of mesenchymal cell proliferation involved in lung development	4	0	0.01	0.09317
GO:2000795	negative regulation of epithelial cell proliferation involved in lung morphogenesis	4	0	0.01	0.09317
GO:0021740	principal sensory nucleus of trigeminal nerve development	4	0	0.01	0.09317
GO:0021730	trigeminal sensory nucleus development	4	0	0.01	0.09317
GO:0061141	lung ciliated cell differentiation	4	0	0.01	0.09317
GO:0021960	anterior commissure morphogenesis	4	0	0.01	0.09317
GO:0043244	regulation of protein complex disassembly	78	0	0.2	0.0932
GO:0002063	chondrocyte development	20	0	0.05	0.09326
GO:0001505	regulation of neurotransmitter levels	232	1	0.59	0.09334
GO:0035272	exocrine system development	294	1	0.75	0.09351
GO:2000756	regulation of peptidyl-lysine acetylation	12	0	0.03	0.09353
GO:0035065	regulation of histone acetylation	12	0	0.03	0.09353
GO:1901983	regulation of protein acetylation	12	0	0.03	0.09353
GO:0006091	generation of precursor metabolites and energy	258	0	0.65	0.09357
GO:0003294	atrial ventricular junction remodeling	23	0	0.06	0.09372
GO:0015670	carbon dioxide transport	4	0	0.01	0.09374
GO:0015697	quaternary ammonium group transport	4	0	0.01	0.09378
GO:0051240	positive regulation of multicellular organismal process	494	1	1.25	0.0938
GO:0009129	pyrimidine nucleoside monophosphate metabolic process	30	0	0.08	0.09384
GO:0010842	retina layer formation	160	1	0.41	0.09387
GO:0031017	exocrine pancreas development	183	1	0.46	0.09391
GO:0048821	erythrocyte development	171	0	0.43	0.09392
GO:0035587	purinergic receptor signaling pathway	92	0	0.23	0.09422
GO:0051013	microtubule severing	5	0	0.01	0.0944
GO:0031547	brain-derived neurotrophic factor receptor signaling pathway	16	0	0.04	0.09442
GO:0061371	determination of heart left/right asymmetry	499	1	1.27	0.09445
GO:1901071	glucosamine-containing compound metabolic process	16	0	0.04	0.09454
GO:1990090	cellular response to nerve growth factor stimulus	10	0	0.03	0.09458
GO:1990089	response to nerve growth factor	10	0	0.03	0.09458
GO:0038180	nerve growth factor signaling pathway	10	0	0.03	0.09458
GO:0032436	positive regulation of proteasomal ubiquitin-dependent protein catabolic process	25	0	0.06	0.09468
GO:0009607	response to biotic stimulus	432	2	1.1	0.09492
GO:0060034	notochord cell differentiation	70	0	0.18	0.09502
GO:0007267	cell-cell signaling	1305	3	3.31	0.09518
GO:0006700	C21-steroid hormone biosynthetic process	7	0	0.02	0.09521
GO:0046148	pigment biosynthetic process	66	0	0.17	0.09547
GO:0000737	DNA catabolic process, endonucleolytic	57	0	0.14	0.09555
GO:0006309	apoptotic DNA fragmentation	57	0	0.14	0.09555
GO:0045646	regulation of erythrocyte differentiation	60	0	0.15	0.09595
GO:0051896	regulation of protein kinase B signaling	58	0	0.15	0.09596
GO:0030042	actin filament depolymerization	87	0	0.22	0.09604
GO:0048331	axial mesoderm structural organization	4	0	0.01	0.09624
GO:0048338	mesoderm structural organization	4	0	0.01	0.09624
GO:0035142	dorsal fin morphogenesis	4	0	0.01	0.09624
GO:0070169	positive regulation of biomineral tissue development	30	0	0.08	0.09629
GO:0030501	positive regulation of bone mineralization	30	0	0.08	0.09629
GO:0060390	regulation of SMAD protein import into nucleus	4	0	0.01	0.09631
GO:0060391	positive regulation of SMAD protein import into nucleus	4	0	0.01	0.09631
GO:0035668	TRAM-dependent toll-like receptor signaling pathway	2	0	0.01	0.09653
GO:0035669	TRAM-dependent toll-like receptor 4 signaling pathway	2	0	0.01	0.09653
GO:0035641	locomotory exploration behavior	2	0	0.01	0.09653
GO:0071361	cellular response to ethanol	2	0	0.01	0.09653
GO:2001029	regulation of cellular glucuronidation	2	0	0.01	0.09653
GO:2001031	positive regulation of cellular glucuronidation	2	0	0.01	0.09653
GO:0019585	glucuronate metabolic process	2	0	0.01	0.09653
GO:0052695	cellular glucuronidation	2	0	0.01	0.09653
GO:0010763	positive regulation of fibroblast migration	2	0	0.01	0.09653
GO:0032230	positive regulation of synaptic transmission, GABAergic	2	0	0.01	0.09653
GO:0006063	uronic acid metabolic process	2	0	0.01	0.09653
GO:0050996	positive regulation of lipid catabolic process	2	0	0.01	0.09653
GO:0014029	neural crest formation	425	0	1.08	0.09654
GO:0007413	axonal fasciculation	226	0	0.57	0.09669
GO:0050777	negative regulation of immune response	27	0	0.07	0.09693
GO:2000049	positive regulation of cell-cell adhesion mediated by cadherin	7	0	0.02	0.09697
GO:0009176	pyrimidine deoxyribonucleoside monophosphate metabolic process	2	0	0.01	0.09709
GO:2000514	regulation of CD4-positive, alpha-beta T cell activation	3	0	0.01	0.09728
GO:0045622	regulation of T-helper cell differentiation	3	0	0.01	0.09728
GO:0043370	regulation of CD4-positive, alpha-beta T cell differentiation	3	0	0.01	0.09728
GO:0045128	negative regulation of reciprocal meiotic recombination	2	0	0.01	0.09735
GO:0006311	meiotic gene conversion	2	0	0.01	0.09735
GO:0010464	regulation of mesenchymal cell proliferation	51	0	0.13	0.09736
GO:0045429	positive regulation of nitric oxide biosynthetic process	11	0	0.03	0.09754
GO:0034341	response to interferon-gamma	11	0	0.03	0.09754
GO:0042180	cellular ketone metabolic process	104	1	0.26	0.0976
GO:0030900	forebrain development	1156	1	2.93	0.09825
GO:1902099	regulation of metaphase/anaphase transition of cell cycle	38	0	0.1	0.09831
GO:0007091	metaphase/anaphase transition of mitotic cell cycle	38	0	0.1	0.09831
GO:0044784	metaphase/anaphase transition of cell cycle	38	0	0.1	0.09831
GO:0030071	regulation of mitotic metaphase/anaphase transition	38	0	0.1	0.09831
GO:0072665	protein localization to vacuole	10	0	0.03	0.09833
GO:0061004	pattern specification involved in kidney development	221	0	0.56	0.09862
GO:0072048	renal system pattern specification	221	0	0.56	0.09862
GO:0034314	Arp2/3 complex-mediated actin nucleation	21	0	0.05	0.09878
GO:0043623	cellular protein complex assembly	525	2	1.33	0.09879
GO:0034504	protein localization to nucleus	135	0	0.34	0.09883
GO:0071786	endoplasmic reticulum tubular network organization	62	0	0.16	0.09928
GO:0061467	basolateral protein localization	62	0	0.16	0.09928
GO:0097051	establishment of protein localization to endoplasmic reticulum membrane	62	0	0.16	0.09928
GO:0009159	deoxyribonucleoside monophosphate catabolic process	2	0	0.01	0.09941
GO:0008655	pyrimidine-containing compound salvage	12	0	0.03	0.09947
GO:0010138	pyrimidine ribonucleotide salvage	12	0	0.03	0.09947
GO:0032262	pyrimidine nucleotide salvage	12	0	0.03	0.09947
GO:0035786	protein complex oligomerization	2	0	0.01	0.09948
GO:0010243	response to organonitrogen compound	621	1	1.57	0.09996
GO:0018205	peptidyl-lysine modification	195	2	0.49	0.10004
GO:0031639	plasminogen activation	2	0	0.01	0.10034
GO:0070932	histone H3 deacetylation	8	0	0.02	0.10049
GO:0070933	histone H4 deacetylation	8	0	0.02	0.10049
GO:0010720	positive regulation of cell development	426	1	1.08	0.10068
GO:0050730	regulation of peptidyl-tyrosine phosphorylation	139	0	0.35	0.10069
GO:0060736	prostate gland growth	27	0	0.07	0.10074
GO:0051150	regulation of smooth muscle cell differentiation	27	0	0.07	0.10074
GO:0002504	antigen processing and presentation of peptide or polysaccharide antigen via MHC class II	7	0	0.02	0.10075
GO:0032008	positive regulation of TOR signaling	17	0	0.04	0.10075
GO:0016598	protein arginylation	2	0	0.01	0.10078
GO:0006562	proline catabolic process	5	0	0.01	0.10084
GO:0006022	aminoglycan metabolic process	126	2	0.32	0.10109
GO:0006426	glycyl-tRNA aminoacylation	4	0	0.01	0.10133
GO:0035777	pronephric distal tubule development	26	0	0.07	0.10144
GO:0043567	regulation of insulin-like growth factor receptor signaling pathway	10	0	0.03	0.10172
GO:0007143	female meiotic nuclear division	96	0	0.24	0.10174
GO:0061077	chaperone-mediated protein folding	24	2	0.06	0.10186
GO:0051085	chaperone mediated protein folding requiring cofactor	24	2	0.06	0.10186
GO:0016049	cell growth	742	3	1.88	0.10198
GO:0031347	regulation of defense response	398	1	1.01	0.102
GO:0022615	protein to membrane docking	7	0	0.02	0.10224
GO:0045619	regulation of lymphocyte differentiation	61	0	0.15	0.10253
GO:0007005	mitochondrion organization	157	0	0.4	0.1026
GO:0060294	cilium movement involved in cell motility	8	0	0.02	0.10261
GO:0048026	positive regulation of mRNA splicing, via spliceosome	30	0	0.08	0.10287
GO:0035902	response to immobilization stress	5	0	0.01	0.10298
GO:0051725	protein de-ADP-ribosylation	3	0	0.01	0.10317
GO:0019852	L-ascorbic acid metabolic process	5	0	0.01	0.10325
GO:0019853	L-ascorbic acid biosynthetic process	5	0	0.01	0.10325
GO:0006166	purine ribonucleoside salvage	10	0	0.03	0.10326
GO:0042475	odontogenesis of dentin-containing tooth	78	0	0.2	0.10341
GO:0016311	dephosphorylation	721	1	1.83	0.10367
GO:0051016	barbed-end actin filament capping	8	0	0.02	0.10377
GO:0031638	zymogen activation	41	0	0.1	0.10384
GO:0035590	purinergic nucleotide receptor signaling pathway	52	0	0.13	0.10394
GO:0009615	response to virus	94	0	0.24	0.10406
GO:0048670	regulation of collateral sprouting	122	0	0.31	0.10412
GO:0031345	negative regulation of cell projection organization	201	0	0.51	0.10416
GO:0001510	RNA methylation	35	0	0.09	0.10471
GO:0030579	ubiquitin-dependent SMAD protein catabolic process	3	0	0.01	0.10479
GO:0032801	receptor catabolic process	3	0	0.01	0.10479
GO:0060462	lung lobe development	22	0	0.06	0.10493
GO:0060463	lung lobe morphogenesis	22	0	0.06	0.10493
GO:0046098	guanine metabolic process	6	0	0.02	0.10521
GO:0010921	regulation of phosphatase activity	134	0	0.34	0.10523
GO:0007626	locomotory behavior	189	0	0.48	0.10526
GO:0048659	smooth muscle cell proliferation	33	0	0.08	0.10528
GO:0010923	negative regulation of phosphatase activity	85	0	0.22	0.10547
GO:0009048	dosage compensation by inactivation of X chromosome	3	0	0.01	0.1055
GO:0007549	dosage compensation	3	0	0.01	0.1055
GO:0030100	regulation of endocytosis	184	0	0.47	0.10553
GO:0072079	nephron tubule formation	113	0	0.29	0.10554
GO:0071599	otic vesicle development	275	0	0.7	0.10554
GO:0033628	regulation of cell adhesion mediated by integrin	15	0	0.04	0.10562
GO:0034109	homotypic cell-cell adhesion	26	0	0.07	0.10577
GO:0034111	negative regulation of homotypic cell-cell adhesion	2	0	0.01	0.10596
GO:0043038	amino acid activation	85	1	0.22	0.10604
GO:0043039	tRNA aminoacylation	85	1	0.22	0.10604
GO:1903318	negative regulation of protein maturation	55	0	0.14	0.10609
GO:0010955	negative regulation of protein processing	55	0	0.14	0.10609
GO:0007212	dopamine receptor signaling pathway	78	0	0.2	0.10618
GO:0017157	regulation of exocytosis	49	0	0.12	0.10621
GO:0051250	negative regulation of lymphocyte activation	47	0	0.12	0.10658
GO:0060443	mammary gland morphogenesis	71	0	0.18	0.10681
GO:0031396	regulation of protein ubiquitination	129	0	0.33	0.10694
GO:0065001	specification of axis polarity	15	0	0.04	0.10711
GO:0048589	developmental growth	1175	5	2.98	0.10727
GO:0001823	mesonephros development	323	0	0.82	0.10731
GO:0001657	ureteric bud development	323	0	0.82	0.10731
GO:0072163	mesonephric epithelium development	323	0	0.82	0.10731
GO:0072164	mesonephric tubule development	323	0	0.82	0.10731
GO:0043518	negative regulation of DNA damage response, signal transduction by p53 class mediator	10	0	0.03	0.10733
GO:0006971	hypotonic response	11	0	0.03	0.10742
GO:0016233	telomere capping	2	0	0.01	0.10775
GO:0031860	telomeric 3' overhang formation	2	0	0.01	0.10775
GO:0031848	protection from non-homologous end joining at telomere	2	0	0.01	0.10775
GO:0031627	telomeric loop formation	2	0	0.01	0.10775
GO:0043247	telomere maintenance in response to DNA damage	2	0	0.01	0.10775
GO:0072528	pyrimidine-containing compound biosynthetic process	52	0	0.13	0.10801
GO:0048337	positive regulation of mesodermal cell fate specification	51	0	0.13	0.10817
GO:0042660	positive regulation of cell fate specification	51	0	0.13	0.10817
GO:0050954	sensory perception of mechanical stimulus	106	0	0.27	0.10847
GO:0046100	hypoxanthine metabolic process	10	0	0.03	0.10856
GO:0006950	response to stress	4018	11	10.19	0.10881
GO:0007015	actin filament organization	376	1	0.95	0.1089
GO:0035822	gene conversion	6	0	0.02	0.10895
GO:0060560	developmental growth involved in morphogenesis	692	3	1.75	0.10907
GO:0060825	fibroblast growth factor receptor signaling pathway involved in neural plate anterior/posterior pattern formation	11	0	0.03	0.10914
GO:0032862	activation of GTPase activity	57	0	0.14	0.1092
GO:0032856	activation of GTPase activity	57	0	0.14	0.1092
GO:0008202	steroid metabolic process	262	1	0.66	0.1092
GO:0021924	cell proliferation in external granule layer	18	0	0.05	0.10954
GO:0021930	cerebellar granule cell precursor proliferation	18	0	0.05	0.10954
GO:0090243	fibroblast growth factor receptor signaling pathway involved in somitogenesis	7	0	0.02	0.10966
GO:0055004	atrial cardiac myofibril assembly	6	0	0.02	0.11005
GO:0000045	autophagosome assembly	28	0	0.07	0.1101
GO:0040012	regulation of locomotion	594	1	1.51	0.11021
GO:2000794	regulation of epithelial cell proliferation involved in lung morphogenesis	27	0	0.07	0.11042
GO:0060502	epithelial cell proliferation involved in lung morphogenesis	27	0	0.07	0.11042
GO:0014896	muscle hypertrophy	10	0	0.03	0.11063
GO:0014897	striated muscle hypertrophy	10	0	0.03	0.11063
GO:0003300	cardiac muscle hypertrophy	10	0	0.03	0.11063
GO:0046636	negative regulation of alpha-beta T cell activation	6	0	0.02	0.11079
GO:0046639	negative regulation of alpha-beta T cell differentiation	6	0	0.02	0.11079
GO:0006351	transcription, DNA-templated	5746	4	14.57	0.11091
GO:0070371	ERK1 and ERK2 cascade	183	0	0.46	0.11124
GO:0006691	leukotriene metabolic process	18	0	0.05	0.11132
GO:0002761	regulation of myeloid leukocyte differentiation	35	0	0.09	0.11153
GO:0001756	somitogenesis	760	1	1.93	0.11154
GO:0035790	platelet-derived growth factor receptor-alpha signaling pathway	3	0	0.01	0.11183
GO:0036120	cellular response to platelet-derived growth factor stimulus	3	0	0.01	0.11183
GO:0006882	cellular zinc ion homeostasis	27	0	0.07	0.11186
GO:0051782	negative regulation of cell division	13	0	0.03	0.11207
GO:0030865	cortical cytoskeleton organization	62	0	0.16	0.11207
GO:0030866	cortical actin cytoskeleton organization	62	0	0.16	0.11207
GO:0032651	regulation of interleukin-1 beta production	11	0	0.03	0.11208
GO:0032652	regulation of interleukin-1 production	11	0	0.03	0.11208
GO:0032611	interleukin-1 beta production	11	0	0.03	0.11208
GO:0032612	interleukin-1 production	11	0	0.03	0.11208
GO:1903319	positive regulation of protein maturation	41	0	0.1	0.11218
GO:0045862	positive regulation of proteolysis	41	0	0.1	0.11218
GO:0010954	positive regulation of protein processing	41	0	0.1	0.11218
GO:0002522	leukocyte migration involved in immune response	6	0	0.02	0.11223
GO:0043276	anoikis	28	1	0.07	0.1126
GO:0051180	vitamin transport	11	0	0.03	0.11263
GO:0043207	response to external biotic stimulus	411	2	1.04	0.11264
GO:0051707	response to other organism	411	2	1.04	0.11264
GO:2001160	regulation of histone H3-K79 methylation	4	0	0.01	0.11265
GO:2001162	positive regulation of histone H3-K79 methylation	4	0	0.01	0.11265
GO:0080182	histone H3-K4 trimethylation	4	0	0.01	0.11265
GO:0034729	histone H3-K79 methylation	4	0	0.01	0.11265
GO:0043545	molybdopterin cofactor metabolic process	12	0	0.03	0.11279
GO:0019720	Mo-molybdopterin cofactor metabolic process	12	0	0.03	0.11279
GO:0032324	molybdopterin cofactor biosynthetic process	12	0	0.03	0.11279
GO:0051189	prosthetic group metabolic process	12	0	0.03	0.11279
GO:0006777	Mo-molybdopterin cofactor biosynthetic process	12	0	0.03	0.11279
GO:1990267	response to transition metal nanoparticle	96	0	0.24	0.11307
GO:0007399	nervous system development	6371	17	16.16	0.11318
GO:0060021	palate development	127	0	0.32	0.11341
GO:0006903	vesicle targeting	16	0	0.04	0.11377
GO:0032094	response to food	8	0	0.02	0.1138
GO:1901617	organic hydroxy compound biosynthetic process	122	1	0.31	0.11384
GO:0042068	regulation of pteridine metabolic process	5	0	0.01	0.11394
GO:0019889	pteridine metabolic process	5	0	0.01	0.11394
GO:2000016	negative regulation of determination of dorsal identity	3	0	0.01	0.11398
GO:0043496	regulation of protein homodimerization activity	3	0	0.01	0.11398
GO:0033631	cell-cell adhesion mediated by integrin	5	1	0.01	0.11402
GO:0007161	calcium-independent cell-matrix adhesion	5	1	0.01	0.11402
GO:0000722	telomere maintenance via recombination	5	0	0.01	0.11412
GO:0003128	heart field specification	27	0	0.07	0.11414
GO:0060541	respiratory system development	484	0	1.23	0.11415
GO:0032320	positive regulation of GTPase activity	220	0	0.56	0.11416
GO:0061444	endocardial cushion cell development	4	0	0.01	0.1144
GO:0048755	branching morphogenesis of a nerve	109	0	0.28	0.11443
GO:0055059	asymmetric neuroblast division	73	0	0.19	0.11446
GO:0045196	establishment or maintenance of neuroblast polarity	73	0	0.19	0.11446
GO:0045200	establishment of neuroblast polarity	73	0	0.19	0.11446
GO:0098722	asymmetric stem cell division	73	0	0.19	0.11446
GO:0060251	regulation of glial cell proliferation	17	1	0.04	0.11447
GO:0045292	mRNA cis splicing, via spliceosome	13	1	0.03	0.11469
GO:0060031	mediolateral intercalation	63	1	0.16	0.11498
GO:0061217	regulation of mesonephros development	65	0	0.16	0.11512
GO:0070285	pigment cell development	9	0	0.02	0.11518
GO:0090231	regulation of spindle checkpoint	11	0	0.03	0.11521
GO:0042113	B cell activation	182	0	0.46	0.11528
GO:0043604	amide biosynthetic process	27	0	0.07	0.11553
GO:0043547	positive regulation of GTPase activity	424	0	1.08	0.11565
GO:0045737	positive regulation of cyclin-dependent protein serine/threonine kinase activity	15	1	0.04	0.1157
GO:0048731	system development	12845	31	32.57	0.11572
GO:0002833	positive regulation of response to biotic stimulus	2	0	0.01	0.11602
GO:0031664	regulation of lipopolysaccharide-mediated signaling pathway	2	0	0.01	0.11602
GO:0031666	positive regulation of lipopolysaccharide-mediated signaling pathway	2	0	0.01	0.11602
GO:0010738	regulation of protein kinase A signaling	2	0	0.01	0.11602
GO:0010739	positive regulation of protein kinase A signaling	2	0	0.01	0.11602
GO:0048339	paraxial mesoderm development	127	0	0.32	0.11602
GO:0070340	detection of bacterial lipopeptide	2	0	0.01	0.11621
GO:0070339	response to bacterial lipopeptide	2	0	0.01	0.11621
GO:0042495	detection of triacyl bacterial lipopeptide	2	0	0.01	0.11621
GO:0071725	response to triacyl bacterial lipopeptide	2	0	0.01	0.11621
GO:0034130	toll-like receptor 1 signaling pathway	2	0	0.01	0.11621
GO:0006513	protein monoubiquitination	42	0	0.11	0.11622
GO:0009065	glutamine family amino acid catabolic process	13	0	0.03	0.11627
GO:1901605	alpha-amino acid metabolic process	187	0	0.47	0.1163
GO:0071679	commissural neuron axon guidance	13	0	0.03	0.11631
GO:0030323	respiratory tube development	368	0	0.93	0.11634
GO:0030324	lung development	368	0	0.93	0.11634
GO:0006355	regulation of transcription, DNA-templated	5016	3	12.72	0.11701
GO:2001141	regulation of RNA biosynthetic process	5033	3	12.76	0.11722
GO:0015858	nucleoside transport	41	0	0.1	0.11777
GO:1901342	regulation of vasculature development	213	0	0.54	0.11789
GO:0045776	negative regulation of blood pressure	10	0	0.03	0.11806
GO:0032989	cellular component morphogenesis	3941	9	9.99	0.11814
GO:0000956	nuclear-transcribed mRNA catabolic process	226	1	0.57	0.11823
GO:0003140	determination of left/right asymmetry in lateral mesoderm	163	0	0.41	0.1183
GO:0001667	ameboidal-type cell migration	1097	7	2.78	0.11841
GO:0035295	tube development	2435	3	6.17	0.11842
GO:0061005	cell differentiation involved in kidney development	137	0	0.35	0.11903
GO:0046395	carboxylic acid catabolic process	103	0	0.26	0.11904
GO:0016054	organic acid catabolic process	103	0	0.26	0.11904
GO:0048207	vesicle targeting, rough ER to cis-Golgi	11	0	0.03	0.11912
GO:0048208	COPII vesicle coating	11	0	0.03	0.11912
GO:0001909	leukocyte mediated cytotoxicity	8	0	0.02	0.11945
GO:0048041	focal adhesion assembly	118	0	0.3	0.11953
GO:0018206	peptidyl-methionine modification	3	0	0.01	0.1198
GO:0048813	dendrite morphogenesis	150	0	0.38	0.11981
GO:0022406	membrane docking	62	0	0.16	0.12014
GO:0051963	regulation of synapse assembly	135	1	0.34	0.1202
GO:0055069	zinc ion homeostasis	39	0	0.1	0.12025
GO:0061180	mammary gland epithelium development	65	0	0.16	0.12026
GO:0048854	brain morphogenesis	89	0	0.23	0.12033
GO:0043983	histone H4-K12 acetylation	2	0	0.01	0.12056
GO:0044154	histone H3-K14 acetylation	2	0	0.01	0.12056
GO:0050994	regulation of lipid catabolic process	11	0	0.03	0.12074
GO:0002232	leukocyte chemotaxis involved in inflammatory response	3	0	0.01	0.12075
GO:0002233	leukocyte chemotaxis involved in immune response	3	0	0.01	0.12075
GO:0051345	positive regulation of hydrolase activity	685	1	1.74	0.12076
GO:0048853	forebrain morphogenesis	39	0	0.1	0.12087
GO:0060591	chondroblast differentiation	49	0	0.12	0.12108
GO:0097359	UDP-glucosylation	6	0	0.02	0.12116
GO:0006011	UDP-glucose metabolic process	6	0	0.02	0.12116
GO:0003406	retinal pigment epithelium development	38	0	0.1	0.12117
GO:0048199	vesicle targeting, to, from or within Golgi	13	0	0.03	0.12163
GO:0031573	intra-S DNA damage checkpoint	4	0	0.01	0.12166
GO:0060631	regulation of meiosis I	4	0	0.01	0.12166
GO:0007263	nitric oxide mediated signal transduction	9	0	0.02	0.12171
GO:0043393	regulation of protein binding	74	0	0.19	0.1218
GO:0014068	positive regulation of phosphatidylinositol 3-kinase signaling	25	0	0.06	0.12185
GO:0001569	branching involved in blood vessel morphogenesis	217	0	0.55	0.12191
GO:0044333	Wnt signaling pathway involved in digestive tract morphogenesis	4	0	0.01	0.1221
GO:0048856	anatomical structure development	14858	35	37.68	0.12228
GO:0044085	cellular component biogenesis	3926	13	9.96	0.12249
GO:0021784	postganglionic parasympathetic fiber development	2	0	0.01	0.12271
GO:0006429	leucyl-tRNA aminoacylation	8	0	0.02	0.12272
GO:0022613	ribonucleoprotein complex biogenesis	252	0	0.64	0.12289
GO:0008037	cell recognition	378	2	0.96	0.12313
GO:0045648	positive regulation of erythrocyte differentiation	41	0	0.1	0.12349
GO:0033014	tetrapyrrole biosynthetic process	43	0	0.11	0.12391
GO:0021797	forebrain anterior/posterior pattern specification	46	1	0.12	0.12395
GO:0050853	B cell receptor signaling pathway	80	0	0.2	0.12419
GO:0036445	neuronal stem cell division	81	0	0.21	0.12419
GO:0055057	neuroblast division	81	0	0.21	0.12419
GO:0006807	nitrogen compound metabolic process	11574	24	29.35	0.12428
GO:0001707	mesoderm formation	688	1	1.74	0.1243
GO:0009612	response to mechanical stimulus	90	0	0.23	0.12434
GO:0006418	tRNA aminoacylation for protein translation	80	1	0.2	0.12436
GO:0050821	protein stabilization	66	0	0.17	0.12445
GO:0035682	toll-like receptor 21 signaling pathway	79	0	0.2	0.12451
GO:0035419	activation of MAPK activity involved in innate immune response	79	0	0.2	0.12451
GO:0006357	regulation of transcription from RNA polymerase II promoter	2291	2	5.81	0.12463
GO:0007398	ectoderm development	153	0	0.39	0.12496
GO:0060828	regulation of canonical Wnt signaling pathway	395	1	1	0.12505
GO:0015871	choline transport	5	0	0.01	0.12508
GO:0018160	peptidyl-pyrromethane cofactor linkage	2	0	0.01	0.12513
GO:0000281	mitotic cytokinesis	4	0	0.01	0.12536
GO:0010468	regulation of gene expression	6106	7	15.48	0.12538
GO:0021934	hindbrain tangential cell migration	3	0	0.01	0.12544
GO:0072488	ammonium transmembrane transport	11	0	0.03	0.12547
GO:0070262	peptidyl-serine dephosphorylation	2	0	0.01	0.12558
GO:0086011	membrane repolarization during action potential	2	0	0.01	0.12558
GO:0086013	membrane repolarization during cardiac muscle cell action potential	2	0	0.01	0.12558
GO:1902308	regulation of peptidyl-serine dephosphorylation	2	0	0.01	0.12558
GO:1902309	negative regulation of peptidyl-serine dephosphorylation	2	0	0.01	0.12558
GO:0003062	regulation of heart rate by chemical signal	2	0	0.01	0.12558
GO:0003064	regulation of heart rate by hormone	2	0	0.01	0.12558
GO:0035794	positive regulation of mitochondrial membrane permeability	14	0	0.04	0.12558
GO:0097345	mitochondrial outer membrane permeabilization	14	0	0.04	0.12558
GO:1902110	positive regulation of mitochondrial membrane permeability involved in apoptotic process	14	0	0.04	0.12558
GO:1902686	mitochondrial outer membrane permeabilization involved in programmed cell death	14	0	0.04	0.12558
GO:0032774	RNA biosynthetic process	5783	4	14.66	0.12566
GO:0048683	regulation of collateral sprouting of intact axon in response to injury	99	0	0.25	0.1258
GO:0048685	negative regulation of collateral sprouting of intact axon in response to injury	99	0	0.25	0.1258
GO:0048673	collateral sprouting of intact axon in response to injury	99	0	0.25	0.1258
GO:0006404	RNA import into nucleus	7	0	0.02	0.12583
GO:0007269	neurotransmitter secretion	139	1	0.35	0.12606
GO:0032844	regulation of homeostatic process	174	1	0.44	0.12615
GO:0030043	actin filament fragmentation	5	0	0.01	0.12619
GO:2000243	positive regulation of reproductive process	74	0	0.19	0.12621
GO:0009408	response to heat	67	1	0.17	0.12633
GO:0032369	negative regulation of lipid transport	8	0	0.02	0.12646
GO:0090259	regulation of retinal ganglion cell axon guidance	11	0	0.03	0.12686
GO:0009162	deoxyribonucleoside monophosphate metabolic process	5	0	0.01	0.12689
GO:0021591	ventricular system development	70	1	0.18	0.12719
GO:0035855	megakaryocyte development	7	0	0.02	0.12722
GO:0060314	regulation of ryanodine-sensitive calcium-release channel activity	8	0	0.02	0.12723
GO:0030859	polarized epithelial cell differentiation	120	0	0.3	0.12745
GO:0007163	establishment or maintenance of cell polarity	505	2	1.28	0.12746
GO:0071894	histone H2B conserved C-terminal lysine ubiquitination	5	0	0.01	0.12747
GO:0045216	cell-cell junction organization	258	0	0.65	0.12796
GO:0043967	histone H4 acetylation	28	0	0.07	0.12798
GO:0080090	regulation of primary metabolic process	8881	14	22.52	0.12804
GO:0035303	regulation of dephosphorylation	146	0	0.37	0.12856
GO:0006677	glycosylceramide metabolic process	8	0	0.02	0.12857
GO:0034214	protein hexamerization	11	0	0.03	0.12862
GO:0031987	locomotion involved in locomotory behavior	3	0	0.01	0.12878
GO:0061301	cerebellum vasculature morphogenesis	3	0	0.01	0.12878
GO:0015813	L-glutamate transport	9	0	0.02	0.12908
GO:0015800	acidic amino acid transport	9	0	0.02	0.12908
GO:0003341	cilium movement	51	0	0.13	0.12911
GO:0046146	tetrahydrobiopterin metabolic process	5	0	0.01	0.12938
GO:0006729	tetrahydrobiopterin biosynthetic process	5	0	0.01	0.12938
GO:0014034	neural crest cell fate commitment	317	0	0.8	0.12943
GO:0001906	cell killing	30	0	0.08	0.12971
GO:0038107	nodal signaling pathway involved in determination of left/right asymmetry	59	0	0.15	0.12976
GO:0016071	mRNA metabolic process	691	3	1.75	0.1298
GO:2000736	regulation of stem cell differentiation	227	0	0.58	0.12983
GO:0021984	adenohypophysis development	160	0	0.41	0.12986
GO:0021871	forebrain regionalization	74	1	0.19	0.12989
GO:0060467	negative regulation of fertilization	6	0	0.02	0.13018
GO:0060468	prevention of polyspermy	6	0	0.02	0.13018
GO:0007343	egg activation	6	0	0.02	0.13018
GO:0007342	fusion of sperm to egg plasma membrane	2	0	0.01	0.13024
GO:0045026	plasma membrane fusion	2	0	0.01	0.13024
GO:0048546	digestive tract morphogenesis	344	1	0.87	0.13027
GO:0046131	pyrimidine ribonucleoside metabolic process	42	0	0.11	0.13038
GO:0046132	pyrimidine ribonucleoside biosynthetic process	42	0	0.11	0.13038
GO:0046134	pyrimidine nucleoside biosynthetic process	42	0	0.11	0.13038
GO:0009220	pyrimidine ribonucleotide biosynthetic process	42	0	0.11	0.13038
GO:0009218	pyrimidine ribonucleotide metabolic process	42	0	0.11	0.13038
GO:0060603	mammary gland duct morphogenesis	53	0	0.13	0.13049
GO:0030239	myofibril assembly	333	2	0.84	0.13057
GO:0007127	meiosis I	59	1	0.15	0.13081
GO:0036022	limb joint morphogenesis	22	0	0.06	0.13091
GO:0045880	positive regulation of smoothened signaling pathway	25	0	0.06	0.13116
GO:0021587	cerebellum morphogenesis	91	1	0.23	0.13134
GO:1901879	regulation of protein depolymerization	76	0	0.19	0.13134
GO:0034146	toll-like receptor 5 signaling pathway	83	0	0.21	0.13156
GO:0060348	bone development	243	0	0.62	0.13167
GO:0060061	Spemann organizer formation	91	1	0.23	0.13177
GO:0034086	maintenance of sister chromatid cohesion	6	0	0.02	0.13177
GO:0034088	maintenance of mitotic sister chromatid cohesion	6	0	0.02	0.13177
GO:0018202	peptidyl-histidine modification	8	0	0.02	0.13178
GO:0080154	regulation of fertilization	2	0	0.01	0.13188
GO:0046552	photoreceptor cell fate commitment	23	0	0.06	0.13203
GO:0035479	angioblast cell migration from lateral mesoderm to midline	11	0	0.03	0.13206
GO:0002432	granuloma formation	2	0	0.01	0.13214
GO:0002631	regulation of granuloma formation	2	0	0.01	0.13214
GO:0002633	positive regulation of granuloma formation	2	0	0.01	0.13214
GO:0035046	pronuclear migration	3	0	0.01	0.13225
GO:0043502	regulation of muscle adaptation	3	0	0.01	0.13228
GO:0014742	positive regulation of muscle hypertrophy	3	0	0.01	0.13228
GO:0014743	regulation of muscle hypertrophy	3	0	0.01	0.13228
GO:0010611	regulation of cardiac muscle hypertrophy	3	0	0.01	0.13228
GO:0010613	positive regulation of cardiac muscle hypertrophy	3	0	0.01	0.13228
GO:0006658	phosphatidylserine metabolic process	5	0	0.01	0.13234
GO:0006659	phosphatidylserine biosynthetic process	5	0	0.01	0.13234
GO:0051146	striated muscle cell differentiation	1388	6	3.52	0.13253
GO:0090312	positive regulation of protein deacetylation	11	0	0.03	0.13272
GO:0002819	regulation of adaptive immune response	28	0	0.07	0.13272
GO:0098609	cell-cell adhesion	412	0	1.04	0.13276
GO:0001779	natural killer cell differentiation	8	0	0.02	0.13277
GO:0042694	muscle cell fate specification	50	0	0.13	0.13289
GO:0048009	insulin-like growth factor receptor signaling pathway	114	0	0.29	0.13294
GO:1902019	regulation of cilium-dependent cell motility	4	0	0.01	0.13295
GO:0060295	regulation of cilium movement involved in cell motility	4	0	0.01	0.13295
GO:0060296	regulation of cilium beat frequency involved in ciliary motility	4	0	0.01	0.13295
GO:0003352	regulation of cilium movement	4	0	0.01	0.13295
GO:0060632	regulation of microtubule-based movement	4	0	0.01	0.13295
GO:0022898	regulation of transmembrane transporter activity	54	0	0.14	0.13297
GO:0032409	regulation of transporter activity	54	0	0.14	0.13297
GO:0072330	monocarboxylic acid biosynthetic process	154	0	0.39	0.13309
GO:0035930	corticosteroid hormone secretion	6	0	0.02	0.13319
GO:0035933	glucocorticoid secretion	6	0	0.02	0.13319
GO:2000846	regulation of corticosteroid hormone secretion	6	0	0.02	0.13319
GO:2000849	regulation of glucocorticoid secretion	6	0	0.02	0.13319
GO:0070555	response to interleukin-1	35	0	0.09	0.13331
GO:0044060	regulation of endocrine process	33	0	0.08	0.13353
GO:0090263	positive regulation of canonical Wnt signaling pathway	130	0	0.33	0.13354
GO:0006579	amino-acid betaine catabolic process	3	0	0.01	0.13368
GO:1901701	cellular response to oxygen-containing compound	659	1	1.67	0.13371
GO:0070102	interleukin-6-mediated signaling pathway	4	1	0.01	0.13387
GO:0070741	response to interleukin-6	4	1	0.01	0.13387
GO:0071354	cellular response to interleukin-6	4	1	0.01	0.13387
GO:0007062	sister chromatid cohesion	40	0	0.1	0.13388
GO:0043254	regulation of protein complex assembly	353	1	0.9	0.13395
GO:0045669	positive regulation of osteoblast differentiation	59	0	0.15	0.13402
GO:0035136	forelimb morphogenesis	93	1	0.24	0.13407
GO:0044275	cellular carbohydrate catabolic process	11	0	0.03	0.13418
GO:0051051	negative regulation of transport	162	0	0.41	0.13432
GO:0002934	desmosome organization	8	0	0.02	0.13443
GO:0002250	adaptive immune response	109	0	0.28	0.13478
GO:0032464	positive regulation of protein homooligomerization	3	0	0.01	0.13491
GO:0007506	gonadal mesoderm development	2	0	0.01	0.13525
GO:0030947	regulation of vascular endothelial growth factor receptor signaling pathway	59	0	0.15	0.13541
GO:0071357	cellular response to type I interferon	10	0	0.03	0.13544
GO:0060337	type I interferon signaling pathway	10	0	0.03	0.13544
GO:0060338	regulation of type I interferon-mediated signaling pathway	10	0	0.03	0.13544
GO:0034340	response to type I interferon	10	0	0.03	0.13544
GO:0071346	cellular response to interferon-gamma	10	0	0.03	0.13544
GO:0046885	regulation of hormone biosynthetic process	29	1	0.07	0.1355
GO:0006446	regulation of translational initiation	112	1	0.28	0.13556
GO:0050869	negative regulation of B cell activation	19	0	0.05	0.13558
GO:0021610	facial nerve morphogenesis	5	0	0.01	0.13588
GO:0007405	neuroblast proliferation	154	0	0.39	0.13593
GO:0001757	somite specification	185	1	0.47	0.13601
GO:0034470	ncRNA processing	218	0	0.55	0.13603
GO:0071353	cellular response to interleukin-4	28	0	0.07	0.13614
GO:0070670	response to interleukin-4	28	0	0.07	0.13614
GO:0008207	C21-steroid hormone metabolic process	8	0	0.02	0.13615
GO:0014823	response to activity	61	0	0.15	0.13659
GO:0007214	gamma-aminobutyric acid signaling pathway	48	0	0.12	0.13663
GO:1901362	organic cyclic compound biosynthetic process	6605	7	16.75	0.13691
GO:0003081	regulation of systemic arterial blood pressure by renin-angiotensin	2	0	0.01	0.13696
GO:0003044	regulation of systemic arterial blood pressure mediated by a chemical signal	2	0	0.01	0.13696
GO:0001990	regulation of systemic arterial blood pressure by hormone	2	0	0.01	0.13696
GO:0044271	cellular nitrogen compound biosynthetic process	6541	7	16.59	0.13711
GO:0071216	cellular response to biotic stimulus	26	0	0.07	0.13725
GO:0045639	positive regulation of myeloid cell differentiation	56	0	0.14	0.13726
GO:0070189	kynurenine metabolic process	7	0	0.02	0.13754
GO:0072107	positive regulation of ureteric bud formation	7	0	0.02	0.13777
GO:0044091	membrane biogenesis	1	0	0	0.1378
GO:0016557	peroxisome membrane biogenesis	1	0	0	0.1378
GO:0032581	ER-dependent peroxisome organization	1	0	0	0.1378
GO:0002528	regulation of vascular permeability involved in acute inflammatory response	1	0	0	0.13794
GO:0045655	regulation of monocyte differentiation	1	0	0	0.13794
GO:0045657	positive regulation of monocyte differentiation	1	0	0	0.13794
GO:0021940	positive regulation of cerebellar granule cell precursor proliferation	17	0	0.04	0.1381
GO:0021936	regulation of cerebellar granule cell precursor proliferation	17	0	0.04	0.1381
GO:0021545	cranial nerve development	258	0	0.65	0.13832
GO:0007631	feeding behavior	24	1	0.06	0.13832
GO:0009448	gamma-aminobutyric acid metabolic process	10	0	0.03	0.13842
GO:0036372	opsin transport	26	0	0.07	0.13872
GO:0009954	proximal/distal pattern formation	188	0	0.48	0.13915
GO:0048608	reproductive structure development	632	1	1.6	0.13919
GO:0061458	reproductive system development	632	1	1.6	0.13919
GO:0050995	negative regulation of lipid catabolic process	1	0	0	0.1392
GO:0043654	recognition of apoptotic cell	3	0	0.01	0.13922
GO:0018395	peptidyl-lysine hydroxylation to 5-hydroxy-L-lysine	3	0	0.01	0.13922
GO:0006910	phagocytosis, recognition	3	0	0.01	0.13922
GO:0017185	peptidyl-lysine hydroxylation	3	0	0.01	0.13922
GO:0070077	histone arginine demethylation	3	0	0.01	0.13922
GO:0070078	histone H3-R2 demethylation	3	0	0.01	0.13922
GO:0070079	histone H4-R3 demethylation	3	0	0.01	0.13922
GO:0001302	replicative cell aging	1	0	0	0.13947
GO:0035588	G-protein coupled purinergic receptor signaling pathway	82	0	0.21	0.13961
GO:0006213	pyrimidine nucleoside metabolic process	43	0	0.11	0.13962
GO:0000209	protein polyubiquitination	161	0	0.41	0.13964
GO:2000114	regulation of establishment of cell polarity	15	0	0.04	0.13981
GO:0007179	transforming growth factor beta receptor signaling pathway	166	0	0.42	0.13984
GO:0030328	prenylcysteine catabolic process	4	0	0.01	0.13988
GO:0030329	prenylcysteine metabolic process	4	0	0.01	0.13988
GO:0042133	neurotransmitter metabolic process	45	0	0.11	0.13989
GO:0008217	regulation of blood pressure	72	0	0.18	0.14007
GO:0044767	single-organism developmental process	15499	35	39.3	0.14017
GO:0097202	activation of cysteine-type endopeptidase activity	39	0	0.1	0.14029
GO:0006919	activation of cysteine-type endopeptidase activity involved in apoptotic process	39	0	0.1	0.14029
GO:0045061	thymic T cell selection	9	0	0.02	0.14038
GO:0051225	spindle assembly	227	2	0.58	0.14047
GO:0030574	collagen catabolic process	2	0	0.01	0.14072
GO:0044243	multicellular organismal catabolic process	2	0	0.01	0.14072
GO:0007528	neuromuscular junction development	72	0	0.18	0.14081
GO:0006269	DNA replication, synthesis of RNA primer	11	0	0.03	0.14113
GO:0035681	toll-like receptor 15 signaling pathway	82	0	0.21	0.14142
GO:0034134	toll-like receptor 2 signaling pathway	82	0	0.21	0.14142
GO:0009145	purine nucleoside triphosphate biosynthetic process	42	0	0.11	0.14159
GO:0009206	purine ribonucleoside triphosphate biosynthetic process	42	0	0.11	0.14159
GO:0001941	postsynaptic membrane organization	9	0	0.02	0.14199
GO:0015031	protein transport	1956	6	4.96	0.142
GO:0042060	wound healing	675	3	1.71	0.14212
GO:0061564	axon development	2013	6	5.1	0.14219
GO:0001763	morphogenesis of a branching structure	718	2	1.82	0.1423
GO:0002323	natural killer cell activation involved in immune response	1	0	0	0.14232
GO:0071985	multivesicular body sorting pathway	1	0	0	0.14232
GO:0043320	natural killer cell degranulation	1	0	0	0.14232
GO:0043316	cytotoxic T cell degranulation	1	0	0	0.14232
GO:2000401	regulation of lymphocyte migration	13	0	0.03	0.14233
GO:0043200	response to amino acid	79	0	0.2	0.14236
GO:0016571	histone methylation	155	0	0.39	0.14255
GO:0043486	histone exchange	20	1	0.05	0.14277
GO:0009452	7-methylguanosine RNA capping	17	1	0.04	0.14277
GO:0036260	RNA capping	17	1	0.04	0.14277
GO:0045834	positive regulation of lipid metabolic process	63	0	0.16	0.14312
GO:0045900	negative regulation of translational elongation	6	0	0.02	0.14315
GO:0043951	negative regulation of cAMP-mediated signaling	1	0	0	0.14329
GO:0033128	negative regulation of histone phosphorylation	1	0	0	0.14329
GO:0007288	sperm axoneme assembly	1	0	0	0.14329
GO:0010845	positive regulation of reciprocal meiotic recombination	1	0	0	0.14329
GO:0035082	axoneme assembly	1	0	0	0.14329
GO:0045911	positive regulation of DNA recombination	1	0	0	0.14329
GO:0046137	negative regulation of vitamin metabolic process	1	0	0	0.14342
GO:0070562	regulation of vitamin D receptor signaling pathway	1	0	0	0.14342
GO:0070563	negative regulation of vitamin D receptor signaling pathway	1	0	0	0.14342
GO:0035921	desmosome disassembly	1	0	0	0.14342
GO:1900387	negative regulation of cell-cell adhesion by negative regulation of transcription from RNA polymerase II promoter	1	0	0	0.14342
GO:0003273	cell migration involved in endocardial cushion formation	1	0	0	0.14342
GO:1901420	negative regulation of response to alcohol	1	0	0	0.14342
GO:1901419	regulation of response to alcohol	1	0	0	0.14342
GO:0010839	negative regulation of keratinocyte proliferation	1	0	0	0.14342
GO:0010957	negative regulation of vitamin D biosynthetic process	1	0	0	0.14342
GO:0016126	sterol biosynthetic process	33	0	0.08	0.14345
GO:0021952	central nervous system projection neuron axonogenesis	111	0	0.28	0.14352
GO:0032098	regulation of appetite	8	0	0.02	0.14357
GO:0009894	regulation of catabolic process	1086	0	2.75	0.14365
GO:0014002	astrocyte development	7	0	0.02	0.14368
GO:0010717	regulation of epithelial to mesenchymal transition	178	0	0.45	0.14387
GO:0016568	chromatin organization	1238	3	3.14	0.14433
GO:0040008	regulation of growth	751	1	1.9	0.14439
GO:0007063	regulation of sister chromatid cohesion	2	0	0.01	0.14451
GO:0034091	regulation of maintenance of sister chromatid cohesion	2	0	0.01	0.14451
GO:0034093	positive regulation of maintenance of sister chromatid cohesion	2	0	0.01	0.14451
GO:0045876	positive regulation of sister chromatid cohesion	2	0	0.01	0.14451
GO:0034182	regulation of maintenance of mitotic sister chromatid cohesion	2	0	0.01	0.14451
GO:0034184	positive regulation of maintenance of mitotic sister chromatid cohesion	2	0	0.01	0.14451
GO:0048386	positive regulation of retinoic acid receptor signaling pathway	2	0	0.01	0.14466
GO:0060750	epithelial cell proliferation involved in mammary gland duct elongation	2	0	0.01	0.14466
GO:0060751	branch elongation involved in mammary gland duct branching	2	0	0.01	0.14466
GO:0051000	positive regulation of nitric-oxide synthase activity	2	0	0.01	0.14466
GO:0048752	semicircular canal morphogenesis	126	0	0.32	0.1449
GO:0060982	coronary artery morphogenesis	36	0	0.09	0.14501
GO:0007509	mesoderm migration involved in gastrulation	194	0	0.49	0.14515
GO:0006310	DNA recombination	262	0	0.66	0.14519
GO:0060019	radial glial cell differentiation	74	1	0.19	0.1453
GO:0001702	gastrulation with mouth forming second	247	0	0.63	0.14531
GO:0006643	membrane lipid metabolic process	136	0	0.34	0.14533
GO:0031324	negative regulation of cellular metabolic process	2111	3	5.35	0.14534
GO:0048268	clathrin coat assembly	23	0	0.06	0.14565
GO:0045197	establishment or maintenance of epithelial cell apical/basal polarity	37	0	0.09	0.14575
GO:0042136	neurotransmitter biosynthetic process	17	0	0.04	0.14578
GO:0006450	regulation of translational fidelity	18	0	0.05	0.14615
GO:0046488	phosphatidylinositol metabolic process	170	0	0.43	0.14621
GO:0032898	neurotrophin production	1	0	0	0.1463
GO:0032902	nerve growth factor production	1	0	0	0.1463
GO:0019236	response to pheromone	2	0	0.01	0.14633
GO:0010884	positive regulation of lipid storage	3	0	0.01	0.14635
GO:0001840	neural plate development	248	0	0.63	0.14654
GO:0035810	positive regulation of urine volume	11	0	0.03	0.1466
GO:0035809	regulation of urine volume	11	0	0.03	0.1466
GO:0042692	muscle cell differentiation	1544	7	3.92	0.14667
GO:0051272	positive regulation of cellular component movement	231	1	0.59	0.14669
GO:0046222	aflatoxin metabolic process	4	1	0.01	0.14673
GO:1901376	organic heteropentacyclic compound metabolic process	4	1	0.01	0.14673
GO:0043390	aflatoxin B1 metabolic process	4	1	0.01	0.14673
GO:0043385	mycotoxin metabolic process	4	1	0.01	0.14673
GO:0002920	regulation of humoral immune response	27	0	0.07	0.14697
GO:0018027	peptidyl-lysine dimethylation	7	0	0.02	0.14707
GO:0019405	alditol catabolic process	3	0	0.01	0.14718
GO:0019563	glycerol catabolic process	3	0	0.01	0.14718
GO:0030098	lymphocyte differentiation	366	0	0.93	0.14733
GO:0060075	regulation of resting membrane potential	1	0	0	0.14735
GO:2000059	negative regulation of protein ubiquitination involved in ubiquitin-dependent protein catabolic process	1	0	0	0.14735
GO:0042640	anagen	1	0	0	0.14735
GO:0021870	Cajal-Retzius cell differentiation	1	0	0	0.14735
GO:0016080	synaptic vesicle targeting	1	0	0	0.14735
GO:0097237	cellular response to toxic substance	8	0	0.02	0.14749
GO:0071236	cellular response to antibiotic	8	0	0.02	0.14749
GO:0051817	modification of morphology or physiology of other organism involved in symbiotic interaction	35	0	0.09	0.14752
GO:0007346	regulation of mitotic cell cycle	361	0	0.92	0.14766
GO:0042412	taurine biosynthetic process	3	0	0.01	0.14784
GO:0019530	taurine metabolic process	3	0	0.01	0.14784
GO:0048266	behavioral response to pain	1	0	0	0.14791
GO:0014848	urinary tract smooth muscle contraction	1	0	0	0.14791
GO:0014832	urinary bladder smooth muscle contraction	1	0	0	0.14791
GO:0048747	muscle fiber development	254	1	0.64	0.14802
GO:1903320	regulation of protein modification by small protein conjugation or removal	147	0	0.37	0.1482
GO:0000398	mRNA splicing, via spliceosome	170	2	0.43	0.14822
GO:0000377	RNA splicing, via transesterification reactions with bulged adenosine as nucleophile	170	2	0.43	0.14822
GO:0006577	amino-acid betaine metabolic process	13	0	0.03	0.14845
GO:0006098	pentose-phosphate shunt	14	0	0.04	0.14857
GO:0006007	glucose catabolic process	14	0	0.04	0.14857
GO:0006740	NADPH regeneration	14	0	0.04	0.14857
GO:0042537	benzene-containing compound metabolic process	10	0	0.03	0.1486
GO:0051653	spindle localization	119	0	0.3	0.14864
GO:0035778	pronephric nephron tubule epithelial cell differentiation	7	0	0.02	0.14868
GO:0048389	intermediate mesoderm development	7	0	0.02	0.14868
GO:0039014	cell differentiation involved in pronephros development	7	0	0.02	0.14868
GO:0046831	regulation of RNA export from nucleus	17	1	0.04	0.14883
GO:0032239	regulation of nucleobase-containing compound transport	17	1	0.04	0.14883
GO:0017145	stem cell division	114	0	0.29	0.14887
GO:0043353	enucleate erythrocyte differentiation	9	0	0.02	0.14956
GO:0070572	positive regulation of neuron projection regeneration	3	0	0.01	0.14973
GO:0048680	positive regulation of axon regeneration	3	0	0.01	0.14973
GO:0014814	axon regeneration at neuromuscular junction	3	0	0.01	0.14973
GO:0001755	neural crest cell migration	345	0	0.87	0.14976
GO:0001708	cell fate specification	828	2	2.1	0.14978
GO:0071600	otic vesicle morphogenesis	226	0	0.57	0.1498
GO:0045909	positive regulation of blood vessel diameter	6	0	0.02	0.15001
GO:0021549	cerebellum development	145	2	0.37	0.15007
GO:0001816	cytokine production	218	0	0.55	0.15052
GO:0002822	regulation of adaptive immune response based on somatic recombination of immune receptors built from immunoglobulin superfamily domains	27	0	0.07	0.15056
GO:0006402	mRNA catabolic process	252	1	0.64	0.15059
GO:0009443	pyridoxal 5'-phosphate salvage	1	0	0	0.15066
GO:0042822	pyridoxal phosphate metabolic process	1	0	0	0.15066
GO:0042823	pyridoxal phosphate biosynthetic process	1	0	0	0.15066
GO:0035378	carbon dioxide transmembrane transport	1	0	0	0.15079
GO:1901069	guanosine-containing compound catabolic process	1097	2	2.78	0.15091
GO:0006892	post-Golgi vesicle-mediated transport	168	1	0.43	0.151
GO:0048523	negative regulation of cellular process	5211	8	13.21	0.15113
GO:0008219	cell death	2145	4	5.44	0.15114
GO:0016265	obsolete death	2145	4	5.44	0.15114
GO:0007507	heart development	2605	7	6.61	0.15148
GO:2000826	regulation of heart morphogenesis	104	0	0.26	0.1518
GO:0033523	histone H2B ubiquitination	13	0	0.03	0.15182
GO:0060395	SMAD protein signal transduction	8	0	0.02	0.15185
GO:0045833	negative regulation of lipid metabolic process	29	0	0.07	0.15185
GO:1902116	negative regulation of organelle assembly	1	0	0	0.15258
GO:0010607	negative regulation of cytoplasmic mRNA processing body assembly	1	0	0	0.15258
GO:0021772	olfactory bulb development	30	0	0.08	0.15275
GO:0021988	olfactory lobe development	30	0	0.08	0.15275
GO:0006622	protein targeting to lysosome	2	0	0.01	0.15297
GO:0006623	protein targeting to vacuole	2	0	0.01	0.15297
GO:0015761	mannose transport	2	0	0.01	0.15297
GO:0072666	establishment of protein localization to vacuole	2	0	0.01	0.15297
GO:0046083	adenine metabolic process	5	0	0.01	0.15313
GO:0046084	adenine biosynthetic process	5	0	0.01	0.15313
GO:0032261	purine nucleotide salvage	5	0	0.01	0.15313
GO:0006168	adenine salvage	5	0	0.01	0.15313
GO:0006396	RNA processing	1100	4	2.79	0.15325
GO:0090237	regulation of arachidonic acid secretion	4	0	0.01	0.15369
GO:0042398	cellular modified amino acid biosynthetic process	38	2	0.1	0.15374
GO:0034067	protein localization to Golgi apparatus	28	0	0.07	0.15415
GO:0071407	cellular response to organic cyclic compound	339	0	0.86	0.15419
GO:0008286	insulin receptor signaling pathway	214	0	0.54	0.15424
GO:0021510	spinal cord development	724	0	1.84	0.15427
GO:0035904	aorta development	24	0	0.06	0.15447
GO:0046101	hypoxanthine biosynthetic process	9	0	0.02	0.15455
GO:0043103	hypoxanthine salvage	9	0	0.02	0.15455
GO:0044483	envenomation resulting in impairment of hemostasis in other organism	54	0	0.14	0.15457
GO:0006403	RNA localization	232	1	0.59	0.15496
GO:0035526	retrograde transport, plasma membrane to Golgi	1	0	0	0.15498
GO:0046380	N-acetylneuraminate biosynthetic process	1	0	0	0.155
GO:0031124	mRNA 3'-end processing	176	0	0.45	0.15514
GO:0007423	sensory organ development	3014	5	7.64	0.15567
GO:1902533	positive regulation of intracellular signal transduction	730	0	1.85	0.15594
GO:0048165	fused antrum stage	14	0	0.04	0.15607
GO:0001550	ovarian cumulus expansion	14	0	0.04	0.15607
GO:0009725	response to hormone	841	1	2.13	0.15614
GO:0071468	cellular response to acidic pH	6	0	0.02	0.15615
GO:0044468	envenomation resulting in modulation of blood coagulation in other organism	45	0	0.11	0.15653
GO:0007431	salivary gland development	52	0	0.13	0.15656
GO:0007435	salivary gland morphogenesis	52	0	0.13	0.15656
GO:0008298	intracellular mRNA localization	45	0	0.11	0.15664
GO:0035589	G-protein coupled purinergic nucleotide receptor signaling pathway	42	0	0.11	0.15712
GO:0009566	fertilization	92	2	0.23	0.15713
GO:0008595	anterior/posterior axis specification, embryo	111	1	0.28	0.15724
GO:0007351	tripartite regional subdivision	111	1	0.28	0.15724
GO:0006366	transcription from RNA polymerase II promoter	2378	2	6.03	0.15729
GO:0000910	cytokinesis	319	0	0.81	0.15739
GO:0009997	negative regulation of cardioblast cell fate specification	12	0	0.03	0.15793
GO:0042684	cardioblast cell fate commitment	12	0	0.03	0.15793
GO:0042685	cardioblast cell fate specification	12	0	0.03	0.15793
GO:0042686	regulation of cardioblast cell fate specification	12	0	0.03	0.15793
GO:0061316	canonical Wnt signaling pathway involved in heart development	12	0	0.03	0.15793
GO:0003136	negative regulation of heart induction by canonical Wnt signaling pathway	12	0	0.03	0.15793
GO:1901320	negative regulation of heart induction	12	0	0.03	0.15793
GO:0090381	regulation of heart induction	12	0	0.03	0.15793
GO:0018130	heterocycle biosynthetic process	6504	7	16.49	0.1581
GO:0090210	regulation of establishment of blood-brain barrier	1	0	0	0.15812
GO:0090212	negative regulation of establishment of blood-brain barrier	1	0	0	0.15812
GO:0042360	vitamin E metabolic process	1	0	0	0.15812
GO:2000209	regulation of anoikis	25	1	0.06	0.15832
GO:0006066	alcohol metabolic process	195	1	0.49	0.15842
GO:0009890	negative regulation of biosynthetic process	1744	2	4.42	0.15853
GO:0051173	positive regulation of nitrogen compound metabolic process	1956	2	4.96	0.15868
GO:0086001	cardiac muscle cell action potential	12	0	0.03	0.15888
GO:0021983	pituitary gland development	195	0	0.49	0.15905
GO:0016561	protein import into peroxisome matrix, translocation	1	0	0	0.15922
GO:1901090	regulation of protein tetramerization	1	0	0	0.15922
GO:1901091	negative regulation of protein tetramerization	1	0	0	0.15922
GO:1901093	regulation of protein homotetramerization	1	0	0	0.15922
GO:1901094	negative regulation of protein homotetramerization	1	0	0	0.15922
GO:0006537	glutamate biosynthetic process	4	0	0.01	0.15956
GO:2000679	positive regulation of transcription regulatory region DNA binding	5	0	0.01	0.15965
GO:0042706	eye photoreceptor cell fate commitment	20	0	0.05	0.15974
GO:0045872	positive regulation of rhodopsin gene expression	20	0	0.05	0.15974
GO:0014821	phasic smooth muscle contraction	6	0	0.02	0.15983
GO:0030432	peristalsis	6	0	0.02	0.15983
GO:0022008	neurogenesis	4603	11	11.67	0.15993
GO:0032502	developmental process	15836	36	40.16	0.16037
GO:2000515	negative regulation of CD4-positive, alpha-beta T cell activation	1	0	0	0.16045
GO:0045623	negative regulation of T-helper cell differentiation	1	0	0	0.16045
GO:0045628	regulation of T-helper 2 cell differentiation	1	0	0	0.16045
GO:0045629	negative regulation of T-helper 2 cell differentiation	1	0	0	0.16045
GO:0043371	negative regulation of CD4-positive, alpha-beta T cell differentiation	1	0	0	0.16045
GO:0072091	regulation of stem cell proliferation	101	0	0.26	0.16048
GO:0048193	Golgi vesicle transport	288	1	0.73	0.16058
GO:0031327	negative regulation of cellular biosynthetic process	1742	2	4.42	0.16091
GO:0061045	negative regulation of wound healing	11	0	0.03	0.16098
GO:0021703	locus ceruleus development	8	0	0.02	0.16108
GO:0019321	pentose metabolic process	2	0	0.01	0.16134
GO:0048584	positive regulation of response to stimulus	2069	4	5.25	0.16155
GO:0061312	BMP signaling pathway involved in heart development	67	0	0.17	0.16198
GO:1901213	regulation of transcription from RNA polymerase II promoter involved in heart development	67	0	0.17	0.16198
GO:0003348	cardiac endothelial cell differentiation	33	0	0.08	0.16276
GO:0060956	endocardial cell differentiation	33	0	0.08	0.16276
GO:0015840	urea transport	13	0	0.03	0.16294
GO:0002694	regulation of leukocyte activation	223	0	0.57	0.163
GO:0001759	organ induction	28	0	0.07	0.16302
GO:0042362	fat-soluble vitamin biosynthetic process	7	0	0.02	0.16316
GO:0006544	glycine metabolic process	15	0	0.04	0.16327
GO:0036075	replacement ossification	14	0	0.04	0.16335
GO:0001958	endochondral ossification	14	0	0.04	0.16335
GO:0097155	fasciculation of sensory neuron axon	74	0	0.19	0.16342
GO:0002329	pre-B cell differentiation	11	0	0.03	0.16353
GO:0033152	immunoglobulin V(D)J recombination	11	0	0.03	0.16353
GO:0002639	positive regulation of immunoglobulin production	11	0	0.03	0.16353
GO:0021523	somatic motor neuron differentiation	78	0	0.2	0.16371
GO:0000212	meiotic spindle organization	20	0	0.05	0.16372
GO:0001767	establishment of lymphocyte polarity	20	0	0.05	0.16372
GO:0001768	establishment of T cell polarity	20	0	0.05	0.16372
GO:0051295	establishment of meiotic spindle localization	20	0	0.05	0.16372
GO:0072191	ureter smooth muscle development	7	0	0.02	0.16377
GO:0072193	ureter smooth muscle cell differentiation	7	0	0.02	0.16377
GO:0036302	atrioventricular canal development	10	0	0.03	0.16383
GO:0021592	fourth ventricle development	52	1	0.13	0.16431
GO:0006206	pyrimidine nucleobase metabolic process	28	0	0.07	0.16451
GO:2001224	positive regulation of neuron migration	6	0	0.02	0.16464
GO:0061205	paramesonephric duct development	7	0	0.02	0.1647
GO:0090009	primitive streak formation	7	0	0.02	0.1647
GO:0048485	sympathetic nervous system development	65	0	0.16	0.16475
GO:0034219	carbohydrate transmembrane transport	20	0	0.05	0.16491
GO:0014072	response to isoquinoline alkaloid	6	0	0.02	0.16511
GO:0043278	response to morphine	6	0	0.02	0.16511
GO:0010447	response to acidic pH	17	0	0.04	0.1652
GO:0017148	negative regulation of translation	127	0	0.32	0.16569
GO:0002703	regulation of leukocyte mediated immunity	32	0	0.08	0.16574
GO:0050966	detection of mechanical stimulus involved in sensory perception of pain	1	0	0	0.16576
GO:0006378	mRNA polyadenylation	32	0	0.08	0.16611
GO:0043500	muscle adaptation	20	0	0.05	0.16631
GO:0060976	coronary vasculature development	43	0	0.11	0.16647
[truncated: 6,250 more rows]

## Sheet: GO terms for CC
GO.ID	Term	Annotated	Significant	Expected	KS
GO:0005840	ribosome	299	3	0.67	9.6e-05
GO:0005834	heterotrimeric G-protein complex	64	1	0.14	0.00028
GO:0034045	pre-autophagosomal structure membrane	6	0	0.01	0.00142
GO:0032301	MutSalpha complex	6	0	0.01	0.00168
GO:0071797	LUBAC complex	10	0	0.02	0.00264
GO:0005634	nucleus	8335	17	18.64	0.00282
GO:0005833	hemoglobin complex	27	0	0.06	0.00383
GO:0005785	signal recognition particle receptor complex	3	0	0.01	0.00402
GO:0044421	extracellular region part	1130	8	2.53	0.00418
GO:0000015	phosphopyruvate hydratase complex	9	0	0.02	0.0044
GO:0000502	proteasome complex	123	2	0.28	0.00468
GO:0005753	mitochondrial proton-transporting ATP synthase complex	12	0	0.03	0.00538
GO:0034703	cation channel complex	251	1	0.56	0.00567
GO:0005789	endoplasmic reticulum membrane	612	3	1.37	0.00635
GO:0005846	nuclear cap binding complex	5	1	0.01	0.00656
GO:0015030	Cajal body	20	0	0.04	0.00744
GO:0044430	cytoskeletal part	3175	11	7.1	0.00768
GO:0005783	endoplasmic reticulum	1285	5	2.87	0.00809
GO:0072669	tRNA-splicing ligase complex	9	0	0.02	0.01039
GO:0005839	proteasome core complex	40	1	0.09	0.01097
GO:0022626	cytosolic ribosome	78	2	0.17	0.01122
GO:0043034	costamere	14	0	0.03	0.01231
GO:0005852	eukaryotic translation initiation factor 3 complex	40	0	0.09	0.01282
GO:0070993	translation preinitiation complex	40	0	0.09	0.01282
GO:0015935	small ribosomal subunit	53	1	0.12	0.0129
GO:0005737	cytoplasm	13026	41	29.13	0.01419
GO:0005771	multivesicular body	4	0	0.01	0.01517
GO:0030529	intracellular ribonucleoprotein complex	997	4	2.23	0.01545
GO:0032044	DSIF complex	4	0	0.01	0.01595
GO:0044424	intracellular part	20068	49	44.87	0.01624
GO:0005921	gap junction	94	0	0.21	0.01644
GO:0005689	U12-type spliceosomal complex	17	0	0.04	0.01664
GO:0008023	transcription elongation factor complex	50	0	0.11	0.01684
GO:0031011	Ino80 complex	12	0	0.03	0.01748
GO:0097346	INO80-type complex	12	0	0.03	0.01748
GO:0033202	DNA helicase complex	12	0	0.03	0.01748
GO:0070419	nonhomologous end joining complex	8	0	0.02	0.01891
GO:0005861	troponin complex	36	0	0.08	0.01905
GO:0022624	proteasome accessory complex	40	0	0.09	0.01921
GO:0015630	microtubule cytoskeleton	2247	8	5.02	0.022
GO:0022627	cytosolic small ribosomal subunit	39	1	0.09	0.02227
GO:0031225	anchored component of membrane	86	0	0.19	0.02298
GO:0031594	neuromuscular junction	50	1	0.11	0.02345
GO:0044391	ribosomal subunit	114	2	0.25	0.02408
GO:0005879	axonemal microtubule	4	0	0.01	0.02482
GO:0016282	eukaryotic 43S preinitiation complex	37	0	0.08	0.02505
GO:0001772	immunological synapse	24	0	0.05	0.02622
GO:0072546	ER membrane protein complex	20	0	0.04	0.02625
GO:0009898	cytoplasmic side of plasma membrane	23	0	0.05	0.0274
GO:0005640	nuclear outer membrane	5	0	0.01	0.02774
GO:0030915	Smc5-Smc6 complex	9	0	0.02	0.02827
GO:0043564	Ku70:Ku80 complex	3	0	0.01	0.02843
GO:0005637	nuclear inner membrane	24	0	0.05	0.02856
GO:0070461	SAGA-type complex	11	0	0.02	0.02865
GO:0044445	cytosolic part	231	2	0.52	0.02948
GO:0055037	recycling endosome	135	0	0.3	0.03046
GO:0033290	eukaryotic 48S preinitiation complex	36	0	0.08	0.0312
GO:0043265	ectoplasm	2	0	0	0.03394
GO:0001917	photoreceptor inner segment	19	0	0.04	0.0345
GO:0032807	DNA ligase IV complex	3	0	0.01	0.03485
GO:0001891	phagocytic cup	5	0	0.01	0.03525
GO:0010369	chromocenter	2	0	0	0.03584
GO:0033588	Elongator holoenzyme complex	6	0	0.01	0.03674
GO:0005916	fascia adherens	19	0	0.04	0.03679
GO:0098562	cytoplasmic side of membrane	29	0	0.06	0.03691
GO:0072372	cilium	278	0	0.62	0.03755
GO:0044448	cell cortex part	273	1	0.61	0.03792
GO:0031903	microbody membrane	44	0	0.1	0.04006
GO:0005778	peroxisomal membrane	44	0	0.1	0.04006
GO:0005671	Ada2/Gcn5/Ada3 transcription activator complex	5	0	0.01	0.04094
GO:0044432	endoplasmic reticulum part	762	4	1.7	0.04098
GO:0070775	H3 histone acetyltransferase complex	3	0	0.01	0.04161
GO:0070776	MOZ/MORF histone acetyltransferase complex	3	0	0.01	0.04161
GO:0031528	microvillus membrane	18	0	0.04	0.04205
GO:0005952	cAMP-dependent protein kinase complex	10	0	0.02	0.04213
GO:0045298	tubulin complex	3	0	0.01	0.04324
GO:0031616	spindle pole centrosome	5	0	0.01	0.04476
GO:0000221	vacuolar proton-transporting V-type ATPase, V1 domain	4	0	0.01	0.04556
GO:0044609	DBIRD complex	2	0	0	0.04556
GO:0000796	condensin complex	9	0	0.02	0.04589
GO:0044450	microtubule organizing center part	67	0	0.15	0.04612
GO:0033018	sarcoplasmic reticulum lumen	13	0	0.03	0.04671
GO:0005615	extracellular space	495	5	1.11	0.04674
GO:0031902	late endosome membrane	57	0	0.13	0.04898
GO:0042613	MHC class II protein complex	6	0	0.01	0.049
GO:0005874	microtubule	539	3	1.21	0.04972
GO:0032991	macromolecular complex	8007	26	17.9	0.05041
GO:0045261	proton-transporting ATP synthase complex, catalytic core F(1)	7	0	0.02	0.05623
GO:0008352	katanin complex	2	0	0	0.0578
GO:0019012	virion	54	0	0.12	0.05831
GO:0030126	COPI vesicle coat	15	0	0.03	0.05947
GO:0071203	WASH complex	19	0	0.04	0.05971
GO:0016604	nuclear body	329	1	0.74	0.05997
GO:0005802	trans-Golgi network	144	0	0.32	0.06035
GO:0031227	intrinsic component of endoplasmic reticulum membrane	99	0	0.22	0.0609
GO:0034464	BBSome	3	0	0.01	0.06108
GO:0000145	exocyst	83	0	0.19	0.06301
GO:0000791	euchromatin	22	0	0.05	0.0636
GO:0042611	MHC protein complex	9	0	0.02	0.06451
GO:0030496	midbody	204	0	0.46	0.06478
GO:0005801	cis-Golgi network	11	0	0.02	0.06534
GO:0016593	Cdc73/Paf1 complex	13	0	0.03	0.06598
GO:0005581	collagen trimer	241	1	0.54	0.06603
GO:0008290	F-actin capping protein complex	7	0	0.02	0.0673
GO:0005829	cytosol	1169	6	2.61	0.06806
GO:0001518	voltage-gated sodium channel complex	51	0	0.11	0.06817
GO:0034706	sodium channel complex	51	0	0.11	0.06817
GO:0032154	cleavage furrow	185	1	0.41	0.06818
GO:0097610	cell surface furrow	185	1	0.41	0.06818
GO:0005891	voltage-gated calcium channel complex	84	1	0.19	0.06819
GO:0048471	perinuclear region of cytoplasm	390	0	0.87	0.06829
GO:0008305	integrin complex	100	1	0.22	0.06898
GO:0098636	protein complex involved in cell adhesion	100	1	0.22	0.06898
GO:0000152	nuclear ubiquitin ligase complex	50	0	0.11	0.07035
GO:0043234	protein complex	6964	23	15.57	0.0706
GO:0031464	Cul4A-RING E3 ubiquitin ligase complex	10	0	0.02	0.07323
GO:0005853	eukaryotic translation elongation factor 1 complex	18	0	0.04	0.07516
GO:0034361	very-low-density lipoprotein particle	4	0	0.01	0.0769
GO:0034385	triglyceride-rich plasma lipoprotein particle	4	0	0.01	0.0769
GO:0019866	organelle inner membrane	294	0	0.66	0.07794
GO:0098687	chromosomal region	21	0	0.05	0.07873
GO:0000781	chromosome, telomeric region	21	0	0.05	0.07873
GO:0030863	cortical cytoskeleton	90	0	0.2	0.07885
GO:0033177	proton-transporting two-sector ATPase complex, proton-transporting domain	41	0	0.09	0.07992
GO:0031012	extracellular matrix	588	3	1.31	0.08083
GO:0005791	rough endoplasmic reticulum	21	1	0.05	0.08135
GO:0044615	nuclear pore nuclear basket	6	0	0.01	0.08144
GO:0005578	proteinaceous extracellular matrix	488	3	1.09	0.08255
GO:0005770	late endosome	96	0	0.21	0.08295
GO:0005687	U4 snRNP	2	0	0	0.08313
GO:0005688	U6 snRNP	2	0	0	0.08313
GO:0005915	zonula adherens	13	0	0.03	0.08343
GO:0005945	6-phosphofructokinase complex	16	0	0.04	0.08351
GO:0031463	Cul3-RING ubiquitin ligase complex	36	0	0.08	0.08634
GO:0005776	autophagosome	14	0	0.03	0.08683
GO:0070937	CRD-mediated mRNA stability complex	18	0	0.04	0.08896
GO:1990391	DNA repair complex	28	0	0.06	0.09045
GO:0005814	centriole	30	0	0.07	0.09102
GO:0044300	cerebellar mossy fiber	4	0	0.01	0.0925
GO:0033116	endoplasmic reticulum-Golgi intermediate compartment membrane	24	0	0.05	0.09273
GO:0000118	histone deacetylase complex	42	0	0.09	0.09278
GO:0005827	polar microtubule	12	0	0.03	0.09629
GO:1990077	primosome complex	4	0	0.01	0.0963
GO:0032302	MutSbeta complex	2	0	0	0.09648
GO:0071782	endoplasmic reticulum tubular network	62	0	0.14	0.09744
GO:0005746	mitochondrial respiratory chain	25	0	0.06	0.09763
GO:0001650	fibrillar center	2	0	0	0.09775
GO:0044291	cell-cell contact zone	43	1	0.1	0.09863
GO:0005730	nucleolus	284	2	0.64	0.09989
GO:0042555	MCM complex	31	0	0.07	0.10142
GO:0045335	phagocytic vesicle	108	0	0.24	0.10207
GO:0030141	secretory granule	164	0	0.37	0.10678
GO:0016605	PML body	95	0	0.21	0.10741
GO:0030864	cortical actin cytoskeleton	34	0	0.08	0.10755
GO:0044444	cytoplasmic part	9255	25	20.69	0.10785
GO:0070938	contractile ring	44	0	0.1	0.10839
GO:0005913	cell-cell adherens junction	61	0	0.14	0.11004
GO:0001939	female pronucleus	11	0	0.02	0.11054
GO:0034704	calcium channel complex	95	1	0.21	0.11127
GO:0005758	mitochondrial intermembrane space	21	0	0.05	0.11267
GO:0031970	organelle envelope lumen	21	0	0.05	0.11267
GO:0044422	organelle part	9015	26	20.16	0.11308
GO:0035748	myelin sheath abaxonal region	5	1	0.01	0.11336
GO:0005622	intracellular	20916	50	46.77	0.11628
GO:0032593	insulin-responsive compartment	85	0	0.19	0.11793
GO:0070552	BRISC complex	7	0	0.02	0.11876
GO:0044420	extracellular matrix component	213	0	0.48	0.11906
GO:0005844	polysome	50	0	0.11	0.11924
GO:0043204	perikaryon	15	0	0.03	0.12034
GO:0005657	replication fork	45	0	0.1	0.1212
GO:0016942	insulin-like growth factor binding protein complex	3	0	0.01	0.12142
GO:0036454	growth factor complex	3	0	0.01	0.12142
GO:0000125	PCAF complex	2	0	0	0.12364
GO:0032994	protein-lipid complex	26	0	0.06	0.12401
GO:0014704	intercalated disc	42	1	0.09	0.12827
GO:0043527	tRNA methyltransferase complex	2	0	0	0.13119
GO:0031515	tRNA (m1A) methyltransferase complex	2	0	0	0.13119
GO:0001940	male pronucleus	4	0	0.01	0.13148
GO:0070603	SWI/SNF superfamily-type complex	38	0	0.08	0.13324
GO:0005683	U7 snRNP	5	0	0.01	0.13382
GO:0030176	integral component of endoplasmic reticulum membrane	92	0	0.21	0.13426
GO:0000275	mitochondrial proton-transporting ATP synthase complex, catalytic core F(1)	1	0	0	0.13886
GO:0005816	spindle pole body	3	0	0.01	0.13944
GO:0034098	VCP-NPL4-UFD1 AAA ATPase complex	1	0	0	0.13962
GO:0000151	ubiquitin ligase complex	214	0	0.48	0.13968
GO:0030128	clathrin coat of endocytic vesicle	3	0	0.01	0.14049
GO:0070382	exocytic vesicle	1	0	0	0.14152
GO:0032585	multivesicular body membrane	1	0	0	0.14152
GO:0032040	small-subunit processome	10	0	0.02	0.1428
GO:0000276	mitochondrial proton-transporting ATP synthase complex, coupling factor F(o)	9	0	0.02	0.14476
GO:0070765	gamma-secretase complex	1	0	0	0.14645
GO:0034358	plasma lipoprotein particle	25	0	0.06	0.14725
GO:1990234	transferase complex	642	0	1.44	0.1487
GO:0000228	nuclear chromosome	171	1	0.38	0.15046
GO:0030137	COPI-coated vesicle	18	0	0.04	0.15156
GO:0030663	COPI-coated vesicle membrane	18	0	0.04	0.15156
GO:0000776	kinetochore	167	0	0.37	0.15183
GO:0005673	transcription factor TFIIE complex	1	0	0	0.15243
GO:0005663	DNA replication factor C complex	1	0	0	0.15253
GO:0032153	cell division site	215	1	0.48	0.15311
GO:0032155	cell division site part	215	1	0.48	0.15311
GO:0042788	polysomal ribosome	3	0	0.01	0.15367
GO:0030867	rough endoplasmic reticulum membrane	16	1	0.04	0.15399
GO:0032391	photoreceptor connecting cilium	20	0	0.04	0.15646
GO:0032299	ribonuclease H2 complex	2	0	0	0.15895
GO:0001931	uropod	20	0	0.04	0.16176
GO:0031254	cell trailing edge	20	0	0.04	0.16176
GO:0000242	pericentriolar material	27	0	0.06	0.16251
GO:0031514	motile cilium	7	0	0.02	0.16574
GO:0016528	sarcoplasm	48	0	0.11	0.16822
GO:0034362	low-density lipoprotein particle	4	0	0.01	0.16894
GO:0032591	dendritic spine membrane	6	0	0.01	0.1696
GO:0000421	autophagosome membrane	12	0	0.03	0.17025
GO:0016529	sarcoplasmic reticulum	46	0	0.1	0.17159
GO:0043226	organelle	17046	42	38.11	0.17191
GO:1902494	catalytic complex	858	0	1.92	0.17366
GO:0031332	RNAi effector complex	30	0	0.07	0.176
GO:0016442	RISC complex	30	0	0.07	0.176
GO:0005583	fibrillar collagen trimer	72	0	0.16	0.1762
GO:0070695	FHF complex	17	0	0.04	0.17704
GO:0005680	anaphase-promoting complex	29	0	0.06	0.17791
GO:0005774	vacuolar membrane	123	0	0.28	0.17876
GO:0043229	intracellular organelle	16867	42	37.71	0.17891
GO:0005943	phosphatidylinositol 3-kinase complex, class IA	7	0	0.02	0.17911
GO:0005925	focal adhesion	100	0	0.22	0.17957
GO:0005719	nuclear euchromatin	8	0	0.02	0.18029
GO:0005585	collagen type II trimer	8	0	0.02	0.18049
GO:0031371	ubiquitin conjugating enzyme complex	18	0	0.04	0.18152
GO:0044446	intracellular organelle part	8722	25	19.5	0.18225
GO:0005721	pericentric heterochromatin	5	0	0.01	0.18242
GO:0008076	voltage-gated potassium channel complex	97	0	0.22	0.18622
GO:0034705	potassium channel complex	97	0	0.22	0.18622
GO:0005885	Arp2/3 protein complex	16	0	0.04	0.18634
GO:0044798	nuclear transcription factor complex	56	0	0.13	0.18649
GO:0001741	XY body	6	0	0.01	0.18781
GO:0016363	nuclear matrix	78	0	0.17	0.18848
GO:0032021	NELF complex	3	0	0.01	0.19312
GO:0017053	transcriptional repressor complex	99	0	0.22	0.19347
GO:0005773	vacuole	246	0	0.55	0.19356
GO:0035101	FACT complex	13	0	0.03	0.19385
GO:0045120	pronucleus	13	0	0.03	0.19412
GO:0071010	prespliceosome	1	0	0	0.19445
GO:0071004	U2-type prespliceosome	1	0	0	0.19445
GO:0000243	commitment complex	1	0	0	0.19445
GO:0005684	U2-type spliceosomal complex	1	0	0	0.19445
GO:0005685	U1 snRNP	1	0	0	0.19445
GO:0044796	DNA polymerase processivity factor complex	2	0	0	0.19484
GO:0070557	PCNA-p21 complex	2	0	0	0.19484
GO:0043626	PCNA complex	2	0	0	0.19484
GO:0009925	basal plasma membrane	13	0	0.03	0.195
GO:0071817	MMXD complex	1	0	0	0.19589
GO:0097060	synaptic membrane	322	1	0.72	0.19707
GO:0044456	synapse part	550	1	1.23	0.19929
GO:0045178	basal part of cell	23	0	0.05	0.1994
GO:0072686	mitotic spindle	48	0	0.11	0.19993
GO:0043198	dendritic shaft	12	0	0.03	0.2005
GO:0033178	proton-transporting two-sector ATPase complex, catalytic domain	42	0	0.09	0.20077
GO:0045263	proton-transporting ATP synthase complex, coupling factor F(o)	10	0	0.02	0.20102
GO:0045211	postsynaptic membrane	305	1	0.68	0.20393
GO:0090575	RNA polymerase II transcription factor complex	55	0	0.12	0.20421
GO:0005922	connexin complex	66	0	0.15	0.20442
GO:0000811	GINS complex	3	0	0.01	0.20505
GO:0031261	DNA replication preinitiation complex	3	0	0.01	0.20505
GO:0000800	lateral element	5	0	0.01	0.20604
GO:0005819	spindle	602	1	1.35	0.20699
GO:0016469	proton-transporting two-sector ATPase complex	84	0	0.19	0.20762
GO:0043235	receptor complex	191	1	0.43	0.20769
GO:0072379	ER membrane insertion complex	7	0	0.02	0.20789
GO:0071818	BAT3 complex	7	0	0.02	0.20789
GO:0000407	pre-autophagosomal structure	11	0	0.02	0.20814
GO:0044451	nucleoplasm part	855	1	1.91	0.20945
GO:0044437	vacuolar part	130	0	0.29	0.2101
GO:0005964	phosphorylase kinase complex	5	0	0.01	0.21041
GO:0043230	extracellular organelle	86	1	0.19	0.21107
GO:0065010	extracellular membrane-bounded organelle	86	1	0.19	0.21107
GO:0034399	nuclear periphery	93	0	0.21	0.21113
GO:0005890	sodium:potassium-exchanging ATPase complex	14	0	0.03	0.21119
GO:0090533	cation-transporting ATPase complex	14	0	0.03	0.21119
GO:0016327	apicolateral plasma membrane	6	0	0.01	0.21248
GO:0008540	proteasome regulatory particle, base subcomplex	2	0	0	0.21441
GO:0032281	AMPA glutamate receptor complex	18	0	0.04	0.21445
GO:0005826	actomyosin contractile ring	40	0	0.09	0.2159
GO:0035869	ciliary transition zone	21	0	0.05	0.2165
GO:0042405	nuclear inclusion body	9	0	0.02	0.21897
GO:0016459	myosin complex	326	1	0.73	0.22
GO:0043228	non-membrane-bounded organelle	6203	19	13.87	0.22095
GO:0043232	intracellular non-membrane-bounded organelle	6203	19	13.87	0.22095
GO:0045277	respiratory chain complex IV	4	0	0.01	0.22169
GO:0005751	mitochondrial respiratory chain complex IV	4	0	0.01	0.22169
GO:0032039	integrator complex	11	0	0.02	0.2227
GO:0022625	cytosolic large ribosomal subunit	39	1	0.09	0.22302
GO:0033503	HULC complex	10	0	0.02	0.22345
GO:0032783	ELL-EAF complex	4	0	0.01	0.22373
GO:0043296	apical junction complex	141	0	0.32	0.22409
GO:0016591	DNA-directed RNA polymerase II, holoenzyme	92	0	0.21	0.2276
GO:0030117	membrane coat	122	0	0.27	0.22799
GO:0048475	coated membrane	122	0	0.27	0.22799
GO:0033176	proton-transporting V-type ATPase complex	62	0	0.14	0.22813
GO:0005868	cytoplasmic dynein complex	18	0	0.04	0.22825
GO:0072588	box H/ACA RNP complex	1	0	0	0.22922
GO:0030134	COPII-coated ER to Golgi transport vesicle	31	0	0.07	0.2311
GO:0030532	small nuclear ribonucleoprotein complex	22	0	0.05	0.23241
GO:0043257	laminin-8 complex	8	0	0.02	0.23354
GO:0043259	laminin-10 complex	8	0	0.02	0.23354
GO:0005607	laminin-2 complex	8	0	0.02	0.23354
GO:0036128	CatSper complex	11	1	0.02	0.23421
GO:0000974	Prp19 complex	17	1	0.04	0.23486
GO:0016607	nuclear speck	193	1	0.43	0.24134
GO:0005768	endosome	824	0	1.84	0.24366
GO:0008537	proteasome activator complex	6	0	0.01	0.24384
GO:0005856	cytoskeleton	4087	13	9.14	0.24398
GO:0000439	core TFIIH complex	5	0	0.01	0.24546
GO:0070160	occluding junction	123	0	0.28	0.24557
GO:0005923	bicellular tight junction	123	0	0.28	0.24557
GO:0036064	ciliary basal body	21	0	0.05	0.24704
GO:0005968	Rab-protein geranylgeranyltransferase complex	2	0	0	0.24988
GO:0033193	Lsd1/2 complex	3	0	0.01	0.25032
GO:0032300	mismatch repair complex	12	0	0.03	0.25039
GO:0032389	MutLalpha complex	6	0	0.01	0.2506
GO:0044438	microbody part	49	0	0.11	0.25074
GO:0044439	peroxisomal part	49	0	0.11	0.25074
GO:0042995	cell projection	2602	4	5.82	0.25586
GO:0005672	transcription factor TFIIA complex	7	0	0.02	0.25862
GO:0071986	Ragulator complex	9	0	0.02	0.25967
GO:0051233	spindle midzone	49	0	0.11	0.26148
GO:0032116	SMC loading complex	2	0	0	0.26263
GO:0008250	oligosaccharyltransferase complex	13	0	0.03	0.26398
GO:0005743	mitochondrial inner membrane	270	0	0.6	0.26943
GO:0030666	endocytic vesicle membrane	26	0	0.06	0.26952
GO:0016234	inclusion body	15	0	0.03	0.26994
GO:0000790	nuclear chromatin	83	0	0.19	0.27089
GO:0046930	pore complex	95	1	0.21	0.27154
GO:0044427	chromosomal part	1178	2	2.63	0.27155
GO:0005793	endoplasmic reticulum-Golgi intermediate compartment	57	0	0.13	0.27236
GO:0031672	A band	29	0	0.06	0.2725
GO:0000307	cyclin-dependent protein kinase holoenzyme complex	22	0	0.05	0.27286
GO:0032009	early phagosome	3	0	0.01	0.27519
GO:0005924	cell-substrate adherens junction	105	0	0.23	0.27545
GO:0030055	cell-substrate junction	105	0	0.23	0.27545
GO:0000938	GARP complex	1	0	0	0.27956
GO:0000428	DNA-directed RNA polymerase complex	95	0	0.21	0.27957
GO:0030880	RNA polymerase complex	95	0	0.21	0.27957
GO:0055029	nuclear DNA-directed RNA polymerase complex	95	0	0.21	0.27957
GO:0008328	ionotropic glutamate receptor complex	25	0	0.06	0.28151
GO:0005795	Golgi stack	84	0	0.19	0.28233
GO:0005788	endoplasmic reticulum lumen	88	1	0.2	0.28319
GO:0030118	clathrin coat	72	0	0.16	0.28323
GO:0000803	sex chromosome	10	0	0.02	0.28378
GO:0009346	citrate lyase complex	1	0	0	0.28394
GO:0032420	stereocilium	18	0	0.04	0.28468
GO:0060053	neurofilament cytoskeleton	2	0	0	0.28867
GO:0017119	Golgi transport complex	15	0	0.03	0.29043
GO:0031298	replication fork protection complex	1	0	0	0.29071
GO:0032421	stereocilium bundle	23	0	0.05	0.29099
GO:0033179	proton-transporting V-type ATPase, V0 domain	31	0	0.07	0.29219
GO:0090544	BAF-type complex	16	0	0.04	0.29239
GO:0005579	membrane attack complex	15	1	0.03	0.2925
GO:0097362	MCM8-MCM9 complex	8	0	0.02	0.29738
GO:0032937	SREBP-SCAP-Insig complex	3	0	0.01	0.30107
GO:0031974	membrane-enclosed lumen	2131	6	4.76	0.30287
GO:0033180	proton-transporting V-type ATPase, V1 domain	29	0	0.06	0.30466
GO:0031082	BLOC complex	29	0	0.06	0.31024
GO:0031083	BLOC-1 complex	29	0	0.06	0.31024
GO:0005686	U2 snRNP	2	0	0	0.3109
GO:0042579	microbody	94	0	0.21	0.31158
GO:0005777	peroxisome	94	0	0.21	0.31158
GO:0030119	AP-type membrane coat adaptor complex	49	0	0.11	0.31202
GO:0043511	inhibin complex	2	0	0	0.31335
GO:0043512	inhibin A complex	2	0	0	0.31335
GO:0043509	activin A complex	2	0	0	0.31335
GO:0048180	activin complex	2	0	0	0.31335
GO:0000159	protein phosphatase type 2A complex	50	0	0.11	0.31396
GO:0005576	extracellular region	2366	12	5.29	0.3152
GO:0070161	anchoring junction	303	0	0.68	0.31609
GO:0005912	adherens junction	303	0	0.68	0.31609
GO:0005876	spindle microtubule	148	0	0.33	0.31889
GO:0005875	microtubule associated complex	189	1	0.42	0.31901
GO:0044454	nuclear chromosome part	148	1	0.33	0.32016
GO:0030877	beta-catenin destruction complex	16	0	0.04	0.32043
GO:0070069	cytochrome complex	6	0	0.01	0.32088
GO:0035098	ESC/E(Z) complex	26	0	0.06	0.32283
GO:0016460	myosin II complex	29	0	0.06	0.32471
GO:1990111	spermatoproteasome complex	14	1	0.03	0.32515
GO:0008287	protein serine/threonine phosphatase complex	71	0	0.16	0.32562
GO:1903293	phosphatase complex	71	0	0.16	0.32562
GO:0030057	desmosome	24	0	0.05	0.32577
GO:0005865	striated muscle thin filament	58	0	0.13	0.32614
GO:0036379	myofilament	58	0	0.13	0.32614
GO:0030904	retromer complex	7	0	0.02	0.32698
GO:0032982	myosin filament	124	0	0.28	0.33224
GO:0016533	cyclin-dependent protein kinase 5 holoenzyme complex	12	0	0.03	0.3339
GO:0030131	clathrin adaptor complex	45	0	0.1	0.33409
GO:0000314	organellar small ribosomal subunit	3	0	0.01	0.33413
GO:0005763	mitochondrial small ribosomal subunit	3	0	0.01	0.33413
GO:1902911	protein kinase complex	44	0	0.1	0.33428
GO:0030289	protein phosphatase 4 complex	5	0	0.01	0.33459
GO:0043073	germ cell nucleus	22	1	0.05	0.33537
GO:0042175	nuclear outer membrane-endoplasmic reticulum membrane network	626	3	1.4	0.33576
GO:0016471	vacuolar proton-transporting V-type ATPase complex	27	0	0.06	0.33631
GO:0070062	extracellular exosome	82	1	0.18	0.3368
GO:0044530	supraspliceosomal complex	5	0	0.01	0.33971
GO:0097361	CIA complex	9	0	0.02	0.33986
GO:0043240	Fanconi anaemia nuclear complex	2	0	0	0.34094
GO:0005942	phosphatidylinositol 3-kinase complex	37	0	0.08	0.34125
GO:0070013	intracellular organelle lumen	2110	6	4.72	0.3413
GO:0036126	sperm flagellum	1	0	0	0.34234
GO:0005694	chromosome	1578	3	3.53	0.34289
GO:0043233	organelle lumen	2117	6	4.73	0.34316
GO:0031088	platelet dense granule membrane	1	0	0	0.34341
GO:0042827	platelet dense granule	1	0	0	0.34341
GO:0031513	non-motile cilium	116	0	0.26	0.34356
GO:0031461	cullin-RING ubiquitin ligase complex	134	0	0.3	0.34518
GO:0005813	centrosome	370	0	0.83	0.34548
GO:0042824	MHC class I peptide loading complex	4	0	0.01	0.34655
GO:0042825	TAP complex	4	0	0.01	0.34655
GO:0070652	HAUS complex	9	0	0.02	0.34691
GO:0046658	anchored component of plasma membrane	33	0	0.07	0.34757
GO:0031981	nuclear lumen	1882	5	4.21	0.34772
GO:0032059	bleb	1	0	0	0.35217
GO:0032584	growth cone membrane	5	0	0.01	0.35228
GO:0035068	micro-ribonucleoprotein complex	18	0	0.04	0.35277
GO:0043655	extracellular space of host	1	0	0	0.35304
GO:0030008	TRAPP complex	5	0	0.01	0.35369
GO:0005902	microvillus	214	0	0.48	0.35394
GO:0031235	intrinsic component of the cytoplasmic side of the plasma membrane	6	0	0.01	0.35475
GO:0048188	Set1C/COMPASS complex	6	0	0.01	0.3551
GO:0030897	HOPS complex	4	0	0.01	0.35624
GO:0070032	synaptobrevin 2-SNAP-25-syntaxin-1a-complexin I complex	4	0	0.01	0.35924
GO:0008180	COP9 signalosome	56	0	0.13	0.35957
GO:0036038	MKS complex	6	0	0.01	0.36046
GO:0015629	actin cytoskeleton	1350	5	3.02	0.36177
GO:0030014	CCR4-NOT complex	24	0	0.05	0.3634
GO:0030426	growth cone	110	0	0.25	0.36423
GO:0031901	early endosome membrane	117	0	0.26	0.36514
GO:0033596	TSC1-TSC2 complex	16	0	0.04	0.36618
GO:0031965	nuclear membrane	132	0	0.3	0.36619
GO:0005851	eukaryotic translation initiation factor 2B complex	20	0	0.04	0.36697
GO:0005871	kinesin complex	41	0	0.09	0.36699
GO:0005639	integral component of nuclear inner membrane	5	0	0.01	0.3682
GO:0044453	nuclear membrane part	5	0	0.01	0.3682
GO:0031229	intrinsic component of nuclear inner membrane	5	0	0.01	0.3682
GO:0017059	serine C-palmitoyltransferase complex	12	0	0.03	0.36852
GO:0002178	palmitoyltransferase complex	12	0	0.03	0.36852
GO:0031211	endoplasmic reticulum palmitoyltransferase complex	12	0	0.03	0.36852
GO:0031205	endoplasmic reticulum Sec complex	2	1	0	0.3709
GO:0032580	Golgi cisterna membrane	57	0	0.13	0.37222
GO:0031984	organelle subcompartment	57	0	0.13	0.37222
GO:0031985	Golgi cisterna	57	0	0.13	0.37222
GO:0000346	transcription export complex	6	0	0.01	0.3728
GO:0005938	cell cortex	703	1	1.57	0.37511
GO:0005669	transcription factor TFIID complex	18	0	0.04	0.37544
GO:0044295	axonal growth cone	3	0	0.01	0.37555
GO:0031967	organelle envelope	1005	5	2.25	0.3775
GO:0033276	transcription factor TFTC complex	2	0	0	0.37871
GO:0030914	STAGA complex	2	0	0	0.37871
GO:0005883	neurofilament	22	0	0.05	0.37959
GO:0005635	nuclear envelope	570	4	1.27	0.37962
GO:0005849	mRNA cleavage factor complex	28	0	0.06	0.38333
GO:0015934	large ribosomal subunit	61	1	0.14	0.38415
GO:0033268	node of Ranvier	2	0	0	0.38645
GO:0033270	paranode region of axon	2	0	0	0.38645
GO:0042627	chylomicron	4	0	0.01	0.38938
GO:0070822	Sin3-type complex	9	0	0.02	0.38987
GO:0016580	Sin3 complex	9	0	0.02	0.38987
GO:0045239	tricarboxylic acid cycle enzyme complex	3	0	0.01	0.39029
GO:0071564	npBAF complex	5	0	0.01	0.39054
GO:0071565	nBAF complex	5	0	0.01	0.39054
GO:0000799	nuclear condensin complex	2	0	0	0.39098
GO:0005739	mitochondrion	1056	3	2.36	0.39635
GO:0005779	integral component of peroxisomal membrane	11	0	0.02	0.39649
GO:0031231	intrinsic component of peroxisomal membrane	11	0	0.02	0.39649
GO:0005838	proteasome regulatory particle	8	0	0.02	0.40121
GO:0019008	molybdopterin synthase complex	1	0	0	0.40123
GO:0031091	platelet alpha granule	9	0	0.02	0.40188
GO:0005760	gamma DNA polymerase complex	3	0	0.01	0.40211
GO:0045495	pole plasm	122	0	0.27	0.40304
GO:0001673	male germ cell nucleus	13	1	0.03	0.40313
GO:0031975	envelope	1011	5	2.26	0.40328
GO:0044447	axoneme part	11	0	0.02	0.40587
GO:0030312	external encapsulating structure	14	0	0.03	0.40695
GO:0005765	lysosomal membrane	82	0	0.18	0.40703
GO:0055038	recycling endosome membrane	48	0	0.11	0.41684
GO:0030669	clathrin-coated endocytic vesicle membrane	6	0	0.01	0.41919
GO:0005643	nuclear pore	63	0	0.14	0.41971
GO:0012507	ER to Golgi transport vesicle membrane	25	0	0.06	0.41982
GO:0030670	phagocytic vesicle membrane	20	0	0.04	0.42018
GO:0030286	dynein complex	36	0	0.08	0.42239
GO:0045095	keratin filament	52	1	0.12	0.42277
GO:0000124	SAGA complex	5	0	0.01	0.42395
GO:0005886	plasma membrane	5026	13	11.24	0.42484
GO:0045121	membrane raft	112	0	0.25	0.42516
GO:0042765	GPI-anchor transamidase complex	10	0	0.02	0.42522
GO:0016514	SWI/SNF complex	11	0	0.02	0.42945
GO:0035097	histone methyltransferase complex	94	0	0.21	0.43027
GO:0005845	mRNA cap binding complex	34	1	0.08	0.4306
GO:0071204	histone pre-mRNA 3'end processing complex	4	0	0.01	0.43153
GO:0030132	clathrin coat of coated pit	22	0	0.05	0.43255
GO:0097458	neuron part	945	1	2.11	0.43285
GO:0005811	lipid droplet	77	0	0.17	0.43305
GO:0071013	catalytic step 2 spliceosome	40	0	0.09	0.43329
GO:0098533	ATPase dependent transmembrane transport complex	21	0	0.05	0.43688
GO:0001750	photoreceptor outer segment	44	0	0.1	0.43744
GO:0044440	endosomal part	402	0	0.9	0.43814
GO:0010008	endosome membrane	402	0	0.9	0.43814
GO:0005732	small nucleolar ribonucleoprotein complex	3	0	0.01	0.43829
GO:0000922	spindle pole	175	0	0.39	0.43876
GO:0000785	chromatin	431	0	0.96	0.44041
GO:0060205	cytoplasmic vesicle lumen	5	0	0.01	0.44179
GO:0031983	vesicle lumen	5	0	0.01	0.44179
GO:0044815	DNA packaging complex	200	0	0.45	0.44242
GO:0031304	intrinsic component of mitochondrial inner membrane	3	0	0.01	0.44698
GO:0031305	integral component of mitochondrial inner membrane	3	0	0.01	0.44698
GO:0005642	annulate lamellae	2	0	0	0.44872
GO:0030139	endocytic vesicle	216	0	0.48	0.45096
GO:0000930	gamma-tubulin complex	4	0	0.01	0.45184
GO:1902554	serine/threonine protein kinase complex	23	0	0.05	0.45874
GO:0042643	actomyosin, actin portion	16	0	0.04	0.45924
GO:0000792	heterochromatin	43	0	0.1	0.45968
GO:0071944	cell periphery	5922	15	13.24	0.46129
GO:0030175	filopodium	238	1	0.53	0.46151
GO:0070436	Grb2-EGFR complex	4	0	0.01	0.46192
GO:0008541	proteasome regulatory particle, lid subcomplex	3	0	0.01	0.46215
GO:0045171	intercellular bridge	5	0	0.01	0.4623
GO:0005815	microtubule organizing center	685	0	1.53	0.46632
GO:0034708	methyltransferase complex	96	0	0.21	0.46941
GO:0005604	basement membrane	114	0	0.25	0.46982
GO:0005736	DNA-directed RNA polymerase I complex	2	0	0	0.4712
GO:0016342	catenin complex	25	0	0.06	0.47161
GO:0042470	melanosome	47	1	0.11	0.48001
GO:0048770	pigment granule	47	1	0.11	0.48001
GO:0030061	mitochondrial crista	5	0	0.01	0.48062
GO:0005892	acetylcholine-gated channel complex	32	0	0.07	0.48163
GO:0043596	nuclear replication fork	19	0	0.04	0.48415
GO:0000120	RNA polymerase I transcription factor complex	1	0	0	0.48453
GO:0005623	cell	24413	53	54.59	0.48462
GO:0044464	cell part	24413	53	54.59	0.48462
GO:0070985	TFIIK complex	2	0	0	0.48863
GO:0070688	MLL5-L complex	14	0	0.03	0.48927
GO:0030956	glutamyl-tRNA(Gln) amidotransferase complex	3	0	0.01	0.49119
GO:0033553	rDNA heterochromatin	1	0	0	0.49181
GO:0005677	chromatin silencing complex	1	0	0	0.49181
GO:0044452	nucleolar part	12	0	0.03	0.49282
GO:0030684	preribosome	19	0	0.04	0.4931
GO:0072487	MSL complex	3	0	0.01	0.49335
GO:0035253	ciliary rootlet	33	0	0.07	0.49593
GO:0048500	signal recognition particle	5	0	0.01	0.4989
GO:0005786	signal recognition particle, endoplasmic reticulum targeting	5	0	0.01	0.4989
GO:0005944	phosphatidylinositol 3-kinase complex, class IB	2	0	0	0.49976
GO:0005847	mRNA cleavage and polyadenylation specificity factor complex	21	0	0.05	0.50019
GO:0033165	interphotoreceptor matrix	1	0	0	0.50204
GO:0030687	preribosome, large subunit precursor	4	0	0.01	0.50529
GO:0043195	terminal bouton	1	0	0	0.50622
GO:0000775	chromosome, centromeric region	358	1	0.8	0.50804
GO:0030427	site of polarized growth	114	0	0.25	0.50855
GO:0019898	extrinsic component of membrane	167	1	0.37	0.50915
GO:0042612	MHC class I protein complex	3	0	0.01	0.51028
GO:0005794	Golgi apparatus	1351	0	3.02	0.51123
GO:0016235	aggresome	4	0	0.01	0.51168
GO:0000323	lytic vacuole	203	0	0.45	0.51297
GO:0048786	presynaptic active zone	4	0	0.01	0.51335
GO:0016324	apical plasma membrane	136	1	0.3	0.51356
GO:0031372	UBC13-MMS2 complex	8	0	0.02	0.51455
GO:0031258	lamellipodium membrane	10	0	0.02	0.5149
GO:0097525	spliceosomal snRNP complex	10	0	0.02	0.51529
GO:0097526	spliceosomal tri-snRNP complex	10	0	0.02	0.51529
GO:0046540	U4/U6 x U5 tri-snRNP complex	10	0	0.02	0.51529
GO:0044449	contractile fiber part	241	0	0.54	0.51571
GO:0071595	Nem1-Spo7 phosphatase complex	5	0	0.01	0.51663
GO:0031080	nuclear pore outer ring	10	0	0.02	0.51736
GO:0030868	smooth endoplasmic reticulum membrane	5	0	0.01	0.51773
GO:0097425	smooth endoplasmic reticulum part	5	0	0.01	0.51773
GO:0031362	anchored component of external side of plasma membrane	10	0	0.02	0.51917
GO:0031233	intrinsic component of external side of plasma membrane	10	0	0.02	0.51917
GO:0030122	AP-2 adaptor complex	1	0	0	0.51988
GO:0034364	high-density lipoprotein particle	4	0	0.01	0.52013
GO:0045275	respiratory chain complex III	2	0	0	0.52176
GO:0005750	mitochondrial respiratory chain complex III	2	0	0	0.52176
GO:0032156	septin cytoskeleton	49	1	0.11	0.52266
GO:0031105	septin complex	49	1	0.11	0.52266
GO:0005662	DNA replication factor A complex	3	0	0.01	0.52422
GO:0031262	Ndc80 complex	5	0	0.01	0.52918
GO:0000164	protein phosphatase type 1 complex	1	0	0	0.53018
GO:0043292	contractile fiber	405	0	0.91	0.53329
GO:0044441	ciliary part	149	0	0.33	0.53895
GO:0070469	respiratory chain	31	0	0.07	0.541
GO:0071256	translocon complex	3	0	0.01	0.54217
GO:0005784	Sec61 translocon complex	3	0	0.01	0.54217
GO:0005674	transcription factor TFIIF complex	5	0	0.01	0.54235
GO:0010494	cytoplasmic stress granule	31	0	0.07	0.54753
GO:0030016	myofibril	401	0	0.9	0.54798
GO:0034518	RNA cap binding complex	34	1	0.08	0.5522
GO:0009279	cell outer membrane	6	0	0.01	0.55293
GO:0030313	cell envelope	6	0	0.01	0.55293
GO:0044462	external encapsulating structure part	6	0	0.01	0.55293
GO:0045203	integral component of cell outer membrane	6	0	0.01	0.55293
GO:0031230	intrinsic component of cell outer membrane	6	0	0.01	0.55293
GO:0031673	H zone	15	0	0.03	0.55379
GO:0008021	synaptic vesicle	150	0	0.34	0.55934
GO:0012505	endomembrane system	3637	10	8.13	0.56259
GO:1990351	transporter complex	407	1	0.91	0.56318
GO:1902495	transmembrane transporter complex	407	1	0.91	0.56318
GO:0005740	mitochondrial envelope	426	1	0.95	0.56358
GO:0071547	piP-body	1	0	0	0.5649
GO:0005675	holo TFIIH complex	6	0	0.01	0.56807
GO:0016513	core-binding factor complex	2	0	0	0.56972
GO:0034702	ion channel complex	384	1	0.86	0.57072
GO:0005681	spliceosomal complex	151	0	0.34	0.57113
GO:0009986	cell surface	504	3	1.13	0.57377
GO:0000109	nucleotide-excision repair complex	8	0	0.02	0.57468
GO:0031527	filopodium membrane	24	0	0.05	0.57684
GO:0030314	junctional membrane complex	1	0	0	0.57766
GO:0032589	neuron projection membrane	26	0	0.06	0.57815
GO:0045334	clathrin-coated endocytic vesicle	24	0	0.05	0.57934
GO:0019867	outer membrane	117	0	0.26	0.58069
GO:0071546	pi-body	7	0	0.02	0.58186
GO:0005658	alpha DNA polymerase:primase complex	3	0	0.01	0.5838
GO:0030894	replisome	17	0	0.04	0.58403
GO:0016035	zeta DNA polymerase complex	2	0	0	0.58426
GO:0045202	synapse	952	3	2.13	0.58594
GO:0033017	sarcoplasmic reticulum membrane	17	0	0.04	0.58747
GO:0045009	chitosome	12	0	0.03	0.58991
GO:0033162	melanosome membrane	12	0	0.03	0.58991
GO:0005764	lysosome	201	0	0.45	0.59059
GO:0032390	MutLbeta complex	4	0	0.01	0.59139
GO:0005712	chiasma	4	0	0.01	0.59139
GO:0031234	extrinsic component of cytoplasmic side of plasma membrane	79	1	0.18	0.59175
GO:0016461	unconventional myosin complex	7	0	0.02	0.59222
GO:0045160	myosin I complex	7	0	0.02	0.59222
GO:0060171	stereocilium membrane	7	0	0.02	0.59222
GO:0005790	smooth endoplasmic reticulum	7	0	0.02	0.59228
GO:0044297	cell body	139	0	0.31	0.59403
GO:0046696	lipopolysaccharide receptor complex	4	0	0.01	0.59543
GO:0000795	synaptonemal complex	27	1	0.06	0.59676
GO:0098563	intrinsic component of synaptic vesicle membrane	13	0	0.03	0.59969
GO:0030285	integral component of synaptic vesicle membrane	13	0	0.03	0.59969
GO:0044459	plasma membrane part	2299	9	5.14	0.6003
GO:0031256	leading edge membrane	102	1	0.23	0.60047
GO:0071141	SMAD protein complex	17	0	0.04	0.60227
GO:0019773	proteasome core complex, alpha-subunit complex	17	0	0.04	0.60261
GO:0001739	sex chromatin	4	0	0.01	0.60428
GO:0000123	histone acetyltransferase complex	116	0	0.26	0.60778
GO:1902493	acetyltransferase complex	116	0	0.26	0.60778
GO:0031248	protein acetyltransferase complex	116	0	0.26	0.60778
GO:0005882	intermediate filament	139	1	0.31	0.60873
GO:0035838	growing cell tip	4	0	0.01	0.61267
GO:0060187	cell pole	4	0	0.01	0.61267
GO:0044221	host cell synapse	4	0	0.01	0.61267
GO:0044231	host cell presynaptic membrane	4	0	0.01	0.61267
GO:0051286	cell tip	4	0	0.01	0.61267
GO:0033643	host cell part	4	0	0.01	0.61267
GO:0033644	host cell membrane	4	0	0.01	0.61267
GO:0072556	other organism presynaptic membrane	4	0	0.01	0.61267
GO:0043657	host cell	4	0	0.01	0.61267
GO:0034451	centriolar satellite	4	0	0.01	0.61354
GO:0072357	PTW/PP1 phosphatase complex	17	0	0.04	0.61397
GO:0005654	nucleoplasm	1253	2	2.8	0.61509
GO:0005577	fibrinogen complex	4	0	0.01	0.6178
GO:0071001	U4/U6 snRNP	2	0	0	0.62278
GO:0005682	U5 snRNP	2	0	0	0.62278
GO:0032426	stereocilium tip	5	0	0.01	0.6273
GO:0030896	checkpoint clamp complex	1	0	0	0.62975
GO:0030017	sarcomere	227	0	0.51	0.63571
GO:0036387	pre-replicative complex	5	0	0.01	0.63699
GO:0005656	nuclear pre-replicative complex	5	0	0.01	0.63699
GO:1990104	DNA bending complex	191	0	0.43	0.63803
GO:0000786	nucleosome	191	0	0.43	0.63803
GO:0042641	actomyosin	69	0	0.15	0.63824
GO:0002102	podosome	19	0	0.04	0.64133
GO:0045252	oxoglutarate dehydrogenase complex	1	0	0	0.64228
GO:0045240	dihydrolipoyl dehydrogenase complex	1	0	0	0.64228
GO:0001725	stress fiber	67	0	0.15	0.64282
GO:0031931	TORC1 complex	6	0	0.01	0.64515
GO:0038201	TOR complex	6	0	0.01	0.64515
GO:0005665	DNA-directed RNA polymerase II, core complex	9	0	0.02	0.64545
GO:0005614	interstitial matrix	2	0	0	0.64545
GO:0032797	SMN complex	1	0	0	0.64714
GO:0019031	viral envelope	5	0	0.01	0.64731
GO:0036338	viral membrane	5	0	0.01	0.64731
GO:0044423	virion part	5	0	0.01	0.64731
GO:0032432	actin filament bundle	73	0	0.16	0.64787
GO:0098552	side of membrane	93	1	0.21	0.65209
GO:0008091	spectrin	5	0	0.01	0.65232
GO:0042382	paraspeckles	5	0	0.01	0.65316
GO:0032133	chromosome passenger complex	70	1	0.16	0.65527
GO:0030658	transport vesicle membrane	51	1	0.11	0.65549
GO:0005606	laminin-1 complex	28	0	0.06	0.65608
GO:0005901	caveola	49	0	0.11	0.65662
GO:0035805	egg coat	8	0	0.02	0.65945
GO:0060388	vitelline envelope	8	0	0.02	0.65945
GO:0043025	neuronal cell body	138	0	0.31	0.66017
GO:0035102	PRC1 complex	18	0	0.04	0.6609
GO:0019897	extrinsic component of plasma membrane	109	1	0.24	0.66175
GO:0034592	synaptic vesicle lumen	1	0	0	0.66591
GO:0000308	cytoplasmic cyclin-dependent protein kinase holoenzyme complex	13	0	0.03	0.66793
GO:0000110	nucleotide-excision repair factor 1 complex	5	0	0.01	0.66797
GO:0005664	nuclear origin of replication recognition complex	9	0	0.02	0.66807
GO:0008274	gamma-tubulin ring complex	2	0	0	0.67221
GO:0000931	gamma-tubulin large complex	2	0	0	0.67221
GO:0034663	endoplasmic reticulum chaperone complex	8	0	0.02	0.67227
GO:0000220	vacuolar proton-transporting V-type ATPase, V0 domain	18	0	0.04	0.67247
GO:0005832	chaperonin-containing T-complex	3	0	0.01	0.67421
GO:0002199	zona pellucida receptor complex	3	0	0.01	0.67421
GO:0005903	brush border	11	0	0.02	0.67486
GO:0031968	organelle outer membrane	111	0	0.25	0.67565
GO:0044279	other organism membrane	5	0	0.01	0.67709
GO:0044216	other organism cell	5	0	0.01	0.67709
GO:0044217	other organism part	5	0	0.01	0.67709
GO:0044218	other organism cell membrane	5	0	0.01	0.67709
GO:0018995	host	5	0	0.01	0.67709
GO:0035339	SPOTS complex	6	0	0.01	0.67757
GO:0030870	Mre11 complex	5	0	0.01	0.67792
GO:0031201	SNARE complex	19	0	0.04	0.67832
GO:0000794	condensed nuclear chromosome	38	1	0.08	0.67834
GO:0030127	COPII vesicle coat	16	0	0.04	0.67847
GO:0008622	epsilon DNA polymerase complex	2	0	0	0.67908
GO:0019908	nuclear cyclin-dependent protein kinase holoenzyme complex	3	0	0.01	0.67934
GO:0032590	dendrite membrane	4	0	0.01	0.68129
GO:0035867	alphav-beta3 integrin-IGF-1-IGF1R complex	1	0	0	0.6814
GO:0009897	external side of plasma membrane	64	1	0.14	0.68872
GO:0035189	Rb-E2F complex	2	0	0	0.6916
GO:0000932	P-body	82	0	0.18	0.69219
GO:0032587	ruffle membrane	62	1	0.14	0.69355
GO:0032588	trans-Golgi network membrane	8	0	0.02	0.69594
GO:0043601	nuclear replisome	13	0	0.03	0.69795
GO:0060293	germ plasm	56	0	0.13	0.69885
GO:0005929	cilium	560	0	1.25	0.69996
GO:0030133	transport vesicle	81	1	0.18	0.70062
GO:0019814	immunoglobulin complex	2	0	0	0.70261
GO:0019815	B cell receptor complex	2	0	0	0.70261
GO:0042101	T cell receptor complex	2	0	0	0.70261
GO:0031982	vesicle	1469	5	3.28	0.70292
GO:0031253	cell projection membrane	227	1	0.51	0.70394
GO:0000178	exosome (RNase complex)	22	0	0.05	0.70448
GO:0005769	early endosome	202	0	0.45	0.70456
GO:0098588	bounding membrane of organelle	1679	4	3.75	0.70527
GO:0032444	activin responsive factor complex	6	0	0.01	0.70569
GO:0030964	NADH dehydrogenase complex	9	0	0.02	0.70797
GO:0045271	respiratory chain complex I	9	0	0.02	0.70797
GO:0005747	mitochondrial respiratory chain complex I	9	0	0.02	0.70797
GO:0044431	Golgi apparatus part	685	0	1.53	0.71488
GO:0032838	cell projection cytoplasm	18	0	0.04	0.71574
GO:0097014	ciliary plasm	18	0	0.04	0.71574
GO:0005930	axoneme	18	0	0.04	0.71574
GO:0005798	Golgi-associated vesicle	56	0	0.13	0.71867
GO:0036464	cytoplasmic ribonucleoprotein granule	152	0	0.34	0.7208
GO:0005652	nuclear lamina	4	0	0.01	0.72095
GO:0005638	lamin filament	4	0	0.01	0.72095
GO:0016592	mediator complex	55	0	0.12	0.72339
GO:0044215	other organism	6	0	0.01	0.72376
GO:0043245	extraorganismal space	6	0	0.01	0.72376
GO:0071942	XPC complex	1	0	0	0.72434
GO:0043186	P granule	54	0	0.12	0.72494
GO:0044429	mitochondrial part	517	1	1.16	0.7263
GO:0043227	membrane-bounded organelle	13829	28	30.92	0.72636
GO:0005605	basal lamina	46	0	0.1	0.72688
GO:0035145	exon-exon junction complex	9	0	0.02	0.72991
GO:0030478	actin cap	5	0	0.01	0.73014
GO:0070545	PeBoW complex	7	0	0.02	0.73209
GO:0005887	integral component of plasma membrane	905	4	2.02	0.73219
GO:0005741	mitochondrial outer membrane	106	0	0.24	0.73302
GO:0030662	coated vesicle membrane	78	0	0.17	0.73328
GO:0045259	proton-transporting ATP synthase complex	17	0	0.04	0.73389
GO:0000176	nuclear exosome (RNase complex)	3	0	0.01	0.73443
GO:0071437	invadopodium	4	0	0.01	0.73758
GO:0031465	Cul4B-RING E3 ubiquitin ligase complex	7	0	0.02	0.73833
GO:0097223	sperm part	25	0	0.06	0.739
GO:0042575	DNA polymerase complex	12	0	0.03	0.7415
GO:0030424	axon	287	0	0.64	0.74208
GO:0044224	juxtaparanode region of axon	2	0	0	0.7426
GO:0030425	dendrite	290	0	0.65	0.7435
GO:0031300	intrinsic component of organelle membrane	231	0	0.52	0.74356
GO:0035770	ribonucleoprotein granule	181	0	0.4	0.74795
GO:0070724	BMP receptor complex	9	0	0.02	0.74959
GO:0071339	MLL1 complex	38	0	0.08	0.75538
GO:0044665	MLL1/2 complex	38	0	0.08	0.75538
GO:0031966	mitochondrial membrane	401	0	0.9	0.76256
GO:0030686	90S preribosome	11	0	0.02	0.76521
GO:0016602	CCAAT-binding factor complex	9	0	0.02	0.76751
GO:0045098	type III intermediate filament	9	0	0.02	0.76867
GO:0060342	photoreceptor inner segment membrane	3	0	0.01	0.7696
GO:0070531	BRCA1-A complex	9	0	0.02	0.77085
GO:0030027	lamellipodium	231	1	0.52	0.7717
GO:0045111	intermediate filament cytoskeleton	151	1	0.34	0.77201
GO:0031988	vesicle	1248	4	2.79	0.77215
GO:0031226	intrinsic component of plasma membrane	963	4	2.15	0.77282
GO:0042583	chromaffin granule	7	0	0.02	0.77389
GO:0042584	chromaffin granule membrane	7	0	0.02	0.77389
GO:0042734	presynaptic membrane	13	0	0.03	0.77418
GO:0035861	site of double-strand break	18	0	0.04	0.77747
GO:0016021	integral component of membrane	7143	16	15.97	0.77755
GO:0090545	CHD-type complex	9	0	0.02	0.77953
GO:0016581	NuRD complex	9	0	0.02	0.77953
GO:0033391	chromatoid body	3	0	0.01	0.78133
GO:0005905	clathrin-coated pit	145	0	0.32	0.78272
GO:0030120	vesicle coat	49	0	0.11	0.78417
GO:0032019	mitochondrial cloud	42	0	0.09	0.78667
GO:0031301	integral component of organelle membrane	224	0	0.5	0.78679
GO:0005850	eukaryotic translation initiation factor 2 complex	5	0	0.01	0.7934
GO:0030660	Golgi-associated vesicle membrane	42	0	0.09	0.7943
GO:0036477	somatodendritic compartment	368	0	0.82	0.79783
GO:0033061	DNA recombinase mediator complex	2	0	0	0.79926
GO:0032798	Swi5-Sfr1 complex	2	0	0	0.79926
GO:0043231	intracellular membrane-bounded organelle	13639	28	30.5	0.8026
GO:0030018	Z disc	96	0	0.21	0.80295
GO:0031306	intrinsic component of mitochondrial outer membrane	19	0	0.04	0.80414
GO:0031307	integral component of mitochondrial outer membrane	19	0	0.04	0.80414
GO:0044433	cytoplasmic vesicle part	359	1	0.8	0.80416
GO:0080008	Cul4-RING E3 ubiquitin ligase complex	25	0	0.06	0.8056
GO:0031674	I band	143	0	0.32	0.80737
GO:0030659	cytoplasmic vesicle membrane	291	1	0.65	0.8081
GO:0030054	cell junction	1409	2	3.15	0.81239
GO:0044455	mitochondrial membrane part	82	0	0.18	0.81382
GO:0070369	beta-catenin-TCF7L2 complex	5	0	0.01	0.81431
GO:0071664	catenin-TCF7L2 complex	5	0	0.01	0.81431
GO:0034750	Scrib-APC-beta-catenin complex	5	0	0.01	0.81431
GO:0055087	Ski complex	6	0	0.01	0.81475
GO:0032993	protein-DNA complex	562	1	1.26	0.81755
GO:0043625	delta DNA polymerase complex	5	0	0.01	0.8176
GO:0030672	synaptic vesicle membrane	73	0	0.16	0.81787
GO:0045281	succinate dehydrogenase complex	5	0	0.01	0.81879
GO:0045273	respiratory chain complex II	5	0	0.01	0.81879
GO:0030665	clathrin-coated vesicle membrane	35	0	0.08	0.82318
GO:0031224	intrinsic component of membrane	7350	17	16.43	0.82622
GO:0031519	PcG protein complex	84	0	0.19	0.8264
GO:0090568	nuclear transcriptional repressor complex	10	0	0.02	0.83356
GO:0032777	Piccolo NuA4 histone acetyltransferase complex	11	0	0.02	0.8347
GO:0001669	acrosomal vesicle	24	0	0.05	0.83593
GO:0005666	DNA-directed RNA polymerase III complex	5	0	0.01	0.83626
GO:0030123	AP-3 adaptor complex	4	0	0.01	0.83766
GO:0034673	inhibin-betaglycan-ActRII complex	6	0	0.01	0.8388
GO:0005858	axonemal dynein complex	7	0	0.02	0.84214
GO:0031941	filamentous actin	138	1	0.31	0.84237
GO:0000808	origin recognition complex	14	0	0.03	0.8424
GO:0033557	Slx1-Slx4 complex	1	0	0	0.84394
GO:0000793	condensed chromosome	221	1	0.49	0.84673
GO:0034707	chloride channel complex	69	0	0.15	0.85063
GO:0000940	condensed chromosome outer kinetochore	7	0	0.02	0.85147
GO:0031410	cytoplasmic vesicle	1346	4	3.01	0.85176
GO:0035370	UBC13-UEV1A complex	3	0	0.01	0.85317
GO:0070971	endoplasmic reticulum exit site	3	0	0.01	0.85614
GO:0035301	Hedgehog signaling complex	38	0	0.08	0.85641
GO:0098573	intrinsic component of mitochondrial membrane	29	0	0.06	0.85748
GO:0032592	integral component of mitochondrial membrane	29	0	0.06	0.85748
GO:0042645	mitochondrial nucleoid	24	0	0.05	0.8587
GO:0016010	dystrophin-associated glycoprotein complex	23	1	0.05	0.86063
GO:0044352	pinosome	2	0	0	0.86076
GO:0044354	macropinosome	2	0	0	0.86076
GO:0005796	Golgi lumen	13	0	0.03	0.86124
GO:0031907	microbody lumen	7	0	0.02	0.86368
GO:0005782	peroxisomal matrix	7	0	0.02	0.86368
GO:0032806	carboxy-terminal domain protein kinase complex	8	0	0.02	0.86611
GO:0070722	Tle3-Aes complex	1	0	0	0.86695
GO:0090571	RNA polymerase II transcription repressor complex	1	0	0	0.86695
GO:0005881	cytoplasmic microtubule	59	0	0.13	0.86854
GO:0012506	vesicle membrane	322	1	0.72	0.87488
GO:0000784	nuclear chromosome, telomeric region	2	0	0	0.8751
GO:0045257	succinate dehydrogenase complex (ubiquinone)	4	0	0.01	0.87788
GO:0045283	fumarate reductase complex	4	0	0.01	0.87788
GO:0005749	mitochondrial respiratory chain complex II, succinate dehydrogenase complex (ubiquinone)	4	0	0.01	0.87788
GO:0042383	sarcolemma	79	2	0.18	0.88077
GO:0005744	mitochondrial inner membrane presequence translocase complex	6	0	0.01	0.88128
GO:0033186	CAF-1 complex	9	0	0.02	0.88287
GO:0043209	myelin sheath	16	1	0.04	0.88389
GO:0031933	telomeric heterochromatin	2	0	0	0.8839
GO:0016328	lateral plasma membrane	95	0	0.21	0.8841
GO:0044463	cell projection part	613	1	1.37	0.88604
GO:0071556	integral component of lumenal side of endoplasmic reticulum membrane	6	0	0.01	0.89046
GO:0098553	lumenal side of endoplasmic reticulum membrane	6	0	0.01	0.89046
GO:0098554	cytoplasmic side of endoplasmic reticulum membrane	6	0	0.01	0.89046
GO:0098576	lumenal side of membrane	6	0	0.01	0.89046
GO:0071458	integral component of cytoplasmic side of endoplasmic reticulum membrane	6	0	0.01	0.89046
GO:0005884	actin filament	272	1	0.61	0.89054
GO:0000313	organellar ribosome	19	0	0.04	0.89068
GO:0005761	mitochondrial ribosome	19	0	0.04	0.89068
GO:0016023	cytoplasmic vesicle	1152	3	2.58	0.89355
GO:0030981	cortical microtubule cytoskeleton	13	0	0.03	0.8964
GO:0032433	filopodium tip	6	0	0.01	0.89703
GO:0030173	integral component of Golgi membrane	65	0	0.15	0.89783
GO:0031228	intrinsic component of Golgi membrane	65	0	0.15	0.89783
GO:0016272	prefoldin complex	11	0	0.02	0.89835
GO:0070876	SOSS complex	9	0	0.02	0.89895
GO:0005956	protein kinase CK2 complex	4	0	0.01	0.90231
GO:0043256	laminin complex	41	0	0.09	0.90442
GO:0016939	kinesin II complex	5	0	0.01	0.90463
GO:0005667	transcription factor complex	559	0	1.25	0.90651
GO:0044304	main axon	14	0	0.03	0.90726
GO:0044306	neuron projection terminus	24	0	0.05	0.90746
GO:0001527	microfibril	4	0	0.01	0.90848
GO:0043205	supramolecular fiber	4	0	0.01	0.90848
GO:0035327	transcriptionally active chromatin	10	0	0.02	0.91213
GO:0043679	axon terminus	22	0	0.05	0.91484
GO:0098590	plasma membrane region	275	1	0.61	0.91624
GO:0000445	THO complex part of transcription export complex	3	0	0.01	0.91715
GO:0000347	THO complex	3	0	0.01	0.91715
GO:0045177	apical part of cell	188	1	0.42	0.92075
GO:0044425	membrane part	9313	24	20.82	0.9212
GO:0016323	basolateral plasma membrane	122	0	0.27	0.92158
GO:0014069	postsynaptic density of dendrite	84	0	0.19	0.92187
GO:0001726	ruffle	307	2	0.69	0.92214
GO:0016020	membrane	14683	36	32.83	0.92389
GO:0009331	glycerol-3-phosphate dehydrogenase complex	11	0	0.02	0.92461
GO:0005911	cell-cell junction	495	1	1.11	0.92471
GO:0016507	mitochondrial fatty acid beta-oxidation multienzyme complex	4	0	0.01	0.92633
GO:0036125	fatty acid beta-oxidation multienzyme complex	4	0	0.01	0.92633
GO:0009330	DNA topoisomerase complex (ATP-hydrolyzing)	4	0	0.01	0.92643
GO:0031512	motile cilium	4	0	0.01	0.92752
GO:0044428	nuclear part	3069	10	6.86	0.92802
GO:0043197	dendritic spine	72	0	0.16	0.92886
GO:0044309	neuron spine	72	0	0.16	0.92886
GO:0044327	dendritic spine head	15	0	0.03	0.93032
GO:0098589	membrane region	971	4	2.17	0.93084
GO:0043005	neuron projection	748	1	1.67	0.93149
GO:0043190	ATP-binding cassette (ABC) transporter complex	7	0	0.02	0.93165
GO:0005971	ribonucleoside-diphosphate reductase complex	3	0	0.01	0.93213
GO:0030140	trans-Golgi network transport vesicle	20	0	0.04	0.93353
GO:0032983	kainate selective glutamate receptor complex	1	0	0	0.93729
GO:0016011	dystroglycan complex	10	0	0.02	0.9378
GO:0016012	sarcoglycan complex	10	0	0.02	0.9378
GO:0005697	telomerase holoenzyme complex	6	0	0.01	0.93816
GO:0030125	clathrin vesicle coat	18	0	0.04	0.93998
GO:0031090	organelle membrane	2675	5	5.98	0.9417
GO:0035371	microtubule plus-end	7	0	0.02	0.94282
GO:0005818	aster	3	0	0.01	0.94513
GO:0000235	astral microtubule	3	0	0.01	0.94513
GO:0060417	yolk	3	0	0.01	0.94668
GO:0060418	yolk plasma	3	0	0.01	0.94668
GO:0060170	ciliary membrane	58	0	0.13	0.94705
GO:0031252	cell leading edge	595	2	1.33	0.94883
GO:0012510	trans-Golgi network transport vesicle membrane	15	0	0.03	0.94973
GO:0030130	clathrin coat of trans-Golgi network vesicle	15	0	0.03	0.94973
GO:0008278	cohesin complex	13	0	0.03	0.94992
GO:0030893	meiotic cohesin complex	13	0	0.03	0.94992
GO:0000139	Golgi membrane	494	0	1.1	0.95028
GO:0019005	SCF ubiquitin ligase complex	29	0	0.06	0.95235
GO:0030135	coated vesicle	292	1	0.65	0.95341
GO:0031251	PAN complex	7	0	0.02	0.95393
GO:0031526	brush border membrane	1	0	0	0.95445
GO:0042622	photoreceptor outer segment membrane	15	0	0.03	0.9545
GO:0000177	cytoplasmic exosome (RNase complex)	12	0	0.03	0.95692
GO:0045254	pyruvate dehydrogenase complex	1	0	0	0.95924
GO:0035517	PR-DUB complex	4	0	0.01	0.95926
GO:0005759	mitochondrial matrix	112	0	0.25	0.96069
GO:0043220	Schmidt-Lanterman incisure	6	0	0.01	0.96089
GO:0043218	compact myelin	6	0	0.01	0.96089
GO:0035749	myelin sheath adaxonal region	6	0	0.01	0.96089
GO:0005775	vacuolar lumen	5	0	0.01	0.96097
GO:0043202	lysosomal lumen	5	0	0.01	0.96097
GO:0005960	glycine cleavage complex	1	0	0	0.96176
GO:0030315	T-tubule	37	0	0.08	0.96406
GO:0008024	cyclin/CDK positive transcription elongation factor complex	2	0	0	0.96471
GO:0030136	clathrin-coated vesicle	242	1	0.54	0.96728
GO:1990204	oxidoreductase complex	33	0	0.07	0.97729
GO:0000315	organellar large ribosomal subunit	8	0	0.02	0.97816
GO:0005762	mitochondrial large ribosomal subunit	8	0	0.02	0.97816
GO:0005787	signal peptidase complex	6	0	0.01	0.9784
GO:0043219	lateral loop	3	0	0.01	0.98025
GO:0033267	axon part	43	0	0.1	0.9809
GO:0030667	secretory granule membrane	13	0	0.03	0.98196
GO:0035267	NuA4 histone acetyltransferase complex	77	0	0.17	0.98411
GO:0005965	protein farnesyltransferase complex	1	0	0	0.98733
GO:0071601	sphere organelle	1	0	0	0.98829
GO:1902562	H4 histone acetyltransferase complex	79	0	0.18	0.9894
GO:0043189	H4/H2A histone acetyltransferase complex	79	0	0.18	0.9894
GO:0000777	condensed chromosome kinetochore	102	0	0.23	0.98957
GO:0000779	condensed chromosome, centromeric region	102	0	0.23	0.98957
GO:0005720	nuclear heterochromatin	8	0	0.02	0.99166
GO:0005954	calcium- and calmodulin-dependent protein kinase complex	20	0	0.04	0.99256
GO:0002080	acrosomal membrane	5	0	0.01	0.99303
GO:0000815	ESCRT III complex	4	0	0.01	0.99463
GO:0036452	ESCRT complex	4	0	0.01	0.99463
GO:0043083	synaptic cleft	1	0	0	0.995
GO:0031312	extrinsic component of organelle membrane	2	0	0	0.99662
GO:0031314	extrinsic component of mitochondrial inner membrane	2	0	0	0.99662
GO:0005742	mitochondrial outer membrane translocase complex	3	0	0.01	0.99745
GO:0002177	manchette	1	0	0	0.99864
GO:0090537	CERF complex	1	0	0	0.99869
GO:0005869	dynactin complex	10	0	0.02	0.99869
GO:0031010	ISWI-type complex	3	0	0.01	0.99919
GO:0016589	NURF complex	3	0	0.01	0.99919
GO:1902555	endoribonuclease complex	5	0	0.01	0.99939
GO:0000214	tRNA-intron endonuclease complex	5	0	0.01	0.99939
GO:0030990	intraciliary transport particle	7	0	0.02	0.9995
GO:0030991	intraciliary transport particle A	7	0	0.02	0.9995
GO:0009295	nucleoid	32	0	0.07	0.99994
GO:0045025	mitochondrial degradosome	3	0	0.01	0.99999
GO:0005575	cellular_component	29070	65	65	1

## Sheet: GO terms for MF
GO.ID	Term	Annotated	Significant	Expected	KS
GO:0003735	structural constituent of ribosome	203	3	0.57	2.7e-05
GO:0016936	galactoside binding	14	0	0.04	9e-05
GO:0019789	SUMO transferase activity	38	0	0.11	0.00015
GO:0004364	glutathione transferase activity	16	0	0.04	0.00016
GO:0005179	hormone activity	98	1	0.27	0.00019
GO:0005515	protein binding	11547	28	32.15	0.00031
GO:0003989	acetyl-CoA carboxylase activity	11	0	0.03	0.00064
GO:0005525	GTP binding	893	6	2.49	0.00097
GO:0003796	lysozyme activity	7	2	0.02	0.00107
GO:0003924	GTPase activity	488	2	1.36	0.00123
GO:0019904	protein domain specific binding	615	0	1.71	0.00127
GO:0016907	G-protein coupled acetylcholine receptor activity	10	0	0.03	0.0014
GO:0070140	SUMO-specific isopeptidase activity	4	0	0.01	0.00145
GO:0046923	ER retention sequence binding	8	0	0.02	0.00158
GO:0015288	porin activity	14	0	0.04	0.00163
GO:0000400	four-way junction DNA binding	6	0	0.02	0.00173
GO:0032137	guanine/thymine mispair binding	6	0	0.02	0.00173
GO:0032138	single base insertion or deletion binding	6	0	0.02	0.00173
GO:0016247	channel regulator activity	43	0	0.12	0.0037
GO:0005310	dicarboxylic acid transmembrane transporter activity	28	0	0.08	0.00384
GO:0042162	telomeric DNA binding	7	0	0.02	0.00423
GO:0097108	hedgehog family protein binding	4	0	0.01	0.00424
GO:0005119	smoothened binding	4	0	0.01	0.00424
GO:0000149	SNARE binding	36	0	0.1	0.00439
GO:0047750	cholestenol delta-isomerase activity	3	0	0.01	0.00443
GO:0030971	receptor tyrosine kinase binding	8	0	0.02	0.00454
GO:0005545	1-phosphatidylinositol binding	23	0	0.06	0.00457
GO:0004634	phosphopyruvate hydratase activity	9	0	0.03	0.00464
GO:0016859	cis-trans isomerase activity	53	0	0.15	0.00506
GO:0003729	mRNA binding	252	2	0.7	0.00539
GO:0004373	glycogen (starch) synthase activity	5	0	0.01	0.00581
GO:0043236	laminin binding	17	0	0.05	0.00608
GO:0003910	DNA ligase (ATP) activity	7	0	0.02	0.00619
GO:0004430	1-phosphatidylinositol 4-kinase activity	21	0	0.06	0.00625
GO:0004590	orotidine-5'-phosphate decarboxylase activity	3	0	0.01	0.00643
GO:0004588	orotate phosphoribosyltransferase activity	3	0	0.01	0.00643
GO:0050681	androgen receptor binding	55	0	0.15	0.0069
GO:0008536	Ran GTPase binding	55	0	0.15	0.00699
GO:0004064	arylesterase activity	3	0	0.01	0.00705
GO:0060072	large conductance calcium-activated potassium channel activity	9	0	0.03	0.00733
GO:0004075	biotin carboxylase activity	17	0	0.05	0.00735
GO:0004707	MAP kinase activity	56	0	0.16	0.00748
GO:0016746	transferase activity, transferring acyl groups	313	0	0.87	0.00793
GO:0005487	nucleocytoplasmic transporter activity	7	0	0.02	0.00797
GO:0008526	phosphatidylinositol transporter activity	12	0	0.03	0.00833
GO:0019902	phosphatase binding	147	0	0.41	0.00834
GO:0051428	peptide hormone receptor binding	6	0	0.02	0.0085
GO:0005375	copper ion transmembrane transporter activity	5	0	0.01	0.00851
GO:0071568	UFM1 transferase activity	3	0	0.01	0.00863
GO:0004308	exo-alpha-sialidase activity	15	0	0.04	0.00889
GO:0004999	vasoactive intestinal polypeptide receptor activity	11	0	0.03	0.00899
GO:0002162	dystroglycan binding	16	0	0.04	0.00937
GO:0003746	translation elongation factor activity	61	0	0.17	0.00938
GO:0034647	histone demethylase activity (H3-trimethyl-K4 specific)	10	0	0.03	0.00946
GO:0034648	histone demethylase activity (H3-dimethyl-K4 specific)	10	0	0.03	0.00946
GO:0032182	ubiquitin-like protein binding	129	0	0.36	0.00963
GO:0030295	protein kinase activator activity	38	0	0.11	0.01001
GO:0003917	DNA topoisomerase type I activity	6	0	0.02	0.01037
GO:0016620	oxidoreductase activity, acting on the aldehyde or oxo group of donors, NAD or NADP as acceptor	37	0	0.1	0.01046
GO:0070738	tubulin-glycine ligase activity	5	0	0.01	0.01082
GO:0070003	threonine-type peptidase activity	40	1	0.11	0.01202
GO:0004298	threonine-type endopeptidase activity	40	1	0.11	0.01202
GO:0015078	hydrogen ion transmembrane transporter activity	153	0	0.43	0.01227
GO:0001664	G-protein coupled receptor binding	169	2	0.47	0.01285
GO:0003684	damaged DNA binding	43	0	0.12	0.01285
GO:0031625	ubiquitin protein ligase binding	120	0	0.33	0.01286
GO:0044389	ubiquitin-like protein ligase binding	120	0	0.33	0.01286
GO:0032183	SUMO binding	14	0	0.04	0.01286
GO:1901505	carbohydrate derivative transporter activity	62	0	0.17	0.01444
GO:0019905	syntaxin binding	29	0	0.08	0.0147
GO:0008476	protein-tyrosine sulfotransferase activity	6	0	0.02	0.0156
GO:0035184	histone threonine kinase activity	50	0	0.14	0.01585
GO:0043121	neurotrophin binding	38	0	0.11	0.01588
GO:0004605	phosphatidate cytidylyltransferase activity	4	0	0.01	0.01625
GO:0003979	UDP-glucose 6-dehydrogenase activity	4	0	0.01	0.01631
GO:0016712	oxidoreductase activity, acting on paired donors, with incorporation or reduction of molecular oxygen, reduced flavin or flavoprotein as one donor, and incorporation of one atom of oxygen	41	1	0.11	0.01633
GO:0050694	galactose 3-O-sulfotransferase activity	5	0	0.01	0.01661
GO:0001733	galactosylceramide sulfotransferase activity	5	0	0.01	0.01661
GO:0004825	methionine-tRNA ligase activity	5	0	0.01	0.01715
GO:0010485	H4 histone acetyltransferase activity	13	0	0.04	0.01736
GO:0004332	fructose-bisphosphate aldolase activity	10	0	0.03	0.01797
GO:0043395	heparan sulfate proteoglycan binding	28	0	0.08	0.01832
GO:0005047	signal recognition particle binding	4	0	0.01	0.01838
GO:0051019	mitogen-activated protein kinase binding	4	0	0.01	0.01869
GO:0004949	cannabinoid receptor activity	4	0	0.01	0.01875
GO:0031704	apelin receptor binding	2	0	0.01	0.01999
GO:0016802	trialkylsulfonium hydrolase activity	8	0	0.02	0.02031
GO:0004013	adenosylhomocysteinase activity	8	0	0.02	0.02031
GO:0070538	oleic acid binding	4	0	0.01	0.02061
GO:0033814	propanoyl-CoA C-acyltransferase activity	4	0	0.01	0.02061
GO:0036042	long-chain fatty acyl-CoA binding	4	0	0.01	0.02061
GO:0051087	chaperone binding	15	1	0.04	0.02071
GO:0005110	frizzled-2 binding	4	0	0.01	0.02095
GO:0004065	arylsulfatase activity	8	0	0.02	0.02152
GO:0016530	metallochaperone activity	4	0	0.01	0.02152
GO:0005030	neurotrophin receptor activity	40	0	0.11	0.02157
GO:0035403	histone kinase activity (H3-T6 specific)	48	0	0.13	0.02198
GO:0051119	sugar transmembrane transporter activity	30	0	0.08	0.02215
GO:0016832	aldehyde-lyase activity	12	0	0.03	0.02221
GO:0070566	adenylyltransferase activity	27	0	0.08	0.02243
GO:0042826	histone deacetylase binding	37	0	0.1	0.02272
GO:0017166	vinculin binding	5	0	0.01	0.02328
GO:0051435	BH4 domain binding	5	0	0.01	0.02328
GO:0051400	BH domain binding	5	0	0.01	0.02328
GO:0042731	PH domain binding	34	0	0.09	0.02402
GO:0019003	GDP binding	127	0	0.35	0.02435
GO:0008174	mRNA methyltransferase activity	8	0	0.02	0.02497
GO:0030395	lactose binding	11	0	0.03	0.02605
GO:0048030	disaccharide binding	11	0	0.03	0.02605
GO:0051139	metal ion:proton antiporter activity	3	0	0.01	0.02642
GO:0004143	diacylglycerol kinase activity	25	0	0.07	0.02681
GO:0004826	phenylalanine-tRNA ligase activity	8	1	0.02	0.02685
GO:0015295	solute:proton symporter activity	9	0	0.03	0.02686
GO:0005351	sugar:proton symporter activity	9	0	0.03	0.02686
GO:0005402	cation:sugar symporter activity	9	0	0.03	0.02686
GO:0097110	scaffold protein binding	5	0	0.01	0.02776
GO:0043130	ubiquitin binding	119	0	0.33	0.02876
GO:0015145	monosaccharide transmembrane transporter activity	21	0	0.06	0.02919
GO:0015149	hexose transmembrane transporter activity	21	0	0.06	0.02919
GO:0017081	chloride channel regulator activity	10	0	0.03	0.02938
GO:0019209	kinase activator activity	42	0	0.12	0.03083
GO:0005338	nucleotide-sugar transmembrane transporter activity	7	0	0.02	0.03198
GO:0008384	IkappaB kinase activity	3	0	0.01	0.03215
GO:0030306	ADP-ribosylation factor binding	12	0	0.03	0.03225
GO:0031014	troponin T binding	20	0	0.06	0.03254
GO:0008443	phosphofructokinase activity	37	0	0.1	0.03342
GO:0003690	double-stranded DNA binding	251	0	0.7	0.03363
GO:0019531	oxalate transmembrane transporter activity	2	0	0.01	0.03367
GO:0046912	transferase activity, transferring acyl groups, acyl groups converted into alkyl on transfer	10	0	0.03	0.03404
GO:0005537	mannose binding	10	0	0.03	0.03506
GO:0045294	alpha-catenin binding	19	0	0.05	0.03545
GO:0008449	N-acetylglucosamine-6-sulfatase activity	17	0	0.05	0.03548
GO:0008252	nucleotidase activity	15	0	0.04	0.03548
GO:0008253	5'-nucleotidase activity	15	0	0.04	0.03548
GO:0016877	ligase activity, forming carbon-sulfur bonds	26	0	0.07	0.0355
GO:0003755	peptidyl-prolyl cis-trans isomerase activity	39	0	0.11	0.03556
GO:0008187	poly-pyrimidine tract binding	46	0	0.13	0.03573
GO:0052654	L-leucine transaminase activity	2	0	0.01	0.03577
GO:0052655	L-valine transaminase activity	2	0	0.01	0.03577
GO:0052656	L-isoleucine transaminase activity	2	0	0.01	0.03577
GO:0004084	branched-chain-amino-acid transaminase activity	2	0	0.01	0.03577
GO:0016212	kynurenine-oxoglutarate transaminase activity	4	0	0.01	0.03592
GO:0036137	kynurenine aminotransferase activity	4	0	0.01	0.03592
GO:0016709	oxidoreductase activity, acting on paired donors, with incorporation or reduction of molecular oxygen, NAD(P)H as one donor, and incorporation of one atom of oxygen	38	0	0.11	0.03657
GO:0031435	mitogen-activated protein kinase kinase kinase binding	50	0	0.14	0.03733
GO:0004464	leukotriene-C4 synthase activity	2	0	0.01	0.03793
GO:0016408	C-acyltransferase activity	12	0	0.03	0.03802
GO:0004991	parathyroid hormone receptor activity	3	0	0.01	0.03804
GO:0008198	ferrous iron binding	4	0	0.01	0.03854
GO:0004568	chitinase activity	4	0	0.01	0.03914
GO:0071855	neuropeptide receptor binding	11	0	0.03	0.03999
GO:0008892	guanine deaminase activity	2	0	0.01	0.04101
GO:0004609	phosphatidylserine decarboxylase activity	2	0	0.01	0.04194
GO:0004359	glutaminase activity	8	0	0.02	0.04221
GO:0047044	androstan-3-alpha,17-beta-diol dehydrogenase activity	2	0	0.01	0.04263
GO:0016428	tRNA (cytosine-5-)-methyltransferase activity	4	0	0.01	0.04268
GO:0008757	S-adenosylmethionine-dependent methyltransferase activity	178	1	0.5	0.04299
GO:0047598	7-dehydrocholesterol reductase activity	3	0	0.01	0.04331
GO:0042288	MHC class I protein binding	7	0	0.02	0.04365
GO:0070733	protein adenylyltransferase activity	2	0	0.01	0.04376
GO:0008495	protoheme IX farnesyltransferase activity	2	0	0.01	0.04394
GO:0000978	RNA polymerase II core promoter proximal region sequence-specific DNA binding	15	0	0.04	0.04405
GO:0003727	single-stranded RNA binding	132	0	0.37	0.04416
GO:0008442	3-hydroxyisobutyrate dehydrogenase activity	4	0	0.01	0.0446
GO:0050815	phosphoserine residue binding	3	0	0.01	0.04481
GO:0008963	phospho-N-acetylmuramoyl-pentapeptide-transferase activity	2	0	0.01	0.04502
GO:0019207	kinase regulator activity	111	0	0.31	0.04536
GO:0016289	CoA hydrolase activity	2	0	0.01	0.04544
GO:0003714	transcription corepressor activity	137	0	0.38	0.0455
GO:0001227	transcriptional repressor activity, RNA polymerase II transcription regulatory region sequence-specific binding	23	0	0.06	0.04582
GO:0001078	transcriptional repressor activity, RNA polymerase II core promoter proximal region sequence-specific binding	23	0	0.06	0.04582
GO:0050152	omega-amidase activity	3	0	0.01	0.04593
GO:0047315	kynurenine-glyoxylate transaminase activity	2	0	0.01	0.04628
GO:0035374	chondroitin sulfate binding	8	0	0.02	0.04659
GO:0033691	sialic acid binding	8	0	0.02	0.04659
GO:0030296	protein tyrosine kinase activator activity	8	0	0.02	0.04659
GO:0030297	transmembrane receptor protein tyrosine kinase activator activity	8	0	0.02	0.04659
GO:0016427	tRNA (cytosine) methyltransferase activity	8	0	0.02	0.04677
GO:0033764	steroid dehydrogenase activity, acting on the CH-OH group of donors, NAD or NADP as acceptor	28	0	0.08	0.04682
GO:0004482	mRNA (guanine-N7-)-methyltransferase activity	3	0	0.01	0.04735
GO:0005086	ARF guanyl-nucleotide exchange factor activity	29	0	0.08	0.0474
GO:0048406	nerve growth factor binding	11	0	0.03	0.04762
GO:0003707	steroid hormone receptor activity	186	0	0.52	0.04804
GO:0047623	adenosine-phosphate deaminase activity	7	0	0.02	0.04836
GO:0003876	AMP deaminase activity	7	0	0.02	0.04836
GO:1901476	carbohydrate transporter activity	45	0	0.13	0.04874
GO:0015144	carbohydrate transmembrane transporter activity	45	0	0.13	0.04874
GO:0016765	transferase activity, transferring alkyl or aryl (other than methyl) groups	49	2	0.14	0.04875
GO:0004652	polynucleotide adenylyltransferase activity	15	0	0.04	0.04907
GO:0008568	microtubule-severing ATPase activity	7	0	0.02	0.04908
GO:0043995	histone acetyltransferase activity (H4-K5 specific)	6	0	0.02	0.04933
GO:0043996	histone acetyltransferase activity (H4-K8 specific)	6	0	0.02	0.04933
GO:0046972	histone acetyltransferase activity (H4-K16 specific)	6	0	0.02	0.04933
GO:0008289	lipid binding	1241	1	3.46	0.04957
GO:0000977	RNA polymerase II regulatory region sequence-specific DNA binding	96	0	0.27	0.04967
GO:0001012	RNA polymerase II regulatory region DNA binding	96	0	0.27	0.04967
GO:0043495	protein anchor	43	0	0.12	0.05041
GO:0015932	nucleobase-containing compound transmembrane transporter activity	56	0	0.16	0.05051
GO:0042813	Wnt-activated receptor activity	45	0	0.13	0.05061
GO:0042169	SH2 domain binding	89	0	0.25	0.0507
GO:0005355	glucose transmembrane transporter activity	19	0	0.05	0.0508
GO:0004939	beta-adrenergic receptor activity	11	0	0.03	0.05127
GO:0010181	FMN binding	26	0	0.07	0.05209
GO:0004478	methionine adenosyltransferase activity	6	2	0.02	0.05241
GO:0070410	co-SMAD binding	16	0	0.04	0.05249
GO:0004345	glucose-6-phosphate dehydrogenase activity	2	0	0.01	0.05262
GO:0004222	metalloendopeptidase activity	172	0	0.48	0.05296
GO:0016493	C-C chemokine receptor activity	4	0	0.01	0.05401
GO:0005184	neuropeptide hormone activity	9	0	0.03	0.05598
GO:0000979	RNA polymerase II core promoter sequence-specific DNA binding	40	0	0.11	0.05617
GO:0043394	proteoglycan binding	31	0	0.09	0.05632
GO:0003730	mRNA 3'-UTR binding	99	0	0.28	0.05706
GO:0017153	sodium:dicarboxylate symporter activity	23	0	0.06	0.05734
GO:0004348	glucosylceramidase activity	4	0	0.01	0.05761
GO:0005523	tropomyosin binding	15	0	0.04	0.05877
GO:0004947	bradykinin receptor activity	4	0	0.01	0.05901
GO:0036002	pre-mRNA binding	6	0	0.02	0.05906
GO:0004129	cytochrome-c oxidase activity	25	0	0.07	0.05906
GO:0015002	heme-copper terminal oxidase activity	25	0	0.07	0.05906
GO:0016675	oxidoreductase activity, acting on a heme group of donors	25	0	0.07	0.05906
GO:0016676	oxidoreductase activity, acting on a heme group of donors, oxygen as acceptor	25	0	0.07	0.05906
GO:0004697	protein kinase C activity	64	0	0.18	0.05925
GO:0005159	insulin-like growth factor receptor binding	40	0	0.11	0.05945
GO:0035605	peptidyl-cysteine S-nitrosylase activity	3	0	0.01	0.05952
GO:0004365	glyceraldehyde-3-phosphate dehydrogenase (NAD+) (phosphorylating) activity	3	0	0.01	0.05952
GO:0070095	fructose-6-phosphate binding	2	0	0.01	0.06035
GO:0070061	fructose binding	2	0	0.01	0.06035
GO:0051429	corticotropin-releasing hormone receptor binding	2	0	0.01	0.06066
GO:0051431	corticotropin-releasing hormone receptor 2 binding	2	0	0.01	0.06066
GO:0017188	aspartate N-acetyltransferase activity	2	0	0.01	0.06078
GO:0003878	ATP citrate synthase activity	6	0	0.02	0.0608
GO:0008092	cytoskeletal protein binding	1840	7	5.12	0.06145
GO:0016878	acid-thiol ligase activity	21	0	0.06	0.06196
GO:0019206	nucleoside kinase activity	21	0	0.06	0.062
GO:0005094	Rho GDP-dissociation inhibitor activity	5	0	0.01	0.06211
GO:0016918	retinal binding	9	0	0.03	0.0623
GO:0003726	double-stranded RNA adenosine deaminase activity	4	0	0.01	0.06275
GO:0070567	cytidylyltransferase activity	10	0	0.03	0.06315
GO:0070735	protein-glycine ligase activity	7	0	0.02	0.06315
GO:0016747	transferase activity, transferring acyl groups other than amino-acyl groups	203	0	0.57	0.06375
GO:0004819	glutamine-tRNA ligase activity	2	0	0.01	0.0646
GO:0008747	N-acetylneuraminate lyase activity	2	0	0.01	0.06488
GO:0016778	diphosphotransferase activity	7	0	0.02	0.06502
GO:0005109	frizzled binding	64	1	0.18	0.06526
GO:0004127	cytidylate kinase activity	4	0	0.01	0.0657
GO:0005251	delayed rectifier potassium channel activity	75	0	0.21	0.06577
GO:0004017	adenylate kinase activity	7	0	0.02	0.06607
GO:0015172	acidic amino acid transmembrane transporter activity	3	0	0.01	0.06647
GO:0005313	L-glutamate transmembrane transporter activity	3	0	0.01	0.06647
GO:0005085	guanyl-nucleotide exchange factor activity	374	0	1.04	0.06661
GO:0003834	beta-carotene 15,15'-monooxygenase activity	13	0	0.04	0.06675
GO:0005344	oxygen transporter activity	32	0	0.09	0.06702
GO:0008656	cysteine-type endopeptidase activator activity involved in apoptotic process	4	0	0.01	0.06741
GO:0016505	peptidase activator activity involved in apoptotic process	4	0	0.01	0.06741
GO:0004003	ATP-dependent DNA helicase activity	32	0	0.09	0.06762
GO:0004467	long-chain fatty acid-CoA ligase activity	4	0	0.01	0.06825
GO:0015922	aspartate oxidase activity	3	0	0.01	0.06909
GO:0008445	D-aspartate oxidase activity	3	0	0.01	0.06909
GO:0016801	hydrolase activity, acting on ether bonds	17	0	0.05	0.0692
GO:0030545	receptor regulator activity	68	0	0.19	0.06937
GO:0070325	lipoprotein particle receptor binding	5	0	0.01	0.06962
GO:0050750	low-density lipoprotein particle receptor binding	5	0	0.01	0.06962
GO:0001106	RNA polymerase II transcription corepressor activity	26	0	0.07	0.06968
GO:0017089	glycolipid transporter activity	6	0	0.02	0.06974
GO:0004411	homogentisate 1,2-dioxygenase activity	2	0	0.01	0.0701
GO:0030942	endoplasmic reticulum signal peptide binding	3	0	0.01	0.0707
GO:0017080	sodium channel regulator activity	19	0	0.05	0.07105
GO:0008093	cytoskeletal adaptor activity	22	0	0.06	0.07131
GO:0015485	cholesterol binding	15	0	0.04	0.0714
GO:0017147	Wnt-protein binding	97	1	0.27	0.07144
GO:0001047	core promoter binding	49	0	0.14	0.07168
GO:0008240	tripeptidyl-peptidase activity	3	0	0.01	0.07189
GO:0001614	purinergic nucleotide receptor activity	53	0	0.15	0.0719
GO:0016502	nucleotide receptor activity	53	0	0.15	0.0719
GO:0004602	glutathione peroxidase activity	8	0	0.02	0.073
GO:0019887	protein kinase regulator activity	97	0	0.27	0.07361
GO:0004559	alpha-mannosidase activity	33	0	0.09	0.07386
GO:0015018	galactosylgalactosylxylosylprotein 3-beta-glucuronosyltransferase activity	5	0	0.01	0.07608
GO:0004046	aminoacylase activity	4	0	0.01	0.0765
GO:0070273	phosphatidylinositol-4-phosphate binding	2	0	0.01	0.0766
GO:0004499	N,N-dimethylaniline monooxygenase activity	8	0	0.02	0.0767
GO:0045296	cadherin binding	38	0	0.11	0.07734
GO:0070063	RNA polymerase binding	18	0	0.05	0.07746
GO:0000993	RNA polymerase II core binding	18	0	0.05	0.07746
GO:0043175	RNA polymerase core enzyme binding	18	0	0.05	0.07746
GO:0001098	basal transcription machinery binding	18	0	0.05	0.07746
GO:0001099	basal RNA polymerase II transcription machinery binding	18	0	0.05	0.07746
GO:0004775	succinate-CoA ligase (ADP-forming) activity	8	0	0.02	0.07758
GO:0019776	Atg8 ligase activity	2	0	0.01	0.07777
GO:0019777	Atg12 transferase activity	2	0	0.01	0.07777
GO:0005527	macrolide binding	18	0	0.05	0.07784
GO:0005528	FK506 binding	18	0	0.05	0.07784
GO:0005200	structural constituent of cytoskeleton	105	2	0.29	0.07806
GO:0004824	lysine-tRNA ligase activity	3	0	0.01	0.07848
GO:0019903	protein phosphatase binding	96	0	0.27	0.07921
GO:0008188	neuropeptide receptor activity	62	0	0.17	0.07929
GO:0004849	uridine kinase activity	13	0	0.04	0.07929
GO:0000247	C-8 sterol isomerase activity	2	0	0.01	0.07936
GO:0003883	CTP synthase activity	5	0	0.01	0.08004
GO:0004812	aminoacyl-tRNA ligase activity	84	1	0.23	0.0804
GO:0019899	enzyme binding	1403	3	3.91	0.08044
GO:0008094	DNA-dependent ATPase activity	60	0	0.17	0.0812
GO:0004994	somatostatin receptor activity	13	0	0.04	0.08153
GO:0004616	phosphogluconate dehydrogenase (decarboxylating) activity	6	0	0.02	0.08173
GO:0015379	potassium:chloride symporter activity	11	0	0.03	0.08201
GO:0005185	neurohypophyseal hormone activity	3	0	0.01	0.08283
GO:0000987	core promoter proximal region sequence-specific DNA binding	52	0	0.14	0.08295
GO:0001159	core promoter proximal region DNA binding	52	0	0.14	0.08295
GO:0016875	ligase activity, forming carbon-oxygen bonds	86	1	0.24	0.08305
GO:0016876	ligase activity, forming aminoacyl-tRNA and related compounds	86	1	0.24	0.08305
GO:0030621	U4 snRNA binding	2	0	0.01	0.08459
GO:0043008	ATP-dependent protein binding	2	0	0.01	0.08459
GO:0030337	DNA polymerase processivity factor activity	3	0	0.01	0.08536
GO:0008266	poly(U) RNA binding	32	0	0.09	0.08585
GO:0004846	urate oxidase activity	2	0	0.01	0.08595
GO:0016661	oxidoreductase activity, acting on other nitrogenous compounds as donors	2	0	0.01	0.08595
GO:0016663	oxidoreductase activity, acting on other nitrogenous compounds as donors, oxygen as acceptor	2	0	0.01	0.08595
GO:0045499	chemorepellent activity	50	0	0.14	0.08598
GO:0030548	acetylcholine receptor regulator activity	24	0	0.07	0.08619
GO:0045295	gamma-catenin binding	32	0	0.09	0.0862
GO:0016903	oxidoreductase activity, acting on the aldehyde or oxo group of donors	53	0	0.15	0.08643
GO:0016651	oxidoreductase activity, acting on NAD(P)H	68	0	0.19	0.08672
GO:0008607	phosphorylase kinase regulator activity	7	0	0.02	0.08689
GO:0004743	pyruvate kinase activity	8	0	0.02	0.0875
GO:0030955	potassium ion binding	8	0	0.02	0.0875
GO:0003872	6-phosphofructokinase activity	16	0	0.04	0.08839
GO:0030374	ligand-dependent nuclear receptor transcription coactivator activity	74	0	0.21	0.08882
GO:0070492	oligosaccharide binding	27	0	0.08	0.08921
GO:0046921	alpha-(1->6)-fucosyltransferase activity	8	0	0.02	0.08926
GO:0008424	glycoprotein 6-alpha-L-fucosyltransferase activity	8	0	0.02	0.08926
GO:0060590	ATPase regulator activity	19	0	0.05	0.08943
GO:0005026	transforming growth factor beta receptor activity, type II	3	0	0.01	0.08962
GO:0030546	receptor activator activity	56	0	0.16	0.09165
GO:0005125	cytokine activity	78	1	0.22	0.09173
GO:0048403	brain-derived neurotrophic factor binding	10	0	0.03	0.09286
GO:0010465	nerve growth factor receptor activity	10	0	0.03	0.09286
GO:0060175	brain-derived neurotrophic factor-activated receptor activity	10	0	0.03	0.09286
GO:0016798	hydrolase activity, acting on glycosyl bonds	177	2	0.49	0.09342
GO:0032794	GTPase activating protein binding	2	0	0.01	0.09358
GO:0005272	sodium channel activity	76	0	0.21	0.09367
GO:0048029	monosaccharide binding	81	0	0.23	0.09463
GO:0000049	tRNA binding	31	0	0.09	0.09481
GO:0004497	monooxygenase activity	230	3	0.64	0.09492
GO:0052832	inositol monophosphate 3-phosphatase activity	3	0	0.01	0.09533
GO:0052833	inositol monophosphate 4-phosphatase activity	3	0	0.01	0.09533
GO:0008525	phosphatidylcholine transporter activity	4	0	0.01	0.09559
GO:0004940	beta1-adrenergic receptor activity	2	0	0.01	0.09574
GO:0004526	ribonuclease P activity	2	0	0.01	0.09587
GO:0005128	erythropoietin receptor binding	2	0	0.01	0.09589
GO:0016833	oxo-acid-lyase activity	4	0	0.01	0.09653
GO:0016787	hydrolase activity	5395	28	15.02	0.09678
GO:0003676	nucleic acid binding	5527	6	15.39	0.09679
GO:0004982	N-formyl peptide receptor activity	9	0	0.03	0.09697
GO:0035276	ethanol binding	2	0	0.01	0.09721
GO:0004699	calcium-independent protein kinase C activity	2	0	0.01	0.09721
GO:0003682	chromatin binding	634	0	1.77	0.09759
GO:0000403	Y-form DNA binding	2	0	0.01	0.09804
GO:0000404	heteroduplex DNA loop binding	2	0	0.01	0.09804
GO:0000406	double-strand/single-strand DNA junction binding	2	0	0.01	0.09804
GO:0032404	mismatch repair complex binding	8	0	0.02	0.09891
GO:0005178	integrin binding	18	1	0.05	0.09992
GO:0004053	arginase activity	2	0	0.01	0.10066
GO:0004820	glycine-tRNA ligase activity	4	0	0.01	0.10073
GO:0004057	arginyltransferase activity	2	0	0.01	0.10153
GO:0003906	DNA-(apurinic or apyrimidinic site) lyase activity	7	0	0.02	0.10162
GO:0019205	nucleobase-containing compound kinase activity	53	0	0.15	0.10174
GO:0031683	G-protein beta/gamma-subunit complex binding	49	0	0.14	0.10276
GO:0016206	catechol O-methyltransferase activity	4	0	0.01	0.10338
GO:0003677	DNA binding	3399	1	9.46	0.10361
GO:0008135	translation factor activity, RNA binding	220	0	0.61	0.1037
GO:0008670	2,4-dienoyl-CoA reductase (NADPH) activity	3	0	0.01	0.10412
GO:0008270	zinc ion binding	2158	8	6.01	0.10461
GO:0016830	carbon-carbon lyase activity	78	0	0.22	0.10496
GO:0030729	acetoacetate-CoA ligase activity	4	0	0.01	0.1055
GO:0001888	glucuronyl-galactosyl-proteoglycan 4-alpha-N-acetylglucosaminyltransferase activity	3	0	0.01	0.10596
GO:0008083	growth factor activity	171	0	0.48	0.10653
GO:0046914	transition metal ion binding	2550	10	7.1	0.10662
GO:0004726	non-membrane spanning protein tyrosine phosphatase activity	5	0	0.01	0.10689
GO:0019825	oxygen binding	30	0	0.08	0.10703
GO:0001608	G-protein coupled nucleotide receptor activity	43	0	0.12	0.10738
GO:0045028	G-protein coupled purinergic nucleotide receptor activity	43	0	0.12	0.10738
GO:0004565	beta-galactosidase activity	4	0	0.01	0.10743
GO:0015924	mannosyl-oligosaccharide mannosidase activity	22	0	0.06	0.10841
GO:0004571	mannosyl-oligosaccharide 1,2-alpha-mannosidase activity	22	0	0.06	0.10841
GO:0043142	single-stranded DNA-dependent ATPase activity	3	0	0.01	0.10938
GO:0005018	platelet-derived growth factor alpha-receptor activity	3	0	0.01	0.11047
GO:0001103	RNA polymerase II repressing transcription factor binding	17	1	0.05	0.1112
GO:0001046	core promoter sequence-specific DNA binding	44	0	0.12	0.11151
GO:0008603	cAMP-dependent protein kinase regulator activity	19	0	0.05	0.11155
GO:0017095	heparan sulfate 6-O-sulfotransferase activity	7	0	0.02	0.11163
GO:0004104	cholinesterase activity	10	0	0.03	0.11166
GO:0033677	DNA/RNA helicase activity	3	0	0.01	0.1117
GO:0071535	RING-like zinc finger domain binding	5	0	0.01	0.11325
GO:0043398	HLH domain binding	5	0	0.01	0.11325
GO:1901677	phosphate transmembrane transporter activity	31	0	0.09	0.11349
GO:0005248	voltage-gated sodium channel activity	48	0	0.13	0.1136
GO:0043566	DNA binding	351	0	0.98	0.11371
GO:0042809	vitamin D receptor binding	3	0	0.01	0.11436
GO:0004792	thiosulfate sulfurtransferase activity	3	0	0.01	0.11537
GO:0004331	fructose-2,6-bisphosphate 2-phosphatase activity	23	0	0.06	0.11553
GO:0071949	FAD binding	8	0	0.02	0.11664
GO:0019841	retinol binding	10	0	0.03	0.11666
GO:0047429	nucleoside-triphosphate diphosphatase activity	3	0	0.01	0.1171
GO:0005126	cytokine receptor binding	134	1	0.37	0.11716
GO:0019239	deaminase activity	40	0	0.11	0.11716
GO:0019955	cytokine binding	59	0	0.16	0.11732
GO:0004659	prenyltransferase activity	20	0	0.06	0.11766
GO:0005089	Rho guanyl-nucleotide exchange factor activity	179	0	0.5	0.11846
GO:0031716	calcitonin receptor binding	2	0	0.01	0.1188
GO:0000982	transcription factor activity, RNA polymerase II core promoter proximal region sequence-specific binding	116	0	0.32	0.11884
GO:0043539	protein serine/threonine kinase activator activity	18	0	0.05	0.11907
GO:0016422	mRNA (2'-O-methyladenosine-N6-)-methyltransferase activity	4	0	0.01	0.11916
GO:0004553	hydrolase activity, hydrolyzing O-glycosyl compounds	153	2	0.43	0.12016
GO:0097016	L27 domain binding	2	0	0.01	0.12027
GO:0050251	retinol isomerase activity	12	0	0.03	0.12033
GO:0004133	glycogen debranching enzyme activity	5	0	0.01	0.12166
GO:0004134	4-alpha-glucanotransferase activity	5	0	0.01	0.12166
GO:0004135	amylo-alpha-1,6-glucosidase activity	5	0	0.01	0.12166
GO:0090599	alpha-glucosidase activity	5	0	0.01	0.12166
GO:0004823	leucine-tRNA ligase activity	8	0	0.02	0.12209
GO:0004030	aldehyde dehydrogenase [NAD(P)+] activity	2	0	0.01	0.12214
GO:0047485	protein N-terminus binding	56	0	0.16	0.12238
GO:0036442	hydrogen-exporting ATPase activity	40	0	0.11	0.12339
GO:0004457	lactate dehydrogenase activity	6	0	0.02	0.12344
GO:0004459	L-lactate dehydrogenase activity	6	0	0.02	0.12344
GO:0050254	rhodopsin kinase activity	11	0	0.03	0.1237
GO:0016701	oxidoreductase activity, acting on single donors with incorporation of molecular oxygen	105	0	0.29	0.12372
GO:0008430	selenium binding	23	0	0.06	0.12405
GO:0010859	calcium-dependent cysteine-type endopeptidase inhibitor activity	3	0	0.01	0.12462
GO:0004463	leukotriene-A4 hydrolase activity	3	0	0.01	0.12524
GO:0030165	PDZ domain binding	113	0	0.31	0.12556
GO:0004418	hydroxymethylbilane synthase activity	2	0	0.01	0.12573
GO:0016783	sulfurtransferase activity	8	0	0.02	0.12578
GO:0008115	sarcosine oxidase activity	2	0	0.01	0.12587
GO:0016647	oxidoreductase activity, acting on the CH-NH group of donors, oxygen as acceptor	2	0	0.01	0.12587
GO:0008853	exodeoxyribonuclease III activity	2	0	0.01	0.12635
GO:0003954	NADH dehydrogenase activity	27	0	0.08	0.12739
GO:0050136	NADH dehydrogenase (quinone) activity	27	0	0.08	0.12739
GO:0008137	NADH dehydrogenase (ubiquinone) activity	27	0	0.08	0.12739
GO:0016655	oxidoreductase activity, acting on NAD(P)H, quinone or similar compound as acceptor	27	0	0.08	0.12739
GO:0004383	guanylate cyclase activity	27	0	0.08	0.12778
GO:0004047	aminomethyltransferase activity	7	0	0.02	0.12814
GO:0004757	sepiapterin reductase activity	5	0	0.01	0.12855
GO:0030275	LRR domain binding	11	0	0.03	0.12894
GO:0019210	kinase inhibitor activity	22	0	0.06	0.12985
GO:0016885	ligase activity, forming carbon-carbon bonds	14	0	0.04	0.13001
GO:0004736	pyruvate carboxylase activity	3	0	0.01	0.13014
GO:0016811	hydrolase activity, acting on carbon-nitrogen (but not peptide) bonds, in linear amides	88	1	0.25	0.13016
GO:0047134	protein-disulfide reductase activity	2	0	0.01	0.13085
GO:0047150	betaine-homocysteine S-methyltransferase activity	3	0	0.01	0.13117
GO:0016426	tRNA (adenine) methyltransferase activity	2	0	0.01	0.13132
GO:0016429	tRNA (adenine-N1-)-methyltransferase activity	2	0	0.01	0.13132
GO:0016454	C-palmitoyltransferase activity	7	0	0.02	0.13163
GO:0004758	serine C-palmitoyltransferase activity	7	0	0.02	0.13163
GO:0050353	trimethyllysine dioxygenase activity	3	0	0.01	0.13166
GO:0031841	neuropeptide Y receptor binding	5	0	0.01	0.13166
GO:0031843	type 2 neuropeptide Y receptor binding	5	0	0.01	0.13166
GO:0030292	protein tyrosine kinase inhibitor activity	3	0	0.01	0.1323
GO:0016716	oxidoreductase activity, acting on paired donors, with incorporation or reduction of molecular oxygen, another compound as one donor, and incorporation of one atom of oxygen	12	0	0.03	0.1325
GO:0005496	steroid binding	91	0	0.25	0.13283
GO:0030791	arsenite methyltransferase activity	2	0	0.01	0.13291
GO:0015020	glucuronosyltransferase activity	19	0	0.05	0.1333
GO:0016812	hydrolase activity, acting on carbon-nitrogen (but not peptide) bonds, in cyclic amides	16	0	0.04	0.13395
GO:2001065	mannan binding	6	0	0.02	0.13398
GO:0000980	RNA polymerase II distal enhancer sequence-specific DNA binding	12	0	0.03	0.13425
GO:0030957	Tat protein binding	12	0	0.03	0.13436
GO:0003743	translation initiation factor activity	153	0	0.43	0.13462
GO:0005231	excitatory extracellular ligand-gated ion channel activity	187	0	0.52	0.13485
GO:0005337	nucleoside transmembrane transporter activity	47	0	0.13	0.13574
GO:0016933	extracellular-glycine-gated ion channel activity	56	0	0.16	0.13584
GO:0016934	extracellular-glycine-gated chloride channel activity	56	0	0.16	0.13584
GO:0005237	inhibitory extracellular ligand-gated ion channel activity	56	0	0.16	0.13584
GO:0030284	estrogen receptor activity	19	0	0.05	0.13592
GO:0042287	MHC protein binding	10	0	0.03	0.13605
GO:0015382	sodium:sulfate symporter activity	1	1	0	0.13626
GO:0003896	DNA primase activity	11	0	0.03	0.13747
GO:0003999	adenine phosphoribosyltransferase activity	1	0	0	0.13802
GO:0042285	xylosyltransferase activity	10	0	0.03	0.13856
GO:0035252	UDP-xylosyltransferase activity	10	0	0.03	0.13856
GO:0016741	transferase activity, transferring one-carbon groups	329	2	0.92	0.13895
GO:0004679	AMP-activated protein kinase activity	1	0	0	0.13934
GO:0004371	glycerone kinase activity	1	0	0	0.13985
GO:0001735	prenylcysteine oxidase activity	4	0	0.01	0.13991
GO:0033746	histone demethylase activity (H3-R2 specific)	3	0	0.01	0.14101
GO:0033749	histone demethylase activity (H4-R3 specific)	3	0	0.01	0.14101
GO:0031418	L-ascorbic acid binding	40	0	0.11	0.14135
GO:0003723	RNA binding	1273	4	3.54	0.14137
GO:0050459	ethanolamine-phosphate phospho-lyase activity	1	0	0	0.14146
GO:0016838	carbon-oxygen lyase activity, acting on phosphates	1	0	0	0.14146
GO:0048156	tau protein binding	1	0	0	0.14149
GO:0004088	carbamoyl-phosphate synthase (glutamine-hydrolyzing) activity	5	0	0.01	0.14177
GO:0004749	ribose phosphate diphosphokinase activity	5	0	0.01	0.14198
GO:0008168	methyltransferase activity	318	1	0.89	0.14221
GO:0031489	myosin V binding	1	0	0	0.14248
GO:0016831	carboxy-lyase activity	50	0	0.14	0.14302
GO:0005520	insulin-like growth factor binding	115	0	0.32	0.14358
GO:0019144	ADP-sugar diphosphatase activity	1	0	0	0.14362
GO:0034056	estrogen response element binding	2	0	0.01	0.14377
GO:0038052	RNA polymerase II transcription factor activity, estrogen-activated sequence-specific DNA binding	2	0	0.01	0.14377
GO:0004774	succinate-CoA ligase activity	11	0	0.03	0.14378
GO:0017069	snRNA binding	15	0	0.04	0.14403
GO:0032422	purine-rich negative regulatory element binding	1	0	0	0.14452
GO:0052744	phosphatidylinositol monophosphate phosphatase activity	9	0	0.03	0.14565
GO:0004438	phosphatidylinositol-3-phosphatase activity	9	0	0.03	0.14565
GO:0070411	I-SMAD binding	7	0	0.02	0.14609
GO:0016702	oxidoreductase activity, acting on single donors with incorporation of molecular oxygen, incorporation of two atoms of oxygen	103	0	0.29	0.14625
GO:0033164	glycolipid 6-alpha-mannosyltransferase activity	2	0	0.01	0.14631
GO:0004376	glycolipid mannosyltransferase activity	2	0	0.01	0.14631
GO:0004378	GDP-Man:Man1GlcNAc2-PP-Dol alpha-1,3-mannosyltransferase activity	2	0	0.01	0.14631
GO:0003840	obsolete gamma-glutamyltransferase activity	8	0	0.02	0.1464
GO:0035586	purinergic receptor activity	63	0	0.18	0.14662
GO:0071837	HMG box domain binding	14	0	0.04	0.14668
GO:0051117	ATPase binding	3	0	0.01	0.1467
GO:0003692	left-handed Z-DNA binding	5	0	0.01	0.14675
GO:0001565	phorbol ester receptor activity	5	0	0.01	0.14682
GO:0005484	SNAP receptor activity	26	0	0.07	0.14742
GO:0038046	enkephalin receptor activity	2	0	0.01	0.14806
GO:0016653	oxidoreductase activity, acting on NAD(P)H, heme protein as acceptor	17	0	0.05	0.14826
GO:0000988	transcription factor activity, protein binding	534	0	1.49	0.1483
GO:0044769	ATPase activity, coupled to transmembrane movement of ions, rotational mechanism	40	0	0.11	0.14886
GO:0004032	alditol:NADP+ 1-oxidoreductase activity	1	0	0	0.14922
GO:0008601	protein phosphatase regulator activity	45	0	0.13	0.15013
GO:0050733	RS domain binding	4	0	0.01	0.15041
GO:0008478	pyridoxal kinase activity	1	0	0	0.151
GO:0004713	protein tyrosine kinase activity	645	1	1.8	0.15104
GO:0080019	fatty-acyl-CoA reductase (alcohol-forming) activity	7	0	0.02	0.15109
GO:0035379	carbon dioxide transmembrane transporter activity	1	0	0	0.15113
GO:0004370	glycerol kinase activity	6	0	0.02	0.15115
GO:0016886	ligase activity, forming phosphoric ester bonds	10	0	0.03	0.15147
GO:0004422	hypoxanthine phosphoribosyltransferase activity	5	0	0.01	0.15178
GO:0002060	purine nucleobase binding	5	0	0.01	0.15178
GO:0002054	nucleobase binding	5	0	0.01	0.15178
GO:0004715	non-membrane spanning protein tyrosine kinase activity	88	0	0.25	0.15194
GO:0005003	ephrin receptor activity	138	0	0.38	0.15211
GO:0015578	mannose transmembrane transporter activity	2	0	0.01	0.15215
GO:0016835	carbon-oxygen lyase activity	68	0	0.19	0.15231
GO:0002151	G-quadruplex RNA binding	1	0	0	0.15291
GO:0005088	Ras guanyl-nucleotide exchange factor activity	199	0	0.55	0.15294
GO:0036440	citrate synthase activity	3	0	0.01	0.15303
GO:0004108	citrate (Si)-synthase activity	3	0	0.01	0.15303
GO:0019201	nucleotide kinase activity	15	0	0.04	0.1532
GO:0003689	DNA clamp loader activity	1	0	0	0.15388
GO:0033170	protein-DNA loading ATPase activity	1	0	0	0.15388
GO:0046920	alpha-(1->3)-fucosyltransferase activity	4	0	0.01	0.15393
GO:0035251	UDP-glucosyltransferase activity	16	0	0.04	0.15493
GO:0009384	N-acylmannosamine kinase activity	1	0	0	0.15548
GO:0008761	UDP-N-acetylglucosamine 2-epimerase activity	1	0	0	0.15548
GO:0003873	6-phosphofructo-2-kinase activity	21	0	0.06	0.15583
GO:0008175	tRNA methyltransferase activity	16	0	0.04	0.15609
GO:0015211	purine nucleoside transmembrane transporter activity	37	0	0.1	0.15622
GO:0030246	carbohydrate binding	302	0	0.84	0.15629
GO:0047800	cysteamine dioxygenase activity	4	0	0.01	0.15649
GO:0004523	RNA-DNA hybrid ribonuclease activity	2	0	0.01	0.15739
GO:0004941	beta2-adrenergic receptor activity	4	0	0.01	0.15755
GO:0016229	steroid dehydrogenase activity	35	0	0.1	0.15794
GO:0015645	fatty acid ligase activity	5	0	0.01	0.15837
GO:0034046	poly(G) binding	4	0	0.01	0.1584
GO:0008191	metalloendopeptidase inhibitor activity	8	0	0.02	0.15843
GO:0048551	enzyme inhibitor activity	8	0	0.02	0.15843
GO:0050291	sphingosine N-acyltransferase activity	4	0	0.01	0.15848
GO:0005543	phospholipid binding	925	0	2.58	0.15882
GO:0004657	proline dehydrogenase activity	4	0	0.01	0.15915
GO:0035381	ATP-gated ion channel activity	10	0	0.03	0.15977
GO:0004931	extracellular ATP-gated cation channel activity	10	0	0.03	0.15977
GO:0047045	testosterone 17-beta-dehydrogenase (NADP+) activity	1	0	0	0.16045
GO:0004649	poly(ADP-ribose) glycohydrolase activity	2	0	0.01	0.16117
GO:0038036	sphingosine-1-phosphate receptor activity	11	0	0.03	0.16134
GO:0016645	oxidoreductase activity, acting on the CH-NH group of donors	31	0	0.09	0.16139
GO:0048027	mRNA 5'-UTR binding	19	0	0.05	0.16189
GO:0004311	farnesyltranstransferase activity	3	0	0.01	0.16226
GO:0032934	sterol binding	21	0	0.06	0.16444
GO:0019807	aspartoacylase activity	2	0	0.01	0.16446
GO:0004520	endodeoxyribonuclease activity	33	0	0.09	0.16507
GO:0008374	O-acyltransferase activity	60	0	0.17	0.16636
GO:0008173	RNA methyltransferase activity	33	0	0.09	0.16651
GO:0008026	ATP-dependent helicase activity	168	1	0.47	0.16696
GO:0070035	purine NTP-dependent helicase activity	168	1	0.47	0.16696
GO:0005201	extracellular matrix structural constituent	88	1	0.25	0.16737
GO:0046539	histamine N-methyltransferase activity	1	0	0	0.16782
GO:0033829	O-fucosylpeptide 3-beta-N-acetylglucosaminyltransferase activity	6	0	0.02	0.16924
GO:0004372	glycine hydroxymethyltransferase activity	1	0	0	0.16968
GO:0050262	ribosylnicotinamide kinase activity	1	0	0	0.17046
GO:0030158	protein xylosyltransferase activity	7	0	0.02	0.17093
GO:0046933	proton-transporting ATP synthase activity, rotational mechanism	20	0	0.06	0.1713
GO:0005230	extracellular ligand-gated ion channel activity	225	0	0.63	0.17135
GO:0033218	amide binding	119	0	0.33	0.17447
GO:0042277	peptide binding	119	0	0.33	0.17447
GO:0032217	riboflavin transporter activity	1	0	0	0.17571
GO:0015459	potassium channel regulator activity	9	0	0.03	0.17578
GO:0017096	acetylserotonin O-methyltransferase activity	2	0	0.01	0.17586
GO:0003905	alkylbase DNA N-glycosylase activity	1	0	0	0.17592
GO:0008060	GTPase activator activity	55	0	0.15	0.17635
GO:0008413	8-oxo-7,8-dihydroguanosine triphosphate pyrophosphatase activity	1	0	0	0.17653
GO:0002161	aminoacyl-tRNA editing activity	17	0	0.05	0.1768
GO:0035035	histone acetyltransferase binding	28	0	0.08	0.178
GO:0004530	deoxyribonuclease I activity	1	0	0	0.17929
GO:0003867	4-aminobutyrate transaminase activity	1	0	0	0.17934
GO:0004180	carboxypeptidase activity	76	2	0.21	0.17958
GO:0017110	nucleoside-diphosphatase activity	7	0	0.02	0.18
GO:0003950	NAD+ ADP-ribosyltransferase activity	33	0	0.09	0.18057
GO:0016889	endodeoxyribonuclease activity, producing 3'-phosphomonoesters	1	0	0	0.18173
GO:0004531	deoxyribonuclease II activity	1	0	0	0.18173
GO:0045125	bioactive lipid receptor activity	26	0	0.07	0.18196
GO:0097159	organic cyclic compound binding	10552	23	29.38	0.18238
GO:0004044	amidophosphoribosyltransferase activity	1	0	0	0.18298
GO:0016726	oxidoreductase activity, acting on CH or CH2 groups, NAD or NADP as acceptor	4	0	0.01	0.18384
GO:0016727	oxidoreductase activity, acting on CH or CH2 groups, oxygen as acceptor	4	0	0.01	0.18384
GO:0004854	xanthine dehydrogenase activity	4	0	0.01	0.18384
GO:0004855	xanthine oxidase activity	4	0	0.01	0.18384
GO:0030235	nitric-oxide synthase regulator activity	9	0	0.03	0.18429
GO:0015923	mannosidase activity	36	0	0.1	0.18446
GO:0043178	alcohol binding	41	0	0.11	0.18494
GO:0003837	beta-ureidopropionase activity	2	0	0.01	0.18501
GO:0000989	transcription factor activity, transcription factor binding	520	0	1.45	0.18501
GO:0052834	inositol monophosphate phosphatase activity	4	0	0.01	0.18506
GO:0008934	inositol monophosphate 1-phosphatase activity	4	0	0.01	0.18506
GO:0003854	3-beta-hydroxy-delta5-steroid dehydrogenase activity	8	0	0.02	0.18507
GO:0047390	glycerophosphocholine cholinephosphodiesterase activity	2	0	0.01	0.18545
GO:0046790	virion binding	1	0	0	0.1866
GO:0004139	deoxyribose-phosphate aldolase activity	1	0	0	0.18685
GO:0048407	platelet-derived growth factor binding	8	0	0.02	0.18712
GO:0050113	inositol oxygenase activity	2	0	0.01	0.18718
GO:0043140	ATP-dependent 3'-5' DNA helicase activity	9	0	0.03	0.18756
GO:0017075	syntaxin-1 binding	10	0	0.03	0.18773
GO:0030338	CMP-N-acetylneuraminate monooxygenase activity	4	0	0.01	0.18832
GO:0015220	choline transmembrane transporter activity	4	0	0.01	0.18864
GO:0015299	solute:proton antiporter activity	38	0	0.11	0.18881
GO:0004510	tryptophan 5-monooxygenase activity	1	0	0	0.18918
GO:0004505	phenylalanine 4-monooxygenase activity	1	0	0	0.18918
GO:0070577	lysine-acetylated histone binding	40	1	0.11	0.19017
GO:0016791	phosphatase activity	630	1	1.75	0.19024
GO:0070547	L-tyrosine aminotransferase activity	2	0	0.01	0.19032
GO:0004838	L-tyrosine:2-oxoglutarate aminotransferase activity	2	0	0.01	0.19032
GO:0005165	neurotrophin receptor binding	5	0	0.01	0.19044
GO:0000774	adenyl-nucleotide exchange factor activity	1	0	0	0.19051
GO:0015301	anion:anion antiporter activity	29	0	0.08	0.19063
GO:0008781	N-acylneuraminate cytidylyltransferase activity	6	0	0.02	0.19068
GO:0005102	receptor binding	1379	4	3.84	0.19093
GO:0016410	N-acyltransferase activity	90	0	0.25	0.19173
GO:0008521	acetyl-CoA transporter activity	2	0	0.01	0.19198
GO:0003922	GMP synthase (glutamine-hydrolyzing) activity	2	0	0.01	0.19204
GO:0015368	calcium:cation antiporter activity	27	0	0.08	0.19205
GO:0004060	arylamine N-acetyltransferase activity	2	0	0.01	0.1928
GO:0004489	methylenetetrahydrofolate reductase (NAD(P)H) activity	3	0	0.01	0.19292
GO:0047547	2-methylcitrate dehydratase activity	5	0	0.01	0.19292
GO:0055056	D-glucose transmembrane transporter activity	9	0	0.03	0.193
GO:0019948	SUMO activating enzyme activity	4	0	0.01	0.19307
GO:0032135	DNA insertion or deletion binding	8	0	0.02	0.19376
GO:0030169	low-density lipoprotein particle binding	1	0	0	0.19379
GO:0032405	MutLalpha complex binding	2	0	0.01	0.19388
GO:0032139	dinucleotide insertion or deletion binding	2	0	0.01	0.19388
GO:0000701	purine-specific mismatch base pair DNA N-glycosylase activity	2	0	0.01	0.19388
GO:0010576	enzyme regulator activity	11	0	0.03	0.19453
GO:0034353	RNA pyrophosphohydrolase activity	1	0	0	0.19466
GO:0003712	transcription cofactor activity	436	0	1.21	0.1953
GO:0031997	N-terminal myristoylation domain binding	7	0	0.02	0.19533
GO:0050080	malonyl-CoA decarboxylase activity	2	0	0.01	0.19596
GO:0047464	heparosan-N-sulfate-glucuronate 5-epimerase activity	3	0	0.01	0.19639
GO:0030619	U1 snRNA binding	1	0	0	0.19648
GO:0004993	G-protein coupled serotonin receptor activity	56	0	0.16	0.19666
GO:0098531	transcription factor activity, direct ligand regulated sequence-specific DNA binding	162	1	0.45	0.19769
GO:0004879	RNA polymerase II transcription factor activity, ligand-activated sequence-specific DNA binding	162	1	0.45	0.19769
GO:0032561	guanyl ribonucleotide binding	938	6	2.61	0.19874
GO:0004813	alanine-tRNA ligase activity	8	0	0.02	0.20011
GO:0034714	type III transforming growth factor beta receptor binding	2	0	0.01	0.20028
GO:0017172	cysteine dioxygenase activity	1	0	0	0.20067
GO:0047617	acyl-CoA hydrolase activity	1	0	0	0.2011
GO:0016290	palmitoyl-CoA hydrolase activity	1	0	0	0.2011
GO:0016215	acyl-CoA desaturase activity	3	0	0.01	0.20211
GO:0004768	stearoyl-CoA 9-desaturase activity	3	0	0.01	0.20211
GO:0004551	nucleotide diphosphatase activity	4	0	0.01	0.20227
GO:0051219	phosphoprotein binding	28	0	0.08	0.20277
GO:0008061	chitin binding	9	0	0.03	0.20341
GO:0030170	pyridoxal phosphate binding	86	0	0.24	0.20445
GO:0019200	carbohydrate kinase activity	51	0	0.14	0.20476
GO:0043125	ErbB-3 class receptor binding	23	0	0.06	0.20502
GO:0017040	ceramidase activity	10	0	0.03	0.20654
GO:0044325	ion channel binding	61	0	0.17	0.20655
GO:0019961	interferon binding	4	0	0.01	0.20744
GO:0019964	interferon-gamma binding	4	0	0.01	0.20744
GO:0000009	alpha-1,6-mannosyltransferase activity	4	0	0.01	0.20776
GO:0030276	clathrin binding	28	0	0.08	0.20777
GO:0001228	transcriptional activator activity, RNA polymerase II transcription regulatory region sequence-specific binding	65	0	0.18	0.20799
GO:0004402	histone acetyltransferase activity	42	0	0.12	0.20846
GO:0090595	acetyl-CoA:L-lysine N6-acetyltransferase	42	0	0.12	0.20846
GO:0015925	galactosidase activity	6	0	0.02	0.20858
GO:0004814	arginine-tRNA ligase activity	2	0	0.01	0.20889
GO:0030983	mismatched DNA binding	18	0	0.05	0.2091
GO:0004151	dihydroorotase activity	4	0	0.01	0.20955
GO:0016743	carboxyl- or carbamoyltransferase activity	4	0	0.01	0.20955
GO:0004070	aspartate carbamoyltransferase activity	4	0	0.01	0.20955
GO:0042887	amide transmembrane transporter activity	15	0	0.04	0.20999
GO:0004000	adenosine deaminase activity	23	0	0.06	0.21116
GO:0016884	carbon-nitrogen ligase activity, with glutamine as amido-N-donor	23	0	0.06	0.21129
GO:1901363	heterocyclic compound binding	10499	23	29.24	0.2114
GO:0004977	melanocortin receptor activity	13	0	0.04	0.21203
GO:0017134	fibroblast growth factor binding	45	0	0.13	0.21221
GO:0005010	insulin-like growth factor-activated receptor activity	57	0	0.16	0.21296
GO:0003860	3-hydroxyisobutyryl-CoA hydrolase activity	1	0	0	0.21319
GO:0008967	phosphoglycolate phosphatase activity	3	0	0.01	0.21319
GO:0005540	hyaluronic acid binding	18	0	0.05	0.21408
GO:0031995	insulin-like growth factor II binding	16	0	0.04	0.21469
GO:0004689	phosphorylase kinase activity	5	0	0.01	0.21524
GO:0001158	enhancer sequence-specific DNA binding	31	0	0.09	0.21558
GO:0016165	linoleate 13S-lipoxygenase activity	6	0	0.02	0.21574
GO:0043874	acireductone synthase activity	1	0	0	0.21621
GO:0015198	oligopeptide transporter activity	7	0	0.02	0.21754
GO:0046961	proton-transporting ATPase activity, rotational mechanism	33	0	0.09	0.2176
GO:0070736	protein-glycine ligase activity, initiating	1	0	0	0.218
GO:0016608	growth hormone-releasing hormone activity	1	0	0	0.21812
GO:0005315	inorganic phosphate transmembrane transporter activity	5	0	0.01	0.21839
GO:0008486	diphosphoinositol-polyphosphate diphosphatase activity	1	0	0	0.21858
GO:0003700	transcription factor activity, sequence-specific DNA binding	1809	1	5.04	0.21876
GO:0046996	oxidoreductase activity, acting on paired donors, with incorporation or reduction of molecular oxygen, with NAD(P)H as one donor, and the other dehydrogenated	2	0	0.01	0.21939
GO:0050046	lathosterol oxidase activity	2	0	0.01	0.21939
GO:0070704	sterol desaturase activity	2	0	0.01	0.21939
GO:0016614	oxidoreductase activity, acting on CH-OH group of donors	167	0	0.47	0.21959
GO:0009022	tRNA nucleotidyltransferase activity	1	0	0	0.21962
GO:0004668	protein-arginine deiminase activity	1	0	0	0.2205
GO:0052657	guanine phosphoribosyltransferase activity	4	0	0.01	0.22131
GO:0071553	G-protein coupled pyrimidinergic nucleotide receptor activity	3	0	0.01	0.22141
GO:0015065	uridine nucleotide receptor activity	3	0	0.01	0.22141
GO:0045029	UDP-activated nucleotide receptor activity	3	0	0.01	0.22141
GO:0003920	GMP reductase activity	2	0	0.01	0.2218
GO:0016657	oxidoreductase activity, acting on NAD(P)H, nitrogenous group as acceptor	2	0	0.01	0.2218
GO:0004144	diacylglycerol O-acyltransferase activity	3	0	0.01	0.22221
GO:0052813	phosphatidylinositol bisphosphate kinase activity	13	0	0.04	0.22246
GO:0046934	phosphatidylinositol-4,5-bisphosphate 3-kinase activity	13	0	0.04	0.22246
GO:0071208	histone pre-mRNA DCP binding	4	0	0.01	0.22454
GO:0004728	signal transducer, downstream of receptor, with protein tyrosine phosphatase activity	1	0	0	0.22467
GO:0032296	double-stranded RNA-specific ribonuclease activity	8	0	0.02	0.22523
GO:0004525	ribonuclease III activity	8	0	0.02	0.22523
GO:0004089	carbonate dehydratase activity	15	0	0.04	0.22594
GO:0001071	nucleic acid binding transcription factor activity	1811	1	5.04	0.2264
GO:0043176	amine binding	1	0	0	0.22656
GO:0051378	serotonin binding	1	0	0	0.22656
GO:0016520	growth hormone-releasing hormone receptor activity	5	0	0.01	0.22695
GO:0004833	tryptophan 2,3-dioxygenase activity	3	0	0.01	0.22774
GO:0031821	G-protein coupled serotonin receptor binding	27	0	0.08	0.22793
GO:0015643	toxic substance binding	9	0	0.03	0.22795
GO:0005080	protein kinase C binding	37	0	0.1	0.22799
GO:0016890	site-specific endodeoxyribonuclease activity, specific for altered base	1	0	0	0.22858
GO:0005381	iron ion transmembrane transporter activity	15	0	0.04	0.2287
GO:0016149	translation release factor activity, codon specific	5	0	0.01	0.22945
GO:0016829	lyase activity	279	0	0.78	0.22948
GO:0046906	tetrapyrrole binding	230	1	0.64	0.23002
GO:0004638	phosphoribosylaminoimidazole carboxylase activity	2	0	0.01	0.23009
GO:0004639	phosphoribosylaminoimidazolesuccinocarboxamide synthase activity	2	0	0.01	0.23009
GO:0034023	5-(carboxyamino)imidazole ribonucleotide mutase activity	2	0	0.01	0.23009
GO:0004719	protein-L-isoaspartate (D-aspartate) O-methyltransferase activity	8	0	0.02	0.23029
GO:0004630	phospholipase D activity	8	0	0.02	0.23032
GO:0004550	nucleoside diphosphate kinase activity	9	0	0.03	0.23051
GO:0004971	AMPA glutamate receptor activity	1	0	0	0.23099
GO:0008897	holo-[acyl-carrier-protein] synthase activity	1	0	0	0.23104
GO:0071889	14-3-3 protein binding	20	0	0.06	0.23215
GO:0005198	structural molecule activity	922	7	2.57	0.23245
GO:0044548	S100 protein binding	13	0	0.04	0.23281
GO:0004776	succinate-CoA ligase (GDP-forming) activity	4	0	0.01	0.23308
GO:0030228	lipoprotein particle receptor activity	47	0	0.13	0.23333
GO:0004677	DNA-dependent protein kinase activity	1	0	0	0.23351
GO:0016308	1-phosphatidylinositol-4-phosphate 5-kinase activity	7	0	0.02	0.23383
GO:0016893	endonuclease activity, active with either ribo- or deoxyribonucleic acids and producing 5'-phosphomonoesters	50	0	0.14	0.23387
GO:0004586	ornithine decarboxylase activity	4	0	0.01	0.23432
GO:0060589	nucleoside-triphosphatase regulator activity	521	1	1.45	0.23485
GO:0004496	mevalonate kinase activity	1	0	0	0.23521
GO:0001671	ATPase activator activity	16	0	0.04	0.23554
GO:0008475	procollagen-lysine 5-dioxygenase activity	8	0	0.02	0.23567
GO:0015232	heme transporter activity	4	0	0.01	0.23578
GO:0015355	secondary active monocarboxylate transmembrane transporter activity	23	0	0.06	0.23591
GO:0004029	aldehyde dehydrogenase (NAD) activity	3	0	0.01	0.23655
GO:0004703	G-protein coupled receptor kinase activity	20	0	0.06	0.23676
GO:0042292	URM1 activating enzyme activity	2	0	0.01	0.237
GO:0060422	peptidyl-dipeptidase inhibitor activity	1	0	0	0.23728
GO:0004128	cytochrome-b5 reductase activity, acting on NAD(P)H	5	0	0.01	0.2373
GO:0016615	malate dehydrogenase activity	12	0	0.03	0.23756
GO:0003939	L-iditol 2-dehydrogenase activity	1	0	0	0.23886
GO:0017022	myosin binding	119	0	0.33	0.23927
GO:0016286	small conductance calcium-activated potassium channel activity	11	0	0.03	0.23933
GO:0050321	tau-protein kinase activity	18	0	0.05	0.23962
GO:0016405	CoA-ligase activity	14	0	0.04	0.24085
GO:0005160	transforming growth factor beta receptor binding	65	0	0.18	0.24087
GO:0034483	heparan sulfate sulfotransferase activity	20	0	0.06	0.24098
GO:0050840	extracellular matrix binding	37	0	0.1	0.24119
GO:0050508	glucuronosyl-N-acetylglucosaminyl-proteoglycan 4-alpha-N-acetylglucosaminyltransferase activity	12	0	0.03	0.24122
GO:0019001	guanyl nucleotide binding	939	6	2.61	0.24125
GO:0016891	endoribonuclease activity, producing 5'-phosphomonoesters	32	0	0.09	0.24143
GO:0003916	DNA topoisomerase activity	11	0	0.03	0.24244
GO:0016810	hydrolase activity, acting on carbon-nitrogen (but not peptide) bonds	164	2	0.46	0.24264
GO:0015215	nucleotide transmembrane transporter activity	26	0	0.07	0.24282
GO:0015605	organophosphate ester transmembrane transporter activity	26	0	0.07	0.24282
GO:0097157	pre-mRNA intronic binding	3	0	0.01	0.24305
GO:0051183	vitamin transporter activity	6	0	0.02	0.24375
GO:0004799	thymidylate synthase activity	1	0	0	0.2438
GO:0042083	5,10-methylenetetrahydrofolate-dependent methyltransferase activity	1	0	0	0.2438
GO:0016874	ligase activity	561	1	1.56	0.24404
GO:0019208	phosphatase regulator activity	84	0	0.23	0.24425
GO:0003980	UDP-glucose:glycoprotein glucosyltransferase activity	7	0	0.02	0.2449
GO:0035326	enhancer binding	33	0	0.09	0.24603
GO:0004386	helicase activity	325	1	0.9	0.24659
GO:0008194	UDP-glycosyltransferase activity	123	0	0.34	0.24665
GO:0008020	G-protein coupled photoreceptor activity	12	0	0.03	0.24704
GO:0003678	DNA helicase activity	64	0	0.18	0.2487
GO:0008534	oxidized purine nucleobase lesion DNA N-glycosylase activity	1	0	0	0.2499
GO:0000702	oxidized base lesion DNA N-glycosylase activity	1	0	0	0.2499
GO:0005234	extracellular-glutamate-gated ion channel activity	79	0	0.22	0.25119
GO:0048185	activin binding	40	0	0.11	0.25142
GO:0016779	nucleotidyltransferase activity	173	0	0.48	0.25173
GO:0034185	apolipoprotein binding	58	0	0.16	0.25186
GO:0016755	transferase activity, transferring amino-acyl groups	36	0	0.1	0.2526
GO:0046332	SMAD binding	98	0	0.27	0.25268
GO:0032407	MutSalpha complex binding	6	0	0.02	0.2527
GO:0008483	transaminase activity	33	0	0.09	0.25308
GO:0004001	adenosine kinase activity	6	0	0.02	0.2536
GO:0030674	protein binding, bridging	50	0	0.14	0.25407
GO:0060090	binding, bridging	50	0	0.14	0.25407
GO:0019901	protein kinase binding	429	2	1.19	0.25432
GO:0004312	fatty acid synthase activity	14	0	0.04	0.25528
GO:0008381	mechanically-gated ion channel activity	4	0	0.01	0.25621
GO:0022833	mechanically gated channel activity	4	0	0.01	0.25621
GO:0070717	poly-purine tract binding	65	0	0.18	0.25629
GO:0016864	intramolecular oxidoreductase activity, transposing S-S bonds	23	0	0.06	0.25639
GO:0003756	protein disulfide isomerase activity	23	0	0.06	0.25639
GO:0042936	dipeptide transporter activity	3	0	0.01	0.25707
GO:0004962	endothelin receptor activity	3	0	0.01	0.25751
GO:0019135	deoxyhypusine monooxygenase activity	1	0	0	0.25765
GO:0030060	L-malate dehydrogenase activity	4	0	0.01	0.25826
GO:0004936	alpha-adrenergic receptor activity	97	0	0.27	0.25849
GO:0052743	inositol tetrakisphosphate phosphatase activity	4	0	0.01	0.25916
GO:0051717	inositol-1,3,4,5-tetrakisphosphate 3-phosphatase activity	4	0	0.01	0.25916
GO:0051800	phosphatidylinositol-3,4-bisphosphate 3-phosphatase activity	4	0	0.01	0.25916
GO:0042577	lipid phosphatase activity	4	0	0.01	0.25916
GO:0005004	GPI-linked ephrin receptor activity	76	0	0.21	0.25982
GO:0004889	acetylcholine-gated cation-selective channel activity	38	0	0.11	0.26012
GO:0042800	histone methyltransferase activity (H3-K4 specific)	9	0	0.03	0.26036
GO:0043565	sequence-specific DNA binding	1632	1	4.54	0.26065
GO:0003884	D-amino-acid oxidase activity	6	0	0.02	0.26211
GO:0017160	Ral GTPase binding	22	0	0.06	0.26246
GO:0018738	S-formylglutathione hydrolase activity	1	0	0	0.26317
GO:0016416	O-palmitoyltransferase activity	4	0	0.01	0.26325
GO:0004095	carnitine O-palmitoyltransferase activity	4	0	0.01	0.26325
GO:0008118	N-acetyllactosaminide alpha-2,3-sialyltransferase activity	6	0	0.02	0.26423
GO:0000166	nucleotide binding	5264	19	14.66	0.26497
GO:1901265	nucleoside phosphate binding	5264	19	14.66	0.26497
GO:0020037	heme binding	220	1	0.61	0.26516
GO:0015116	sulfate transmembrane transporter activity	16	1	0.04	0.26578
GO:0008271	secondary active sulfate transmembrane transporter activity	16	1	0.04	0.26578
GO:0038024	cargo receptor activity	104	0	0.29	0.26591
GO:0008641	small protein activating enzyme activity	16	0	0.04	0.26594
GO:0003713	transcription coactivator activity	216	0	0.6	0.26611
GO:0046525	xylosylprotein 4-beta-galactosyltransferase activity	1	0	0	0.2662
GO:0005044	scavenger receptor activity	39	0	0.11	0.26672
GO:0004791	thioredoxin-disulfide reductase activity	2	0	0.01	0.26821
GO:0046570	methylthioribulose 1-phosphate dehydratase activity	2	0	0.01	0.26911
GO:0005052	peroxisome matrix targeting signal-1 binding	5	0	0.01	0.26952
GO:0052745	inositol phosphate phosphatase activity	8	0	0.02	0.27054
GO:0070815	peptidyl-lysine 5-dioxygenase activity	11	0	0.03	0.27063
GO:0016646	oxidoreductase activity, acting on the CH-NH group of donors, NAD or NADP as acceptor	23	0	0.06	0.27099
GO:0047710	bis(5'-adenosyl)-triphosphatase activity	3	0	0.01	0.27106
GO:0005432	calcium:sodium antiporter activity	23	0	0.06	0.27153
GO:0030274	LIM domain binding	27	0	0.08	0.27197
GO:0030144	alpha-1,6-mannosylglycoprotein 6-beta-N-acetylglucosaminyltransferase activity	6	0	0.02	0.27238
GO:0000254	C-4 methylsterol oxidase activity	2	0	0.01	0.2726
GO:0003779	actin binding	775	3	2.16	0.27307
GO:0008106	alcohol dehydrogenase (NADP+) activity	5	0	0.01	0.27359
GO:0004033	aldo-keto reductase (NADP) activity	5	0	0.01	0.27359
GO:0036094	small molecule binding	5506	19	15.33	0.27388
GO:0015105	arsenite transmembrane transporter activity	6	0	0.02	0.27486
GO:0008009	chemokine activity	24	1	0.07	0.27636
GO:0042379	chemokine receptor binding	24	1	0.07	0.27636
GO:0005539	glycosaminoglycan binding	151	0	0.42	0.27669
GO:0005518	collagen binding	10	0	0.03	0.27688
GO:0030618	transforming growth factor beta receptor, pathway-specific cytoplasmic mediator activity	10	0	0.03	0.27688
GO:0004661	protein geranylgeranyltransferase activity	7	0	0.02	0.2779
GO:0004663	Rab geranylgeranyltransferase activity	7	0	0.02	0.2779
GO:0010340	carboxyl-O-methyltransferase activity	10	0	0.03	0.27813
GO:0051998	protein carboxyl O-methyltransferase activity	10	0	0.03	0.27813
GO:0005212	structural constituent of eye lens	125	0	0.35	0.27816
GO:0016628	oxidoreductase activity, acting on the CH-CH group of donors, NAD or NADP as acceptor	25	0	0.07	0.27844
GO:0035299	inositol pentakisphosphate 2-kinase activity	2	0	0.01	0.27916
GO:0008108	UDP-glucose:hexose-1-phosphate uridylyltransferase activity	1	0	0	0.28166
GO:0004303	estradiol 17-beta-dehydrogenase activity	15	0	0.04	0.28241
GO:0004461	lactose synthase activity	2	0	0.01	0.28243
GO:0004995	tachykinin receptor activity	12	0	0.03	0.28245
GO:0034596	phosphatidylinositol phosphate 4-phosphatase activity	1	0	0	0.28273
GO:0008120	ceramide glucosyltransferase activity	3	0	0.01	0.28332
GO:0034237	protein kinase A regulatory subunit binding	1	0	0	0.28399
GO:0051018	protein kinase A binding	1	0	0	0.28399
GO:0003963	RNA-3'-phosphate cyclase activity	2	0	0.01	0.28429
GO:0043754	dihydrolipoyllysine-residue (2-methylpropanoyl)transferase activity	2	0	0.01	0.28433
GO:0050661	NADP binding	36	0	0.1	0.28451
GO:0001077	transcriptional activator activity, RNA polymerase II core promoter proximal region sequence-specific binding	63	0	0.18	0.2849
GO:0042171	lysophosphatidic acid acyltransferase activity	12	0	0.03	0.28544
GO:0071617	lysophospholipid acyltransferase activity	12	0	0.03	0.28544
GO:0008815	citrate (pro-3S)-lyase activity	1	0	0	0.2865
GO:0016846	carbon-sulfur lyase activity	8	0	0.02	0.2867
GO:0035259	glucocorticoid receptor binding	1	0	0	0.28816
GO:0035173	histone kinase activity	102	0	0.28	0.28848
GO:0017002	activin-activated receptor activity	23	0	0.06	0.28855
GO:0003842	1-pyrroline-5-carboxylate dehydrogenase activity	1	0	0	0.28958
GO:0043274	phospholipase binding	9	0	0.03	0.2902
GO:0004492	methylmalonyl-CoA decarboxylase activity	1	0	0	0.29045
GO:0003993	acid phosphatase activity	18	0	0.05	0.29101
GO:0008812	choline dehydrogenase activity	1	0	0	0.29182
GO:0033925	mannosyl-glycoprotein endo-beta-N-acetylglucosaminidase activity	9	0	0.03	0.29184
GO:0017070	U6 snRNA binding	3	0	0.01	0.29276
GO:0005343	organic acid:sodium symporter activity	42	0	0.12	0.29307
GO:0018024	histone-lysine N-methyltransferase activity	72	0	0.2	0.29322
GO:0035014	phosphatidylinositol 3-kinase regulator activity	8	0	0.02	0.2934
GO:0008484	sulfuric ester hydrolase activity	36	0	0.1	0.29427
GO:0015294	solute:cation symporter activity	139	1	0.39	0.29524
GO:0032129	histone deacetylase activity (H3-K9 specific)	17	0	0.05	0.29549
GO:0031078	histone deacetylase activity (H3-K14 specific)	17	0	0.05	0.29549
GO:0046922	peptide-O-fucosyltransferase activity	2	0	0.01	0.29576
GO:0008171	O-methyltransferase activity	23	0	0.06	0.29732
GO:0004375	glycine dehydrogenase (decarboxylating) activity	4	0	0.01	0.29792
GO:0016642	oxidoreductase activity, acting on the CH-NH2 group of donors, disulfide as acceptor	4	0	0.01	0.29792
GO:0008237	metallopeptidase activity	410	6	1.14	0.29828
GO:0019842	vitamin binding	83	0	0.23	0.29881
GO:0009881	photoreceptor activity	60	0	0.17	0.29942
GO:0008080	N-acetyltransferase activity	78	0	0.22	0.29975
GO:0008241	peptidyl-dipeptidase activity	6	0	0.02	0.29981
GO:0047880	erythrulose reductase activity	1	0	0	0.30222
GO:0050038	L-xylulose reductase (NADP+) activity	1	0	0	0.30222
GO:0015271	outward rectifier potassium channel activity	8	0	0.02	0.30261
GO:0015077	monovalent inorganic cation transmembrane transporter activity	675	1	1.88	0.30345
GO:0050501	hyaluronan synthase activity	6	0	0.02	0.30462
GO:0050479	glyceryl-ether monooxygenase activity	3	0	0.01	0.3048
GO:0016749	N-succinyltransferase activity	3	0	0.01	0.30508
GO:0003870	5-aminolevulinate synthase activity	3	0	0.01	0.30508
GO:0008047	enzyme activator activity	512	2	1.43	0.30613
GO:0001540	amyloid-beta binding	16	0	0.04	0.30671
GO:0042054	histone methyltransferase activity	96	0	0.27	0.30698
GO:0004643	phosphoribosylaminoimidazolecarboxamide formyltransferase activity	2	1	0.01	0.30793
GO:0003937	IMP cyclohydrolase activity	2	1	0.01	0.30793
GO:0008158	hedgehog receptor activity	28	0	0.08	0.3081
GO:0050660	flavin adenine dinucleotide binding	90	0	0.25	0.30824
GO:0008073	ornithine decarboxylase inhibitor activity	7	0	0.02	0.30874
GO:0042979	ornithine decarboxylase regulator activity	7	0	0.02	0.30874
GO:0009055	electron carrier activity	195	1	0.54	0.31057
GO:0004519	endonuclease activity	107	0	0.3	0.31102
GO:0016411	acylglycerol O-acyltransferase activity	13	0	0.04	0.31108
GO:0004322	ferroxidase activity	22	1	0.06	0.31116
GO:0016724	oxidoreductase activity, oxidizing metal ions, oxygen as acceptor	22	1	0.06	0.31116
GO:0016863	intramolecular oxidoreductase activity, transposing C=C bonds	9	0	0.03	0.31179
GO:0005070	SH3/SH2 adaptor activity	15	0	0.04	0.31213
GO:0035591	signaling adaptor activity	15	0	0.04	0.31213
GO:0004521	endoribonuclease activity	49	0	0.14	0.31286
GO:0022843	voltage-gated cation channel activity	397	0	1.11	0.31321
GO:0004887	thyroid hormone receptor activity	37	0	0.1	0.31366
GO:0044212	transcription regulatory region DNA binding	581	1	1.62	0.31387
GO:0050308	sugar-phosphatase activity	31	0	0.09	0.3142
GO:0019203	carbohydrate phosphatase activity	31	0	0.09	0.3142
GO:0070915	lysophosphatidic acid receptor activity	15	0	0.04	0.31446
GO:0004803	transposase activity	11	0	0.03	0.31448
GO:0016616	oxidoreductase activity, acting on the CH-OH group of donors, NAD or NADP as acceptor	152	0	0.42	0.31471
GO:0050839	cell adhesion molecule binding	134	1	0.37	0.31532
GO:0030371	translation repressor activity	15	0	0.04	0.31635
GO:0070694	deoxyribonucleoside 5'-monophosphate N-glycosidase activity	1	0	0	0.31651
GO:0050144	nucleoside deoxyribosyltransferase activity	1	0	0	0.31651
GO:0048018	receptor agonist activity	9	0	0.03	0.31716
GO:0008469	histone-arginine N-methyltransferase activity	20	0	0.06	0.31788
GO:0033765	steroid dehydrogenase activity, acting on the CH-CH group of donors	4	0	0.01	0.31868
GO:0003865	3-oxo-5-alpha-steroid 4-dehydrogenase activity	4	0	0.01	0.31868
GO:0000975	regulatory region DNA binding	621	1	1.73	0.31958
GO:0001067	regulatory region nucleic acid binding	621	1	1.73	0.31958
GO:0003697	single-stranded DNA binding	53	0	0.15	0.31973
GO:0004980	melanocyte-stimulating hormone receptor activity	1	0	0	0.32006
GO:0042030	ATPase inhibitor activity	2	0	0.01	0.32089
GO:0016840	carbon-nitrogen lyase activity	7	0	0.02	0.32093
GO:0004363	glutathione synthase activity	1	0	0	0.32099
GO:0000339	RNA cap binding	33	1	0.09	0.321
GO:0003858	3-hydroxybutyrate dehydrogenase activity	1	0	0	0.3214
GO:0051861	glycolipid binding	24	1	0.07	0.32148
GO:0050431	transforming growth factor beta binding	36	0	0.1	0.32204
GO:0031994	insulin-like growth factor I binding	17	0	0.05	0.32226
GO:0005536	glucose binding	1	0	0	0.32266
GO:0032184	SUMO polymer binding	1	0	0	0.32279
GO:0004052	arachidonate 12-lipoxygenase activity	2	0	0.01	0.3238
GO:0008745	N-acetylmuramoyl-L-alanine amidase activity	4	0	0.01	0.32423
GO:0004341	gluconolactonase activity	4	0	0.01	0.32546
GO:0003904	deoxyribodipyrimidine photo-lyase activity	2	0	0.01	0.32572
GO:0001604	urotensin II receptor activity	3	0	0.01	0.32661
GO:0008046	axon guidance receptor activity	60	0	0.17	0.32733
GO:0016780	phosphotransferase activity, for other substituted phosphate groups	34	0	0.09	0.32743
GO:0046527	glucosyltransferase activity	18	0	0.05	0.32746
GO:0003725	double-stranded RNA binding	34	0	0.09	0.32839
GO:0005098	GTPase activator activity	3	0	0.01	0.32863
GO:0008195	phosphatidate phosphatase activity	3	0	0.01	0.32937
GO:0004938	alpha2-adrenergic receptor activity	83	0	0.23	0.33089
GO:0016534	cyclin-dependent protein kinase 5 activator activity	12	0	0.03	0.33103
GO:0008170	N-methyltransferase activity	111	1	0.31	0.33123
GO:0015197	peptide transporter activity	8	0	0.02	0.33172
GO:0046969	NAD-dependent histone deacetylase activity (H3-K9 specific)	16	0	0.04	0.3318
GO:0046970	NAD-dependent histone deacetylase activity (H4-K16 specific)	16	0	0.04	0.3318
GO:0032041	NAD-dependent histone deacetylase activity (H3-K14 specific)	16	0	0.04	0.3318
GO:0015185	gamma-aminobutyric acid transmembrane transporter activity	4	0	0.01	0.3319
GO:0005332	gamma-aminobutyric acid:sodium symporter activity	4	0	0.01	0.3319
GO:0016409	palmitoyltransferase activity	15	0	0.04	0.33262
GO:0016814	hydrolase activity, acting on carbon-nitrogen (but not peptide) bonds, in cyclic amidines	43	1	0.12	0.33281
GO:0032090	Pyrin domain binding	10	0	0.03	0.33376
GO:0004517	nitric-oxide synthase activity	9	0	0.03	0.33392
GO:0022829	wide pore channel activity	44	0	0.12	0.3344
GO:0004970	ionotropic glutamate receptor activity	82	0	0.23	0.33544
GO:0016714	oxidoreductase activity, acting on paired donors, with incorporation or reduction of molecular oxygen, reduced pteridine as one donor, and incorporation of one atom of oxygen	8	0	0.02	0.33564
GO:0004347	glucose-6-phosphate isomerase activity	1	0	0	0.3359
GO:0016705	oxidoreductase activity, acting on paired donors, with incorporation or reduction of molecular oxygen	294	1	0.82	0.33676
GO:0051020	GTPase binding	324	0	0.9	0.33704
GO:0004397	histidine ammonia-lyase activity	2	0	0.01	0.3375
GO:0016841	ammonia-lyase activity	2	0	0.01	0.3375
GO:0030594	neurotransmitter receptor activity	165	0	0.46	0.3375
GO:0015204	urea transmembrane transporter activity	11	0	0.03	0.33813
GO:0003958	NADPH-hemoprotein reductase activity	12	0	0.03	0.33865
GO:0015101	organic cation transmembrane transporter activity	16	0	0.04	0.33935
GO:0046974	histone methyltransferase activity (H3-K9 specific)	1	0	0	0.33973
GO:0004952	dopamine neurotransmitter receptor activity	29	0	0.08	0.34072
GO:0030515	snoRNA binding	4	0	0.01	0.34118
GO:0016782	transferase activity, transferring sulfur-containing groups	137	0	0.38	0.34137
GO:0004687	myosin light chain kinase activity	9	0	0.03	0.34138
GO:0008157	protein phosphatase 1 binding	7	0	0.02	0.34165
GO:0050178	phenylpyruvate tautomerase activity	1	0	0	0.34178
GO:0016862	intramolecular oxidoreductase activity, interconverting keto- and enol-groups	1	0	0	0.34178
GO:0048487	beta-tubulin binding	22	0	0.06	0.34219
GO:0035673	oligopeptide transmembrane transporter activity	4	0	0.01	0.34288
GO:0015421	oligopeptide-transporting ATPase activity	4	0	0.01	0.34288
GO:0015440	peptide-transporting ATPase activity	4	0	0.01	0.34288
GO:0046980	tapasin binding	4	0	0.01	0.34288
GO:0046977	TAP binding	4	0	0.01	0.34288
GO:0046978	TAP1 binding	4	0	0.01	0.34288
GO:0046979	TAP2 binding	4	0	0.01	0.34288
GO:0003823	antigen binding	4	0	0.01	0.34288
GO:0042605	peptide antigen binding	4	0	0.01	0.34288
GO:0017056	structural constituent of nuclear pore	11	0	0.03	0.3462
GO:0043548	phosphatidylinositol 3-kinase binding	30	0	0.08	0.34643
GO:0045545	syndecan binding	70	0	0.19	0.34714
GO:0000976	transcription regulatory region sequence-specific DNA binding	257	0	0.72	0.34733
GO:0030695	GTPase regulator activity	496	1	1.38	0.34973
GO:0004037	allantoicase activity	2	0	0.01	0.35027
GO:0036140	peptidyl-asparagine 3-dioxygenase activity	3	0	0.01	0.35041
GO:0036139	peptidyl-histidine dioxygenase activity	3	0	0.01	0.35041
GO:0022824	transmitter-gated ion channel activity	10	0	0.03	0.35076
GO:0022835	transmitter-gated channel activity	10	0	0.03	0.35076
GO:0016594	glycine binding	10	0	0.03	0.35076
GO:0017025	TBP-class protein binding	21	0	0.06	0.35085
GO:0070551	endoribonuclease activity, cleaving siRNA-paired mRNA	18	0	0.05	0.35298
GO:0035197	siRNA binding	18	0	0.05	0.35298
GO:0022840	leak channel activity	1	0	0	0.35334
GO:0022842	narrow pore channel activity	1	0	0	0.35334
GO:0033300	dehydroascorbic acid transporter activity	2	0	0.01	0.35385
GO:0008140	cAMP response element binding protein binding	14	0	0.04	0.35388
GO:0001537	N-acetylgalactosamine 4-O-sulfotransferase activity	2	0	0.01	0.35576
GO:0000340	RNA 7-methylguanosine cap binding	30	1	0.08	0.35597
GO:0071566	UFM1 activating enzyme activity	1	0	0	0.35619
GO:0015035	protein disulfide oxidoreductase activity	55	0	0.15	0.35619
GO:0004735	pyrroline-5-carboxylate reductase activity	4	0	0.01	0.35649
GO:0051213	dioxygenase activity	152	0	0.42	0.35664
GO:0003875	ADP-ribosylarginine hydrolase activity	1	0	0	0.35683
GO:0031593	polyubiquitin modification-dependent protein binding	19	0	0.05	0.35724
GO:0031490	chromatin DNA binding	96	0	0.27	0.35937
GO:0044213	intronic transcription regulatory region DNA binding	1	0	0	0.35979
GO:0001161	intronic transcription regulatory region sequence-specific DNA binding	1	0	0	0.35979
GO:0001162	RNA polymerase II intronic transcription regulatory region sequence-specific DNA binding	1	0	0	0.35979
GO:0070573	metallodipeptidase activity	2	0	0.01	0.3599
GO:0016742	hydroxymethyl-, formyl- and related transferase activity	11	1	0.03	0.36014
GO:0070888	E-box binding	41	0	0.11	0.36027
GO:0005048	signal sequence binding	22	0	0.06	0.36052
GO:0017137	Rab GTPase binding	96	0	0.27	0.36058
GO:0004683	calmodulin-dependent protein kinase activity	30	0	0.08	0.36075
GO:0008410	CoA-transferase activity	2	0	0.01	0.36096
GO:0008260	3-oxoacid CoA-transferase activity	2	0	0.01	0.36096
GO:0004014	adenosylmethionine decarboxylase activity	2	0	0.01	0.36115
GO:0004366	glycerol-3-phosphate O-acyltransferase activity	10	0	0.03	0.36232
GO:0004890	GABA-A receptor activity	49	0	0.14	0.36245
GO:0016774	phosphotransferase activity, carboxyl group as acceptor	5	0	0.01	0.36262
GO:0017124	SH3 domain binding	67	0	0.19	0.36396
GO:0016805	dipeptidase activity	12	0	0.03	0.36433
GO:0052650	NADP-retinol dehydrogenase activity	3	0	0.01	0.36517
GO:0008144	drug binding	35	0	0.1	0.36531
GO:0015296	anion:cation symporter activity	70	1	0.19	0.36569
GO:0000334	3-hydroxyanthranilate 3,4-dioxygenase activity	1	0	0	0.36589
GO:0005172	vascular endothelial growth factor receptor binding	11	0	0.03	0.36617
GO:0035620	ceramide transporter activity	4	0	0.01	0.36627
GO:0046624	sphingolipid transporter activity	4	0	0.01	0.36627
GO:0097001	ceramide binding	4	0	0.01	0.36627
GO:0048037	cofactor binding	356	2	0.99	0.36758
GO:0004731	purine-nucleoside phosphorylase activity	2	1	0.01	0.36952
GO:0016722	oxidoreductase activity, oxidizing metal ions	24	1	0.07	0.36987
GO:0019888	protein phosphatase regulator activity	71	0	0.2	0.37009
GO:0042615	CD154 receptor binding	2	0	0.01	0.37064
GO:0004576	oligosaccharyl transferase activity	16	0	0.04	0.37064
GO:0004935	adrenergic receptor activity	192	0	0.53	0.37151
GO:0005161	platelet-derived growth factor receptor binding	9	0	0.03	0.37333
GO:0016668	oxidoreductase activity, acting on a sulfur group of donors, NAD(P) as acceptor	8	0	0.02	0.37371
GO:0034739	histone deacetylase activity (H4-K16 specific)	21	0	0.06	0.3744
GO:0008488	gamma-glutamyl carboxylase activity	2	0	0.01	0.37452
GO:0019900	kinase binding	473	2	1.32	0.37459
GO:0052884	all-trans-retinyl-palmitate hydrolase, 11-cis retinol forming activity	4	0	0.01	0.37464
GO:0052885	all-trans-retinyl-ester hydrolase, 11-cis retinol forming activity	4	0	0.01	0.37464
GO:0004744	retinal isomerase activity	4	0	0.01	0.37464
GO:0050811	GABA receptor binding	1	0	0	0.37513
GO:0005005	transmembrane-ephrin receptor activity	68	0	0.19	0.37561
GO:0050062	long-chain-fatty-acyl-CoA reductase activity	5	0	0.01	0.37642
GO:0015377	cation:chloride symporter activity	29	0	0.08	0.37649
GO:0072542	protein phosphatase activator activity	15	0	0.04	0.37653
GO:0019211	phosphatase activator activity	15	0	0.04	0.37653
GO:0004864	protein phosphatase inhibitor activity	17	0	0.05	0.37758
GO:0015293	symporter activity	201	1	0.56	0.37775
GO:0004671	protein C-terminal S-isoprenylcysteine carboxyl O-methyltransferase activity	2	0	0.01	0.37861
GO:0003880	protein C-terminal carboxyl O-methyltransferase activity	2	0	0.01	0.37861
GO:0032052	bile acid binding	13	0	0.04	0.37924
GO:0043168	anion binding	5548	14	15.45	0.38078
GO:0043024	ribosomal small subunit binding	3	0	0.01	0.38126
GO:0045309	protein phosphorylated amino acid binding	10	0	0.03	0.38177
GO:0004631	phosphomevalonate kinase activity	1	0	0	0.38202
GO:0016262	protein N-acetylglucosaminyltransferase activity	3	0	0.01	0.38205
GO:0009013	succinate-semialdehyde dehydrogenase [NAD(P)+] activity	1	0	0	0.38385
GO:0004777	succinate-semialdehyde dehydrogenase (NAD+) activity	1	0	0	0.38385
GO:0015036	disulfide oxidoreductase activity	56	0	0.16	0.38493
GO:0016941	natriuretic peptide receptor activity	11	0	0.03	0.38568
GO:0045182	translation regulator activity	25	0	0.07	0.38573
GO:0005158	insulin receptor binding	42	0	0.12	0.38577
GO:0043014	alpha-tubulin binding	15	0	0.04	0.38586
GO:0016015	morphogen activity	60	0	0.17	0.38594
GO:0030911	TPR domain binding	10	0	0.03	0.38782
GO:0016155	formyltetrahydrofolate dehydrogenase activity	3	0	0.01	0.38795
GO:0019213	deacetylase activity	37	1	0.1	0.38832
GO:0016273	arginine N-methyltransferase activity	22	0	0.06	0.38874
GO:0016274	protein-arginine N-methyltransferase activity	22	0	0.06	0.38874
GO:0005506	iron ion binding	280	2	0.78	0.3888
GO:0016881	acid-amino acid ligase activity	116	0	0.32	0.39005
GO:0045134	uridine-diphosphatase activity	2	0	0.01	0.39023
GO:0008079	translation termination factor activity	6	0	0.02	0.39194
GO:0003747	translation release factor activity	6	0	0.02	0.39194
GO:0080025	phosphatidylinositol-3,5-bisphosphate binding	25	0	0.07	0.39263
GO:0003841	1-acylglycerol-3-phosphate O-acyltransferase activity	7	0	0.02	0.39381
GO:0035515	oxidative RNA demethylase activity	2	0	0.01	0.39557
GO:0052866	phosphatidylinositol phosphate phosphatase activity	18	0	0.05	0.39566
GO:0019212	phosphatase inhibitor activity	26	0	0.07	0.39581
GO:0008028	monocarboxylic acid transmembrane transporter activity	37	0	0.1	0.39601
GO:0016785	transferase activity, transferring selenium-containing groups	4	0	0.01	0.39631
GO:0034602	oxoglutarate dehydrogenase (NAD+) activity	1	0	0	0.39821
GO:0008509	anion transmembrane transporter activity	419	2	1.17	0.39822
GO:0070287	ferritin receptor activity	2	0	0.01	0.39825
GO:0097372	NAD-dependent histone deacetylase activity (H3-K18 specific)	14	0	0.04	0.39859
GO:0004747	ribokinase activity	1	0	0	0.40025
GO:0070628	proteasome binding	12	0	0.03	0.40094
GO:0005025	transforming growth factor beta receptor activity, type I	29	0	0.08	0.4015
GO:0008146	sulfotransferase activity	128	0	0.36	0.40218
GO:0017178	diphthine-ammonia ligase activity	1	0	0	0.40273
GO:0008553	hydrogen-exporting ATPase activity, phosphorylative mechanism	12	0	0.03	0.40294
GO:0001591	dopamine neurotransmitter receptor activity, coupled via Gi/Go	5	0	0.01	0.40472
GO:0032553	ribonucleotide binding	4096	14	11.41	0.40559
GO:0004745	retinol dehydrogenase activity	4	0	0.01	0.40815
GO:0004475	mannose-1-phosphate guanylyltransferase activity	5	0	0.01	0.40839
GO:0008905	mannose-phosphate guanylyltransferase activity	5	0	0.01	0.40839
GO:0016820	hydrolase activity, acting on acid anhydrides, catalyzing transmembrane movement of substances	252	0	0.7	0.40972
GO:0052633	isocitrate hydro-lyase (cis-aconitate-forming) activity	2	0	0.01	0.41059
GO:0097161	DH domain binding	63	0	0.18	0.41111
GO:0048256	flap endonuclease activity	12	0	0.03	0.41136
GO:0052742	phosphatidylinositol kinase activity	50	0	0.14	0.41272
GO:0070097	delta-catenin binding	3	0	0.01	0.41321
GO:0004423	iduronate-2-sulfatase activity	1	0	0	0.41393
GO:0016303	1-phosphatidylinositol-3-kinase activity	29	0	0.08	0.41406
GO:0004515	nicotinate-nucleotide adenylyltransferase activity	1	0	0	0.41528
GO:0000309	nicotinamide-nucleotide adenylyltransferase activity	1	0	0	0.41528
GO:0008417	fucosyltransferase activity	24	0	0.07	0.41568
GO:0000170	sphingosine hydroxylase activity	1	0	0	0.4159
GO:0042284	sphingolipid delta-4 desaturase activity	1	0	0	0.4159
GO:0005072	transforming growth factor beta receptor, cytoplasmic mediator activity	16	0	0.04	0.41592
GO:0001102	RNA polymerase II activating transcription factor binding	47	0	0.13	0.41659
GO:0005009	insulin-activated receptor activity	58	0	0.16	0.41722
GO:0017046	peptide hormone binding	58	0	0.16	0.41722
GO:0043559	insulin binding	58	0	0.16	0.41722
GO:0051425	PTB domain binding	58	0	0.16	0.41722
GO:0005328	neurotransmitter:sodium symporter activity	61	0	0.17	0.41723
GO:0033743	peptide-methionine (R)-S-oxide reductase activity	1	0	0	0.41838
GO:0016769	transferase activity, transferring nitrogenous groups	38	0	0.11	0.41903
GO:0034452	dynactin binding	2	0	0.01	0.41942
GO:0019894	kinesin binding	60	0	0.17	0.41966
GO:0070080	titin Z domain binding	18	0	0.05	0.41988
GO:0051373	FATZ binding	18	0	0.05	0.41988
GO:0004860	protein kinase inhibitor activity	20	0	0.06	0.42041
GO:0008022	protein C-terminus binding	80	0	0.22	0.42045
GO:0004816	asparagine-tRNA ligase activity	4	0	0.01	0.42114
GO:0004536	deoxyribonuclease activity	46	0	0.13	0.42149
GO:0005096	GTPase activator activity	383	1	1.07	0.42288
GO:0030549	acetylcholine receptor activator activity	16	0	0.04	0.4236
GO:0005176	ErbB-2 class receptor binding	16	0	0.04	0.4236
GO:0004357	glutamate-cysteine ligase activity	2	0	0.01	0.42451
GO:0043035	chromatin insulator sequence binding	1	0	0	0.42463
GO:0008565	protein transporter activity	82	0	0.23	0.4251
GO:0016706	oxidoreductase activity, acting on paired donors, with incorporation or reduction of molecular oxygen, 2-oxoglutarate as one donor, and incorporation of one atom each of oxygen into both donors	88	0	0.25	0.4257
GO:0000030	mannosyltransferase activity	7	0	0.02	0.42589
GO:0043262	adenosine-diphosphatase activity	2	0	0.01	0.42759
GO:0015228	coenzyme A transmembrane transporter activity	2	0	0.01	0.42759
GO:0015217	ADP transmembrane transporter activity	2	0	0.01	0.42759
GO:0071077	adenosine 3',5'-bisphosphate transmembrane transporter activity	2	0	0.01	0.42759
GO:0005347	ATP transmembrane transporter activity	2	0	0.01	0.42759
GO:0080122	AMP transmembrane transporter activity	2	0	0.01	0.42759
GO:0043546	molybdopterin cofactor binding	2	0	0.01	0.42879
GO:0004549	tRNA-specific ribonuclease activity	6	0	0.02	0.42884
GO:0004807	triose-phosphate isomerase activity	4	0	0.01	0.42973
GO:0001191	transcriptional repressor activity, RNA polymerase II transcription factor binding	34	0	0.09	0.43032
GO:0003990	acetylcholinesterase activity	7	0	0.02	0.43055
GO:0019166	trans-2-enoyl-CoA reductase (NADPH) activity	3	0	0.01	0.43149
GO:0004473	malate dehydrogenase (decarboxylating) (NADP+) activity	5	0	0.01	0.43151
GO:0016836	hydro-lyase activity	60	0	0.17	0.43229
GO:0015280	ligand-gated sodium channel activity	24	0	0.07	0.43339
GO:0017131	uridine-rich cytoplasmic polyadenylylation element binding	25	0	0.07	0.43411
GO:0070568	guanylyltransferase activity	11	0	0.03	0.43424
GO:0008239	dipeptidyl-peptidase activity	5	0	0.01	0.43522
GO:0008186	RNA-dependent ATPase activity	28	0	0.08	0.43542
GO:0004004	ATP-dependent RNA helicase activity	28	0	0.08	0.43542
GO:0050664	oxidoreductase activity, acting on NAD(P)H, oxygen as acceptor	8	0	0.02	0.43555
GO:0016175	superoxide-generating NADPH oxidase activity	8	0	0.02	0.43555
GO:0015385	sodium:proton antiporter activity	28	0	0.08	0.43601
GO:0005451	monovalent cation:proton antiporter activity	28	0	0.08	0.43601
GO:0036054	protein-malonyllysine demalonylase activity	1	0	0	0.43671
GO:0036055	protein-succinyllysine desuccinylase activity	1	0	0	0.43671
GO:0031996	thioesterase binding	35	0	0.1	0.43678
GO:0004985	opioid receptor activity	11	0	0.03	0.43898
GO:0072572	poly-ADP-D-ribose binding	2	0	0.01	0.43942
GO:0004648	O-phospho-L-serine:2-oxoglutarate aminotransferase activity	1	0	0	0.43962
GO:0003785	actin monomer binding	24	0	0.07	0.44283
GO:0004596	peptide alpha-N-acetyltransferase activity	6	0	0.02	0.44341
GO:0004416	hydroxyacylglutathione hydrolase activity	2	0	0.01	0.44397
GO:0033130	acetylcholine receptor binding	1	0	0	0.4443
GO:0004686	elongation factor-2 kinase activity	2	0	0.01	0.44434
GO:0004540	ribonuclease activity	86	0	0.24	0.4445
GO:0008318	protein prenyltransferase activity	10	0	0.03	0.44531
GO:0004122	cystathionine beta-synthase activity	6	0	0.02	0.44571
GO:0004979	beta-endorphin receptor activity	2	0	0.01	0.44599
GO:0004817	cysteine-tRNA ligase activity	4	0	0.01	0.4469
GO:0004788	thiamine diphosphokinase activity	2	0	0.01	0.44732
GO:0070491	repressing transcription factor binding	42	1	0.12	0.44733
GO:0001085	RNA polymerase II transcription factor binding	75	1	0.21	0.44784
GO:0003845	11-beta-hydroxysteroid dehydrogenase [NAD(P)] activity	2	0	0.01	0.44795
GO:0017076	purine nucleotide binding	4127	14	11.49	0.44885
GO:0015665	alcohol transmembrane transporter activity	21	0	0.06	0.44911
GO:0004415	hyalurononglucosaminidase activity	10	0	0.03	0.44923
GO:0001665	alpha-N-acetylgalactosaminide alpha-2,6-sialyltransferase activity	3	0	0.01	0.44971
GO:0019838	growth factor binding	298	0	0.83	0.45064
GO:0001948	protein binding	58	0	0.16	0.45104
GO:0010577	enzyme activator activity	3	0	0.01	0.45224
GO:0008066	glutamate receptor activity	89	0	0.25	0.45263
GO:0052689	carboxylic ester hydrolase activity	89	0	0.25	0.4535
GO:0005113	patched binding	18	0	0.05	0.45356
GO:0005083	GTPase regulator activity	256	0	0.71	0.45448
GO:0070773	protein-N-terminal glutamine amidohydrolase activity	1	0	0	0.45512
GO:0004983	neuropeptide Y receptor activity	19	0	0.05	0.45672
GO:0000062	fatty-acyl-CoA binding	19	0	0.05	0.45747
GO:0016597	amino acid binding	79	0	0.22	0.4577
GO:0035004	phosphatidylinositol 3-kinase activity	30	0	0.08	0.45788
GO:0036220	ITP diphosphatase activity	2	0	0.01	0.458
GO:0036222	XTP diphosphatase activity	2	0	0.01	0.458
GO:0035870	dITP diphosphatase activity	2	0	0.01	0.458
GO:0004368	glycerol-3-phosphate dehydrogenase activity	3	0	0.01	0.45921
GO:0004675	transmembrane receptor protein serine/threonine kinase activity	57	0	0.16	0.45976
GO:0003835	beta-galactoside alpha-2,6-sialyltransferase activity	5	0	0.01	0.46182
GO:0031369	translation initiation factor binding	51	0	0.14	0.4621
GO:0019843	rRNA binding	33	0	0.09	0.46262
GO:0008519	ammonium transmembrane transporter activity	14	0	0.04	0.46269
GO:0001883	purine nucleoside binding	4046	14	11.27	0.46339
GO:0016757	transferase activity, transferring glycosyl groups	546	1	1.52	0.46382
GO:0031491	nucleosome binding	8	0	0.02	0.46434
GO:0038100	nodal binding	27	0	0.08	0.46459
GO:0061133	endopeptidase activator activity	16	0	0.04	0.46473
GO:0015081	sodium ion transmembrane transporter activity	251	1	0.7	0.46477
GO:0070412	R-SMAD binding	29	0	0.08	0.46478
GO:0046872	metal ion binding	6688	24	18.62	0.46497
GO:0008276	protein methyltransferase activity	121	1	0.34	0.4653
GO:0003984	acetolactate synthase activity	3	0	0.01	0.46546
GO:0047220	galactosylxylosylprotein 3-beta-galactosyltransferase activity	2	0	0.01	0.46651
GO:1900750	oligopeptide binding	4	0	0.01	0.46864
GO:0043295	glutathione binding	4	0	0.01	0.46864
GO:0034593	phosphatidylinositol bisphosphate phosphatase activity	7	0	0.02	0.46989
GO:0034713	type I transforming growth factor beta receptor binding	24	0	0.07	0.46997
GO:0005167	neurotrophin TRK receptor binding	4	0	0.01	0.46998
GO:0005168	neurotrophin TRKA receptor binding	4	0	0.01	0.46998
GO:0005416	cation:amino acid symporter activity	9	0	0.03	0.47057
GO:0005283	sodium:amino acid symporter activity	9	0	0.03	0.47057
GO:0016763	transferase activity, transferring pentosyl groups	69	1	0.19	0.47079
GO:0034722	gamma-glutamyl-peptidase activity	1	0	0	0.47281
GO:0001054	RNA polymerase I activity	2	0	0.01	0.47344
GO:0001055	RNA polymerase II activity	2	0	0.01	0.47344
GO:0001056	RNA polymerase III activity	2	0	0.01	0.47344
GO:0032266	phosphatidylinositol-3-phosphate binding	28	0	0.08	0.47493
GO:0044729	hemi-methylated DNA-binding	4	0	0.01	0.47642
GO:0008301	DNA binding, bending	136	0	0.38	0.47668
GO:0008013	beta-catenin binding	129	0	0.36	0.47706
GO:0035402	histone kinase activity (H3-T11 specific)	2	0	0.01	0.47741
GO:0043169	cation binding	6753	24	18.8	0.47795
GO:0032550	purine ribonucleoside binding	4045	14	11.26	0.4781
GO:0016278	lysine N-methyltransferase activity	78	1	0.22	0.47811
GO:0016279	protein-lysine N-methyltransferase activity	78	1	0.22	0.47811
GO:0005099	GTPase activator activity	132	0	0.37	0.47826
GO:0005326	neurotransmitter transporter activity	65	0	0.18	0.4784
GO:0004360	glutamine-fructose-6-phosphate transaminase (isomerizing) activity	5	0	0.01	0.4793
GO:0070548	L-glutamine aminotransferase activity	5	0	0.01	0.4793
GO:0043138	3'-5' DNA helicase activity	13	0	0.04	0.47937
GO:0005501	retinoid binding	39	0	0.11	0.47968
GO:0019840	isoprenoid binding	39	0	0.11	0.47968
GO:0038085	vascular endothelial growth factor binding	1	0	0	0.47981
GO:0032555	purine ribonucleotide binding	4070	14	11.33	0.48075
GO:0050662	coenzyme binding	242	2	0.67	0.48102
GO:0004502	kynurenine 3-monooxygenase activity	2	0	0.01	0.48155
GO:0042626	ATPase activity, coupled to transmembrane movement of substances	245	0	0.68	0.48292
GO:0005024	transforming growth factor beta-activated receptor activity	53	0	0.15	0.48431
GO:0004806	triglyceride lipase activity	11	0	0.03	0.48577
GO:0008456	alpha-N-acetylgalactosaminidase activity	1	0	0	0.48622
GO:0016717	oxidoreductase activity, acting on paired donors, with oxidation of a pair of donors resulting in the reduction of molecular oxygen to two molecules of water	7	0	0.02	0.48727
GO:0015279	store-operated calcium channel activity	8	0	0.02	0.48857
GO:0015103	inorganic anion transmembrane transporter activity	226	1	0.63	0.48892
GO:0004351	glutamate decarboxylase activity	12	0	0.03	0.48989
GO:0003972	RNA ligase (ATP) activity	1	0	0	0.49018
GO:0008452	RNA ligase activity	1	0	0	0.49018
GO:0035497	cAMP response element binding	1	0	0	0.49251
GO:0051539	4 iron, 4 sulfur cluster binding	39	0	0.11	0.49252
GO:0003705	transcription factor activity, RNA polymerase II distal enhancer sequence-specific binding	171	0	0.48	0.49269
GO:0050567	glutaminyl-tRNA synthase (glutamine-hydrolyzing) activity	3	0	0.01	0.49302
GO:0004690	cyclic nucleotide-dependent protein kinase activity	10	0	0.03	0.49309
GO:0004692	cGMP-dependent protein kinase activity	10	0	0.03	0.49309
GO:0008489	UDP-galactose:glucosylceramide beta-1,4-galactosyltransferase activity	1	0	0	0.49324
GO:0030229	very-low-density lipoprotein particle receptor activity	3	0	0.01	0.49343
GO:0004483	mRNA (nucleoside-2'-O-)-methyltransferase activity	1	0	0	0.49363
GO:0031545	peptidyl-proline 4-dioxygenase activity	11	0	0.03	0.49404
GO:0008353	RNA polymerase II carboxy-terminal domain kinase activity	17	0	0.05	0.49455
GO:0008446	GDP-mannose 4,6-dehydratase activity	1	0	0	0.49461
GO:0070401	NADP+ binding	1	0	0	0.49461
GO:0015166	polyol transmembrane transporter activity	15	0	0.04	0.49517
GO:0015168	glycerol transmembrane transporter activity	15	0	0.04	0.49517
GO:0070976	TIR domain binding	1	0	0	0.49589
GO:0004518	nuclease activity	245	0	0.68	0.49599
GO:0016297	acyl-[acyl-carrier-protein] hydrolase activity	5	0	0.01	0.49621
GO:1901682	sulfur compound transmembrane transporter activity	21	1	0.06	0.49671
GO:0008312	7S RNA binding	5	0	0.01	0.49684
GO:0005516	calmodulin binding	286	0	0.8	0.49791
GO:0035091	phosphatidylinositol binding	211	0	0.59	0.49792
GO:0046875	ephrin receptor binding	62	0	0.17	0.4985
GO:0031788	motilin receptor binding	1	0	0	0.49936
GO:0005042	netrin receptor activity	19	0	0.05	0.49949
GO:0043167	ion binding	11501	37	32.03	0.49962
GO:0004056	argininosuccinate lyase activity	1	0	0	0.49983
GO:0097367	carbohydrate derivative binding	4366	14	12.16	0.49998
GO:0031406	carboxylic acid binding	198	0	0.55	0.50004
GO:0043177	organic acid binding	198	0	0.55	0.50004
GO:0005452	inorganic anion exchanger activity	23	0	0.06	0.50125
GO:0008097	5S rRNA binding	5	0	0.01	0.5016
GO:0000981	RNA polymerase II transcription factor activity, sequence-specific DNA binding	557	1	1.55	0.5037
GO:0016634	oxidoreductase activity, acting on the CH-CH group of donors, oxygen as acceptor	19	0	0.05	0.50526
GO:0005245	voltage-gated calcium channel activity	97	0	0.27	0.50635
GO:0004781	sulfate adenylyltransferase (ATP) activity	5	0	0.01	0.50636
GO:0004779	sulfate adenylyltransferase activity	5	0	0.01	0.50636
GO:0004020	adenylylsulfate kinase activity	5	0	0.01	0.50636
GO:0004511	tyrosine 3-monooxygenase activity	2	0	0.01	0.50641
GO:0016715	oxidoreductase activity, acting on paired donors, with incorporation or reduction of molecular oxygen, reduced ascorbate as one donor, and incorporation of one atom of oxygen	13	0	0.04	0.50689
GO:0031543	peptidyl-proline dioxygenase activity	16	0	0.04	0.50703
GO:0072345	NAADP-sensitive calcium-release channel activity	4	0	0.01	0.50711
GO:0004174	electron-transferring-flavoprotein dehydrogenase activity	2	0	0.01	0.50736
GO:0016649	oxidoreductase activity, acting on the CH-NH group of donors, quinone or similar compound as acceptor	2	0	0.01	0.50736
GO:0016671	oxidoreductase activity, acting on a sulfur group of donors, disulfide as acceptor	13	0	0.04	0.50758
GO:0008199	ferric iron binding	29	1	0.08	0.50825
GO:0003919	FMN adenylyltransferase activity	3	0	0.01	0.50894
GO:0004904	interferon receptor activity	4	0	0.01	0.50907
GO:0015057	thrombin-activated receptor activity	14	0	0.04	0.51
GO:0004325	ferrochelatase activity	1	0	0	0.51185
GO:0003887	DNA-directed DNA polymerase activity	30	0	0.08	0.51243
GO:0030354	melanin-concentrating hormone activity	1	0	0	0.51255
GO:0017108	5'-flap endonuclease activity	9	0	0.03	0.51368
GO:0004336	galactosylceramidase activity	2	0	0.01	0.51385
GO:0004102	choline O-acetyltransferase activity	3	0	0.01	0.51397
GO:0004449	isocitrate dehydrogenase (NAD+) activity	1	0	0	0.51401
GO:0035198	miRNA binding	16	0	0.04	0.51435
GO:0003721	telomerase RNA reverse transcriptase activity	3	0	0.01	0.51484
GO:0002039	p53 binding	36	0	0.1	0.51525
GO:0046975	histone methyltransferase activity (H3-K36 specific)	5	0	0.01	0.51549
GO:0004356	glutamate-ammonia ligase activity	8	0	0.02	0.51615
GO:0016211	ammonia ligase activity	8	0	0.02	0.51615
GO:0016880	acid-ammonia (or amide) ligase activity	8	0	0.02	0.51615
GO:0005372	water transmembrane transporter activity	20	0	0.06	0.51647
GO:0005112	Notch binding	17	0	0.05	0.51688
GO:0004694	eukaryotic translation initiation factor 2alpha kinase activity	1	0	0	0.51712
GO:0008418	protein-N-terminal asparagine amidohydrolase activity	1	0	0	0.51806
GO:0004487	methylenetetrahydrofolate dehydrogenase (NAD+) activity	2	0	0.01	0.51814
GO:0043325	phosphatidylinositol-3,4-bisphosphate binding	14	0	0.04	0.51835
GO:0008238	exopeptidase activity	154	2	0.43	0.51937
GO:0034235	GPI anchor binding	2	0	0.01	0.51947
GO:0003923	GPI-anchor transamidase activity	2	0	0.01	0.51953
GO:1902936	phosphatidylinositol bisphosphate binding	61	0	0.17	0.52045
GO:0043139	5'-3' DNA helicase activity	9	0	0.03	0.52056
GO:0016406	carnitine O-acyltransferase activity	10	0	0.03	0.52137
GO:0004867	serine-type endopeptidase inhibitor activity	90	0	0.25	0.52151
GO:0015929	hexosaminidase activity	13	0	0.04	0.52171
GO:1901681	sulfur compound binding	211	0	0.59	0.52399
GO:0016491	oxidoreductase activity	1249	5	3.48	0.52439
GO:0015095	magnesium ion transmembrane transporter activity	17	0	0.05	0.52439
GO:0004937	alpha1-adrenergic receptor activity	4	0	0.01	0.52521
GO:0060182	apelin receptor activity	28	0	0.08	0.52526
GO:0022890	inorganic cation transmembrane transporter activity	999	1	2.78	0.52709
GO:0043855	cyclic nucleotide-gated ion channel activity	9	0	0.03	0.52738
GO:0005221	intracellular cyclic nucleotide activated cation channel activity	9	0	0.03	0.52738
GO:0005222	intracellular cAMP activated cation channel activity	9	0	0.03	0.52738
GO:0005223	intracellular cGMP activated cation channel activity	9	0	0.03	0.52738
GO:0008190	eukaryotic initiation factor 4E binding	8	0	0.02	0.52809
GO:0032549	ribonucleoside binding	4052	14	11.28	0.5286
GO:0004882	androgen receptor activity	13	0	0.04	0.52961
GO:0042623	ATPase activity, coupled	523	2	1.46	0.52979
GO:0001972	retinoic acid binding	32	0	0.09	0.53097
GO:0004506	squalene monooxygenase activity	2	0	0.01	0.53132
GO:0008599	protein phosphatase regulator activity	6	0	0.02	0.53197
GO:0071862	protein phosphatase activator activity	6	0	0.02	0.53197
GO:0004164	diphthine synthase activity	1	0	0	0.53233
GO:0017049	GTP-Rho binding	5	0	0.01	0.53326
GO:0016922	ligand-dependent nuclear receptor binding	1	0	0	0.5336
GO:0003844	1,4-alpha-glucan branching enzyme activity	6	0	0.02	0.53368
GO:0016895	exodeoxyribonuclease activity, producing 5'-phosphomonoesters	9	0	0.03	0.53381
GO:0004529	exodeoxyribonuclease activity	9	0	0.03	0.53381
GO:0005244	voltage-gated ion channel activity	463	0	1.29	0.53416
GO:0001882	nucleoside binding	4056	14	11.29	0.53531
GO:0043492	ATPase activity, coupled to movement of substances	250	0	0.7	0.53539
GO:0033188	sphingomyelin synthase activity	8	0	0.02	0.53555
GO:0047493	ceramide cholinephosphotransferase activity	8	0	0.02	0.53555
GO:0015222	serotonin transmembrane transporter activity	4	0	0.01	0.53702
GO:0015370	solute:sodium symporter activity	94	0	0.26	0.53709
GO:0004333	fumarate hydratase activity	2	0	0.01	0.53755
GO:0051540	metal cluster binding	76	0	0.21	0.53802
GO:0051536	iron-sulfur cluster binding	76	0	0.21	0.53802
GO:0016748	succinyltransferase activity	4	0	0.01	0.53852
GO:0042289	MHC class II protein binding	3	0	0.01	0.53899
GO:0033558	protein deacetylase activity	33	1	0.09	0.53972
GO:0016900	oxidoreductase activity, acting on the CH-OH group of donors, disulfide as acceptor	2	0	0.01	0.5403
GO:0047057	vitamin-K-epoxide reductase (warfarin-sensitive) activity	2	0	0.01	0.5403
GO:0004966	galanin receptor activity	1	0	0	0.54054
GO:0016776	phosphotransferase activity, phosphate group as acceptor	35	0	0.1	0.54099
GO:0016894	endonuclease activity, active with either ribo- or deoxyribonucleic acids and producing 3'-phosphomonoesters	7	0	0.02	0.54221
GO:0036122	BMP binding	8	0	0.02	0.5426
GO:0017091	AU-rich element binding	5	0	0.01	0.54337
GO:0015016	[heparan sulfate]-glucosamine N-sulfotransferase activity	13	0	0.04	0.54397
GO:0004618	phosphoglycerate kinase activity	3	0	0.01	0.54411
GO:0008331	high voltage-gated calcium channel activity	11	0	0.03	0.54432
GO:0008121	ubiquinol-cytochrome-c reductase activity	3	0	0.01	0.54657
GO:0016681	oxidoreductase activity, acting on diphenols and related substances as donors, cytochrome as acceptor	3	0	0.01	0.54657
GO:0016679	oxidoreductase activity, acting on diphenols and related substances as donors	3	0	0.01	0.54657
GO:0016494	C-X-C chemokine receptor activity	19	0	0.05	0.54676
GO:0019798	procollagen-proline dioxygenase activity	15	0	0.04	0.54837
GO:0001626	nociceptin receptor activity	6	0	0.02	0.54842
GO:0030544	Hsp70 protein binding	2	0	0.01	0.54875
GO:0004350	glutamate-5-semialdehyde dehydrogenase activity	2	0	0.01	0.55162
GO:0004349	glutamate 5-kinase activity	2	0	0.01	0.55162
GO:0019202	amino acid kinase activity	2	0	0.01	0.55162
GO:0070742	C2H2 zinc finger domain binding	2	0	0.01	0.55162
GO:0003994	aconitate hydratase activity	4	0	0.01	0.55202
GO:0031685	adenosine receptor binding	3	0	0.01	0.55267
GO:0003952	NAD+ synthase (glutamine-hydrolyzing) activity	3	0	0.01	0.55302
GO:0004739	pyruvate dehydrogenase (acetyl-transferring) activity	6	0	0.02	0.55308
GO:0004035	alkaline phosphatase activity	4	0	0.01	0.55366
GO:0008308	voltage-gated anion channel activity	48	0	0.13	0.55405
GO:0043531	ADP binding	40	0	0.11	0.55547
GO:0015399	primary active transmembrane transporter activity	252	0	0.7	0.5564
GO:0015405	P-P-bond-hydrolysis-driven transmembrane transporter activity	252	0	0.7	0.5564
GO:0031208	POZ domain binding	3	0	0.01	0.55723
GO:0030742	GTP-dependent protein binding	11	0	0.03	0.55769
GO:0035639	purine ribonucleoside triphosphate binding	3982	14	11.09	0.55783
GO:0004642	phosphoribosylformylglycinamidine synthase activity	1	0	0	0.55844
GO:0004167	dopachrome isomerase activity	3	0	0.01	0.55848
GO:0005546	phosphatidylinositol-4,5-bisphosphate binding	46	0	0.13	0.55932
GO:0016603	glutaminyl-peptide cyclotransferase activity	3	0	0.01	0.5601
GO:0046523	S-methyl-5-thioribose-1-phosphate isomerase activity	12	0	0.03	0.56018
GO:0005243	gap junction channel activity	28	0	0.08	0.56087
GO:0004656	procollagen-proline 4-dioxygenase activity	10	0	0.03	0.56127
GO:0008201	heparin binding	114	0	0.32	0.5613
GO:0004470	malic enzyme activity	8	0	0.02	0.56156
GO:0004181	metallocarboxypeptidase activity	57	2	0.16	0.56168
GO:0004452	isopentenyl-diphosphate delta-isomerase activity	1	0	0	0.56176
GO:0008466	glycogenin glucosyltransferase activity	1	0	0	0.56188
GO:0034979	NAD-dependent protein deacetylase activity	26	0	0.07	0.5625
GO:0031419	cobalamin binding	10	0	0.03	0.56253
GO:0031267	small GTPase binding	315	0	0.88	0.56492
GO:0004654	polyribonucleotide nucleotidyltransferase activity	2	0	0.01	0.56694
GO:0003680	AT DNA binding	2	0	0.01	0.56802
GO:0001587	Gq/11-coupled serotonin receptor activity	2	0	0.01	0.56881
GO:0008235	metalloexopeptidase activity	74	2	0.21	0.5694
GO:0022839	ion gated channel activity	35	0	0.1	0.57093
GO:0015179	L-amino acid transmembrane transporter activity	13	0	0.04	0.57094
GO:0010314	phosphatidylinositol-5-phosphate binding	6	0	0.02	0.57094
GO:0042134	rRNA primary transcript binding	1	0	0	0.57125
GO:0008898	S-adenosylmethionine-homocysteine S-methyltransferase activity	5	0	0.01	0.57184
GO:2001070	starch binding	1	0	0	0.57205
GO:0030350	iron-responsive element binding	3	0	0.01	0.57212
GO:0004146	dihydrofolate reductase activity	3	0	0.01	0.57362
GO:0017150	tRNA dihydrouridine synthase activity	8	0	0.02	0.57374
GO:0001760	aminocarboxymuconate-semialdehyde decarboxylase activity	1	0	0	0.57534
GO:0009922	fatty acid elongase activity	5	0	0.01	0.57544
GO:0050333	thiamin-triphosphatase activity	1	0	0	0.5757
GO:0097371	MDM2/MDM4 family protein binding	2	0	0.01	0.57794
GO:0008131	primary amine oxidase activity	8	0	0.02	0.5791
GO:0004607	phosphatidylcholine-sterol O-acyltransferase activity	1	0	0	0.5796
GO:0070016	armadillo repeat domain binding	10	0	0.03	0.57975
GO:0009008	DNA-methyltransferase activity	12	0	0.03	0.5798
GO:0003886	DNA (cytosine-5-)-methyltransferase activity	12	0	0.03	0.5798
GO:0001637	G-protein coupled chemoattractant receptor activity	104	0	0.29	0.58025
GO:0004950	chemokine receptor activity	104	0	0.29	0.58025
GO:0015926	glucosidase activity	9	0	0.03	0.58029
GO:0004579	dolichyl-diphosphooligosaccharide-protein glycotransferase activity	10	0	0.03	0.58033
GO:0003882	CDP-diacylglycerol-serine O-phosphatidyltransferase activity	1	0	0	0.58068
GO:1901338	catecholamine binding	3	0	0.01	0.58117
GO:0035240	dopamine binding	3	0	0.01	0.58117
GO:0015187	glycine transmembrane transporter activity	3	0	0.01	0.58138
GO:0004407	histone deacetylase activity	32	1	0.09	0.58227
GO:0003777	microtubule motor activity	147	0	0.41	0.58429
GO:0003976	UDP-N-acetylglucosamine-lysosomal-enzyme N-acetylglucosaminephosphotransferase activity	3	0	0.01	0.58458
GO:0005509	calcium ion binding	1449	4	4.03	0.58482
GO:0005507	copper ion binding	60	0	0.17	0.58537
GO:0005092	GDP-dissociation inhibitor activity	25	0	0.07	0.58635
GO:0042056	chemoattractant activity	5	0	0.01	0.58783
GO:0004708	MAP kinase kinase activity	2	0	0.01	0.58856
GO:0017125	deoxycytidyl transferase activity	2	0	0.01	0.58867
GO:0008432	JUN kinase binding	2	0	0.01	0.58867
GO:0003839	gamma-glutamylcyclotransferase activity	4	0	0.01	0.58936
GO:0008375	acetylglucosaminyltransferase activity	79	0	0.22	0.59001
GO:0015108	chloride transmembrane transporter activity	165	0	0.46	0.59078
GO:0015297	antiporter activity	102	0	0.28	0.59251
GO:0005267	potassium channel activity	288	0	0.8	0.59305
GO:0004421	hydroxymethylglutaryl-CoA synthase activity	1	0	0	0.59313
GO:0005524	ATP binding	3130	8	8.72	0.5932
GO:0047756	chondroitin 4-sulfotransferase activity	12	0	0.03	0.59354
GO:0034481	chondroitin sulfotransferase activity	12	0	0.03	0.59354
GO:0004185	serine-type carboxypeptidase activity	14	0	0.04	0.59366
GO:0016309	1-phosphatidylinositol-5-phosphate 4-kinase activity	7	0	0.02	0.59442
GO:0050509	N-acetylglucosaminyl-proteoglycan 4-beta-glucuronosyltransferase activity	14	0	0.04	0.5946
GO:0015054	gastrin receptor activity	4	0	0.01	0.59543
GO:0043237	laminin-1 binding	2	0	0.01	0.59578
GO:0032947	protein complex scaffold activity	28	0	0.08	0.59614
GO:0004557	alpha-galactosidase activity	2	0	0.01	0.59794
GO:0035755	cardiolipin hydrolase activity	1	0	0	0.59892
GO:0005057	signal transducer activity, downstream of receptor	302	0	0.84	0.5996
GO:0016857	racemase and epimerase activity, acting on carbohydrates and derivatives	8	0	0.02	0.6001
GO:0010309	acireductone dioxygenase [iron(II)-requiring] activity	1	0	0	0.60161
GO:0038187	pattern recognition receptor activity	4	0	0.01	0.60219
GO:0008329	signaling pattern recognition receptor activity	4	0	0.01	0.60219
GO:0001875	lipopolysaccharide receptor activity	4	0	0.01	0.60219
GO:0004674	protein serine/threonine kinase activity	1231	0	3.43	0.60301
GO:0047988	hydroxyacid-oxoacid transhydrogenase activity	1	0	0	0.60326
GO:0008395	steroid hydroxylase activity	4	0	0.01	0.60355
GO:0032403	protein complex binding	662	2	1.84	0.60363
GO:0047635	alanine-oxo-acid transaminase activity	7	0	0.02	0.60495
GO:0004021	L-alanine:2-oxoglutarate aminotransferase activity	7	0	0.02	0.60495
GO:0004874	aryl hydrocarbon receptor activity	7	0	0.02	0.60517
GO:0070402	NADPH binding	2	0	0.01	0.60528
GO:0003846	2-acylglycerol O-acyltransferase activity	1	0	0	0.60576
GO:0004706	JUN kinase kinase kinase activity	22	0	0.06	0.60588
GO:0017169	CDP-alcohol phosphatidyltransferase activity	13	0	0.04	0.60646
GO:0043621	protein self-association	63	0	0.18	0.60834
GO:0004342	glucosamine-6-phosphate deaminase activity	4	0	0.01	0.60838
GO:0033699	DNA 5'-adenosine monophosphate hydrolase activity	4	0	0.01	0.60923
GO:0046966	thyroid hormone receptor binding	87	0	0.24	0.60924
GO:0016208	AMP binding	3	0	0.01	0.61011
GO:0003987	acetate-CoA ligase activity	3	0	0.01	0.61011
GO:0030553	cGMP binding	27	0	0.08	0.61146
GO:0016861	intramolecular oxidoreductase activity, interconverting aldoses and ketoses	25	0	0.07	0.61205
GO:0030554	adenyl nucleotide binding	3248	8	9.04	0.61265
GO:0005249	voltage-gated potassium channel activity	247	0	0.69	0.61321
GO:0035651	AP-3 adaptor complex binding	4	0	0.01	0.61373
GO:0061630	ubiquitin protein ligase activity	9	0	0.03	0.61423
GO:0034450	ubiquitin-ubiquitin ligase activity	9	0	0.03	0.61423
GO:0051721	protein phosphatase 2A binding	24	0	0.07	0.61433
GO:0004304	estrone sulfotransferase activity	15	0	0.04	0.61439
GO:0016842	amidine-lyase activity	3	0	0.01	0.61445
GO:0017154	semaphorin receptor activity	15	0	0.04	0.61455
GO:0070530	K63-linked polyubiquitin modification-dependent protein binding	4	0	0.01	0.61534
GO:0000213	tRNA-intron endonuclease activity	4	0	0.01	0.61711
GO:0022832	voltage-gated channel activity	470	0	1.31	0.6173
GO:0046982	protein heterodimerization activity	624	1	1.74	0.61775
GO:0004500	dopamine beta-monooxygenase activity	7	0	0.02	0.61809
GO:0051184	cofactor transporter activity	10	0	0.03	0.61913
GO:0031753	endothelial differentiation G-protein coupled receptor binding	2	0	0.01	0.61926
GO:0031755	Edg-2 lysophosphatidic acid receptor binding	2	0	0.01	0.61926
GO:0005173	stem cell factor receptor binding	4	0	0.01	0.61968
GO:0042609	CD4 receptor binding	2	0	0.01	0.62006
GO:0033961	cis-stilbene-oxide hydrolase activity	3	0	0.01	0.6203
GO:0001034	RNA polymerase III transcription factor activity, sequence-specific DNA binding	47	0	0.13	0.62156
GO:0008184	glycogen phosphorylase activity	11	0	0.03	0.62243
GO:0002153	steroid receptor RNA activator RNA binding	8	0	0.02	0.62293
GO:0003828	alpha-N-acetylneuraminate alpha-2,8-sialyltransferase activity	17	0	0.05	0.62304
GO:0045735	nutrient reservoir activity	2	0	0.01	0.62313
GO:0051786	all-trans-retinol 13,14-reductase activity	4	0	0.01	0.62322
GO:0004886	9-cis retinoic acid receptor activity	49	0	0.14	0.62413
GO:0008379	thioredoxin peroxidase activity	2	0	0.01	0.62432
GO:0000700	mismatch base pair DNA N-glycosylase activity	4	0	0.01	0.62539
GO:0033613	activating transcription factor binding	50	0	0.14	0.62623
GO:0030332	cyclin binding	13	0	0.04	0.6269
GO:0004335	galactokinase activity	2	0	0.01	0.62694
GO:0016412	serine O-acyltransferase activity	1	0	0	0.62799
GO:0048039	ubiquinone binding	2	0	0.01	0.62898
GO:0001716	L-amino-acid oxidase activity	2	0	0.01	0.62898
GO:0004945	angiotensin type II receptor activity	24	0	0.07	0.62946
GO:0004504	peptidylglycine monooxygenase activity	2	0	0.01	0.62966
GO:0045145	single-stranded DNA 5'-3' exodeoxyribonuclease activity	3	0	0.01	0.63088
GO:0008297	single-stranded DNA exodeoxyribonuclease activity	3	0	0.01	0.63088
GO:0070181	small ribosomal subunit rRNA binding	6	0	0.02	0.63114
GO:0034190	apolipoprotein receptor binding	10	0	0.03	0.6315
GO:0034191	apolipoprotein A-I receptor binding	10	0	0.03	0.6315
GO:0004427	inorganic diphosphatase activity	5	0	0.01	0.6316
GO:0008798	beta-aspartyl-peptidase activity	2	0	0.01	0.63171
GO:0001205	transcriptional activator activity, RNA polymerase II distal enhancer sequence-specific binding	1	0	0	0.63196
GO:0004957	prostaglandin E receptor activity	11	0	0.03	0.63256
GO:0001786	phosphatidylserine binding	10	0	0.03	0.63343
GO:0016917	GABA receptor activity	61	0	0.17	0.63471
GO:0016667	oxidoreductase activity, acting on a sulfur group of donors	92	0	0.26	0.63553
GO:0097153	cysteine-type endopeptidase activity involved in apoptotic process	3	0	0.01	0.63616
GO:0030145	manganese ion binding	48	0	0.13	0.63628
GO:0004809	tRNA (guanine-N2-)-methyltransferase activity	2	0	0.01	0.63636
GO:0022836	gated channel activity	781	0	2.17	0.63645
GO:0017112	Rab guanyl-nucleotide exchange factor activity	13	0	0.04	0.63875
GO:0005154	epidermal growth factor receptor binding	35	0	0.1	0.63926
GO:0042393	histone binding	249	1	0.69	0.63984
GO:0016788	hydrolase activity, acting on ester bonds	1399	3	3.9	0.64123
GO:0070851	growth factor receptor binding	64	0	0.18	0.64152
GO:0005252	open rectifier potassium channel activity	6	0	0.02	0.64163
GO:0005007	fibroblast growth factor-activated receptor activity	19	0	0.05	0.64172
GO:0030551	cyclic nucleotide binding	33	0	0.09	0.64176
GO:0003708	retinoic acid receptor activity	77	0	0.21	0.64219
GO:0005247	voltage-gated chloride channel activity	36	0	0.1	0.6423
GO:0004721	phosphoprotein phosphatase activity	486	1	1.35	0.64303
GO:0004067	asparaginase activity	3	0	0.01	0.64435
GO:0004619	phosphoglycerate mutase activity	2	0	0.01	0.64475
GO:0004082	bisphosphoglycerate mutase activity	2	0	0.01	0.64475
GO:0004083	bisphosphoglycerate 2-phosphatase activity	2	0	0.01	0.64475
GO:0034416	bisphosphoglycerate phosphatase activity	2	0	0.01	0.64475
GO:0004149	dihydrolipoyllysine-residue succinyltransferase activity	1	0	0	0.64495
GO:0016751	S-succinyltransferase activity	1	0	0	0.64495
GO:0030234	enzyme regulator activity	1104	3	3.07	0.64504
GO:0032559	adenyl ribonucleotide binding	3192	8	8.89	0.64542
GO:0015298	solute:cation antiporter activity	65	0	0.18	0.64557
GO:0008514	organic anion transmembrane transporter activity	162	1	0.45	0.64608
GO:0015106	bicarbonate transmembrane transporter activity	9	0	0.03	0.64611
GO:0035642	histone methyltransferase activity (H3-R17 specific)	3	0	0.01	0.64676
GO:0030506	ankyrin binding	15	0	0.04	0.64748
GO:0031544	peptidyl-proline 3-dioxygenase activity	5	0	0.01	0.64835
GO:0019797	procollagen-proline 3-dioxygenase activity	5	0	0.01	0.64835
GO:0019956	chemokine binding	4	0	0.01	0.64853
GO:0004484	mRNA guanylyltransferase activity	6	0	0.02	0.65022
GO:0008192	RNA guanylyltransferase activity	6	0	0.02	0.65022
GO:0008176	tRNA (guanine-N7-)-methyltransferase activity	1	0	0	0.6504
GO:0016758	transferase activity, transferring hexosyl groups	309	0	0.86	0.65088
GO:0008143	poly(A) binding	54	0	0.15	0.65126
GO:0045130	keratan sulfotransferase activity	6	0	0.02	0.65218
GO:0008401	retinoic acid 4-hydroxylase activity	7	0	0.02	0.65247
GO:0031531	thyrotropin-releasing hormone receptor binding	1	0	0	0.65303
GO:0016901	oxidoreductase activity, acting on the CH-OH group of donors, quinone or similar compound as acceptor	10	0	0.03	0.65436
GO:0004896	cytokine receptor activity	141	0	0.39	0.65486
GO:0042802	identical protein binding	1059	2	2.95	0.65502
GO:0015267	channel activity	995	0	2.77	0.65528
GO:0022803	passive transmembrane transporter activity	995	0	2.77	0.65528
GO:0019706	protein-cysteine S-palmitoyltransferase activity	2	0	0.01	0.65567
GO:0019707	protein-cysteine S-acyltransferase activity	2	0	0.01	0.65567
GO:0017136	NAD-dependent histone deacetylase activity	25	0	0.07	0.65616
GO:0004883	glucocorticoid receptor activity	4	0	0.01	0.65704
GO:0008802	betaine-aldehyde dehydrogenase activity	2	0	0.01	0.65798
GO:0004651	polynucleotide 5'-phosphatase activity	3	0	0.01	0.65851
GO:0098518	polynucleotide phosphatase activity	3	0	0.01	0.65851
GO:0051537	2 iron, 2 sulfur cluster binding	21	0	0.06	0.65872
GO:0034595	phosphatidylinositol phosphate 5-phosphatase activity	4	0	0.01	0.659
GO:0016879	ligase activity, forming carbon-nitrogen bonds	190	0	0.53	0.6598
GO:0005183	gonadotropin hormone-releasing hormone activity	1	0	0	0.6603
GO:0016314	phosphatidylinositol-3,4,5-trisphosphate 3-phosphatase activity	8	0	0.02	0.66109
GO:0034594	phosphatidylinositol trisphosphate phosphatase activity	8	0	0.02	0.66109
GO:0004615	phosphomannomutase activity	5	0	0.01	0.66317
GO:0003830	beta-1,4-mannosylglycoprotein 4-beta-N-acetylglucosaminyltransferase activity	3	0	0.01	0.6633
GO:0000014	single-stranded DNA endodeoxyribonuclease activity	5	0	0.01	0.6641
GO:0015171	amino acid transmembrane transporter activity	55	1	0.15	0.66465
GO:0015079	potassium ion transmembrane transporter activity	312	0	0.87	0.66515
GO:0044715	8-oxo-dGDP phosphatase activity	1	0	0	0.66516
GO:0044716	8-oxo-GDP phosphatase activity	1	0	0	0.66516
GO:0044717	8-hydroxy-dADP phosphatase activity	1	0	0	0.66516
GO:0004984	olfactory receptor activity	60	0	0.17	0.66576
GO:0031072	heat shock protein binding	31	0	0.09	0.66637
GO:0015464	acetylcholine receptor activity	40	0	0.11	0.66644
GO:0015491	cation:cation antiporter activity	58	0	0.16	0.66709
GO:0016843	amine-lyase activity	2	0	0.01	0.66813
GO:0016844	strictosidine synthase activity	2	0	0.01	0.66813
GO:0005093	Rab GDP-dissociation inhibitor activity	6	0	0.02	0.66818
GO:0008903	hydroxypyruvate isomerase activity	1	0	0	0.66823
GO:0032451	demethylase activity	64	0	0.18	0.66929
GO:0004862	cAMP-dependent protein kinase inhibitor activity	1	0	0	0.66974
GO:0034212	peptide N-acetyltransferase activity	9	0	0.03	0.6698
GO:0004019	adenylosuccinate synthase activity	4	0	0.01	0.66983
GO:0033293	monocarboxylic acid binding	71	0	0.2	0.66997
GO:0072341	modified amino acid binding	22	0	0.06	0.67001
GO:0003995	acyl-CoA dehydrogenase activity	15	0	0.04	0.67018
GO:0008796	bis(5'-nucleosyl)-tetraphosphatase activity	1	0	0	0.67065
GO:0008609	alkylglycerone-phosphate synthase activity	2	0	0.01	0.67088
GO:0022821	potassium ion antiporter activity	4	0	0.01	0.67142
GO:0008273	calcium, potassium:sodium antiporter activity	4	0	0.01	0.67142
GO:0004853	uroporphyrinogen decarboxylase activity	1	0	0	0.67153
GO:0042043	neurexin family protein binding	5	1	0.01	0.67294
GO:0019911	structural constituent of myelin sheath	2	0	0.01	0.67437
GO:0005388	calcium-transporting ATPase activity	45	0	0.13	0.67542
GO:0016799	hydrolase activity, hydrolyzing N-glycosyl compounds	14	0	0.04	0.67548
GO:0015276	ligand-gated ion channel activity	360	0	1	0.67559
GO:0022834	ligand-gated channel activity	360	0	1	0.67559
GO:0047453	ATP-dependent NAD(P)H-hydrate dehydratase activity	1	0	0	0.67562
GO:0016888	endodeoxyribonuclease activity, producing 5'-phosphomonoesters	16	0	0.04	0.67582
GO:0016248	channel inhibitor activity	5	0	0.01	0.67635
GO:0008200	ion channel inhibitor activity	5	0	0.01	0.67635
GO:0015291	secondary active transmembrane transporter activity	328	1	0.91	0.67683
GO:0043422	protein kinase B binding	1	0	0	0.67709
GO:0070011	peptidase activity, acting on L-amino acid peptides	1175	10	3.27	0.67713
GO:0008448	N-acetylglucosamine-6-phosphate deacetylase activity	2	0	0.01	0.67762
GO:0010521	telomerase inhibitor activity	3	0	0.01	0.67771
GO:0004842	ubiquitin-protein transferase activity	396	0	1.1	0.67807
GO:0043560	insulin receptor substrate binding	55	0	0.15	0.67842
GO:0019238	cyclohydrolase activity	8	1	0.02	0.67936
GO:0016652	oxidoreductase activity, acting on NAD(P)H, NAD(P) as acceptor	3	0	0.01	0.6797
GO:0008746	NAD(P)+ transhydrogenase activity	3	0	0.01	0.6797
GO:0030676	Rac guanyl-nucleotide exchange factor activity	12	0	0.03	0.67985
GO:0005218	calcium-release channel activity	25	0	0.07	0.68074
GO:0016209	antioxidant activity	51	0	0.14	0.6818
GO:0004087	carbamoyl-phosphate synthase (ammonia) activity	2	0	0.01	0.68288
GO:0001846	opsonin binding	1	0	0	0.68354
GO:0005436	sodium:phosphate symporter activity	1	0	0	0.68417
GO:0016595	glutamate binding	21	0	0.06	0.68438
GO:0015272	ATP-activated inward rectifier potassium channel activity	4	0	0.01	0.68466
GO:0008386	cholesterol monooxygenase (side-chain-cleaving) activity	3	0	0.01	0.68477
GO:0016713	oxidoreductase activity, acting on paired donors, with incorporation or reduction of molecular oxygen, reduced iron-sulfur protein as one donor, and incorporation of one atom of oxygen	3	0	0.01	0.68477
GO:0030273	melanin-concentrating hormone receptor activity	2	0	0.01	0.68562
GO:0071796	K6-linked polyubiquitin modification-dependent protein binding	4	0	0.01	0.68569
GO:0004601	peroxidase activity	32	0	0.09	0.68702
GO:0016684	oxidoreductase activity, acting on peroxide as acceptor	32	0	0.09	0.68702
GO:0022804	active transmembrane transporter activity	580	1	1.62	0.68754
GO:0004479	methionyl-tRNA formyltransferase activity	2	0	0.01	0.68757
GO:0016307	phosphatidylinositol phosphate kinase activity	43	0	0.12	0.68778
GO:0008233	peptidase activity	1338	10	3.73	0.68781
GO:0051920	peroxiredoxin activity	6	0	0.02	0.68804
GO:0016803	ether hydrolase activity	9	0	0.03	0.68858
GO:0016817	hydrolase activity, acting on acid anhydrides	2023	8	5.63	0.68977
GO:0002020	protease binding	11	0	0.03	0.69
GO:0004124	cysteine synthase activity	4	0	0.01	0.69022
GO:0044020	histone methyltransferase activity (H4-R3 specific)	10	0	0.03	0.69113
GO:0016420	malonyltransferase activity	4	0	0.01	0.69156
GO:0016419	S-malonyltransferase activity	4	0	0.01	0.69156
GO:0004320	oleoyl-[acyl-carrier-protein] hydrolase activity	4	0	0.01	0.69156
GO:0004313	[acyl-carrier-protein] S-acetyltransferase activity	4	0	0.01	0.69156
GO:0004314	[acyl-carrier-protein] S-malonyltransferase activity	4	0	0.01	0.69156
GO:0004315	3-oxoacyl-[acyl-carrier-protein] synthase activity	4	0	0.01	0.69156
GO:0004316	3-oxoacyl-[acyl-carrier-protein] reductase (NADPH) activity	4	0	0.01	0.69156
GO:0004317	3-hydroxypalmitoyl-[acyl-carrier-protein] dehydratase activity	4	0	0.01	0.69156
GO:0004319	enoyl-[acyl-carrier-protein] reductase (NADPH, B-specific) activity	4	0	0.01	0.69156
GO:0016295	myristoyl-[acyl-carrier-protein] hydrolase activity	4	0	0.01	0.69156
GO:0016296	palmitoyl-[acyl-carrier-protein] hydrolase activity	4	0	0.01	0.69156
GO:0019171	3-hydroxyacyl-[acyl-carrier-protein] dehydratase activity	4	0	0.01	0.69156
GO:0005104	fibroblast growth factor receptor binding	8	0	0.02	0.69226
GO:0034584	piRNA binding	11	0	0.03	0.69294
GO:0008531	riboflavin kinase activity	2	0	0.01	0.69393
GO:0016453	C-acetyltransferase activity	1	0	0	0.69403
GO:0016401	palmitoyl-CoA oxidase activity	1	0	0	0.69403
GO:0003985	acetyl-CoA C-acetyltransferase activity	1	0	0	0.69403
GO:0003988	acetyl-CoA C-acyltransferase activity	1	0	0	0.69403
GO:0008831	dTDP-4-dehydrorhamnose reductase activity	1	0	0	0.69513
GO:0043028	cysteine-type endopeptidase regulator activity involved in apoptotic process	68	0	0.19	0.6958
GO:0005342	organic acid transmembrane transporter activity	116	1	0.32	0.69769
GO:0004137	deoxycytidine kinase activity	2	0	0.01	0.69793
GO:0019136	deoxynucleoside kinase activity	2	0	0.01	0.69793
GO:0017113	dihydropyrimidine dehydrogenase (NADP+) activity	8	0	0.02	0.69857
GO:0004152	dihydroorotate dehydrogenase activity	8	0	0.02	0.69857
GO:0004158	dihydroorotate oxidase activity	8	0	0.02	0.69857
GO:0016361	activin receptor activity, type I	9	0	0.03	0.69924
GO:0005019	platelet-derived growth factor beta-receptor activity	3	0	0.01	0.69999
GO:0019104	DNA N-glycosylase activity	8	0	0.02	0.70021
GO:0030272	5-formyltetrahydrofolate cyclo-ligase activity	1	0	0	0.70098
GO:0016503	pheromone receptor activity	2	0	0.01	0.70142
GO:0005253	anion channel activity	147	0	0.41	0.7016
GO:0034061	DNA polymerase activity	42	0	0.12	0.70161
GO:0017018	myosin phosphatase activity	33	0	0.09	0.70172
GO:0003681	bent DNA binding	1	0	0	0.7018
GO:0047676	arachidonate-CoA ligase activity	1	0	0	0.70184
GO:0031957	very long-chain fatty acid-CoA ligase activity	1	0	0	0.70184
GO:0010861	thyroid hormone receptor activator activity	21	0	0.06	0.70218
GO:0030375	thyroid hormone receptor coactivator activity	21	0	0.06	0.70218
GO:0047291	lactosylceramide alpha-2,3-sialyltransferase activity	2	0	0.01	0.70408
GO:0008429	phosphatidylethanolamine binding	2	0	0.01	0.70457
GO:0030586	[methionine synthase] reductase activity	2	0	0.01	0.70485
GO:0016723	oxidoreductase activity, oxidizing metal ions, NAD or NADP as acceptor	2	0	0.01	0.70485
GO:0003914	DNA (6-4) photolyase activity	2	0	0.01	0.70711
GO:0004462	lactoylglutathione lyase activity	3	0	0.01	0.7072
GO:1901981	phosphatidylinositol phosphate binding	76	0	0.21	0.70793
GO:1901618	organic hydroxy compound transmembrane transporter activity	28	0	0.08	0.70804
GO:0042084	5-methyltetrahydrofolate-dependent methyltransferase activity	1	0	0	0.70926
GO:0008705	methionine synthase activity	1	0	0	0.70926
GO:0008969	phosphohistidine phosphatase activity	1	0	0	0.70938
GO:0003857	3-hydroxyacyl-CoA dehydrogenase activity	11	0	0.03	0.70951
GO:0071813	lipoprotein particle binding	3	0	0.01	0.70956
GO:0071814	protein-lipid complex binding	3	0	0.01	0.70956
GO:0017171	serine hydrolase activity	287	1	0.8	0.70978
GO:0008236	serine-type peptidase activity	287	1	0.8	0.70978
GO:0019787	ubiquitin-like protein transferase activity	53	0	0.15	0.70998
GO:0042301	phosphate ion binding	3	0	0.01	0.7103
GO:0030331	estrogen receptor binding	18	0	0.05	0.71044
GO:0016462	pyrophosphatase activity	1996	8	5.56	0.71116
GO:0047631	ADP-ribose diphosphatase activity	2	0	0.01	0.71158
GO:0008663	2',3'-cyclic-nucleotide 2'-phosphodiesterase activity	2	0	0.01	0.71158
GO:0047734	CDP-glycerol diphosphatase activity	2	0	0.01	0.71158
GO:0016740	transferase activity	5153	9	14.35	0.71607
GO:0008532	N-acetyllactosaminide beta-1,3-N-acetylglucosaminyltransferase activity	1	0	0	0.71611
GO:0070569	uridylyltransferase activity	3	0	0.01	0.71672
GO:0005544	calcium-dependent phospholipid binding	35	0	0.1	0.71743
GO:0070064	proline-rich region binding	9	0	0.03	0.71841
GO:0005250	A-type (transient outward) potassium channel activity	6	0	0.02	0.7187
GO:0052725	inositol-1,3,4-trisphosphate 6-kinase activity	4	0	0.01	0.71876
GO:0052726	inositol-1,3,4-trisphosphate 5-kinase activity	4	0	0.01	0.71876
GO:0047325	inositol tetrakisphosphate 1-kinase activity	4	0	0.01	0.71876
GO:0051765	inositol tetrakisphosphate kinase activity	4	0	0.01	0.71876
GO:0070300	phosphatidic acid binding	7	0	0.02	0.72002
GO:0003774	motor activity	540	3	1.5	0.72012
GO:0015269	calcium-activated potassium channel activity	31	0	0.09	0.72045
GO:0005227	calcium activated cation channel activity	31	0	0.09	0.72045
GO:0016818	hydrolase activity, acting on acid anhydrides, in phosphorus-containing anhydrides	2003	8	5.58	0.7205
GO:0008324	cation transmembrane transporter activity	1184	1	3.3	0.72057
GO:0008762	UDP-N-acetylmuramate dehydrogenase activity	11	0	0.03	0.72162
GO:0004476	mannose-6-phosphate isomerase activity	3	0	0.01	0.72175
GO:0008455	alpha-1,6-mannosylglycoprotein 2-beta-N-acetylglucosaminyltransferase activity	4	0	0.01	0.72421
GO:0051427	hormone receptor binding	181	0	0.5	0.72433
GO:0035257	nuclear hormone receptor binding	175	0	0.49	0.72449
GO:0009982	pseudouridine synthase activity	17	0	0.05	0.72488
GO:0005246	calcium channel regulator activity	1	0	0	0.725
GO:0003824	catalytic activity	12814	47	35.68	0.72629
GO:0004832	valine-tRNA ligase activity	4	0	0.01	0.72663
GO:0016781	phosphotransferase activity, paired acceptors	4	0	0.01	0.72675
GO:0004756	selenide, water dikinase activity	4	0	0.01	0.72675
GO:0097506	deaminated base DNA N-glycosylase activity	1	0	0	0.72704
GO:0004844	uracil DNA N-glycosylase activity	1	0	0	0.72704
GO:0019199	transmembrane receptor protein kinase activity	446	1	1.24	0.72729
GO:0004175	endopeptidase activity	608	2	1.69	0.72821
GO:0005017	platelet-derived growth factor-activated receptor activity	9	0	0.03	0.7283
GO:0008510	sodium:bicarbonate symporter activity	5	0	0.01	0.72847
GO:0019863	IgE binding	1	0	0	0.72877
GO:0019864	IgG binding	1	0	0	0.72877
GO:0019865	immunoglobulin binding	1	0	0	0.72877
GO:0019870	potassium channel inhibitor activity	1	0	0	0.72877
GO:0016892	endoribonuclease activity, producing 3'-phosphomonoesters	6	0	0.02	0.72897
GO:0016423	tRNA (guanine) methyltransferase activity	6	0	0.02	0.73035
GO:0046625	sphingolipid binding	9	0	0.03	0.73043
GO:0004611	phosphoenolpyruvate carboxykinase activity	3	0	0.01	0.73047
GO:0004613	phosphoenolpyruvate carboxykinase (GTP) activity	3	0	0.01	0.73047
GO:0004722	protein serine/threonine phosphatase activity	108	0	0.3	0.73527
GO:0004623	phospholipase A2 activity	12	0	0.03	0.73566
GO:0003810	protein-glutamine gamma-glutamyltransferase activity	19	0	0.05	0.73703
GO:0035005	1-phosphatidylinositol-4-phosphate 3-kinase activity	22	0	0.06	0.73815
GO:0035064	methylated histone binding	51	0	0.14	0.73827
GO:0046983	protein dimerization activity	1339	3	3.73	0.73949
GO:0005242	inward rectifier potassium channel activity	57	0	0.16	0.74025
GO:0005497	androgen binding	15	0	0.04	0.74111
GO:0008127	quercetin 2,3-dioxygenase activity	1	0	0	0.74143
GO:0035174	histone serine kinase activity	30	0	0.08	0.74187
GO:0046943	carboxylic acid transmembrane transporter activity	113	1	0.31	0.74221
GO:0043015	gamma-tubulin binding	9	0	0.03	0.74246
GO:0008017	microtubule binding	278	1	0.77	0.74406
GO:0047225	acetylgalactosaminyl-O-glycosyl-glycoprotein beta-1,6-N-acetylglucosaminyltransferase activity	2	0	0.01	0.74415
GO:0031386	protein tag	3	0	0.01	0.74551
GO:0070330	aromatase activity	20	1	0.06	0.74557
GO:0032452	histone demethylase activity	62	0	0.17	0.74559
GO:0055077	gap junction hemi-channel activity	23	0	0.06	0.74573
GO:0042803	protein homodimerization activity	613	1	1.71	0.74595
GO:0047992	hydroxylysine kinase activity	1	0	0	0.74659
GO:0016854	racemase and epimerase activity	9	0	0.03	0.7469
GO:0008479	queuine tRNA-ribosyltransferase activity	4	0	0.01	0.74872
GO:0004738	pyruvate dehydrogenase activity	7	0	0.02	0.74918
GO:0004725	protein tyrosine phosphatase activity	267	1	0.74	0.75158
GO:0038006	netrin receptor activity involved in chemoattraction	8	0	0.02	0.7526
GO:0004673	protein histidine kinase activity	21	0	0.06	0.75288
GO:0000155	phosphorelay sensor kinase activity	21	0	0.06	0.75288
GO:0009975	cyclase activity	71	0	0.2	0.7532
GO:0017016	Ras GTPase binding	308	0	0.86	0.75361
GO:0004465	lipoprotein lipase activity	5	0	0.01	0.75391
GO:0005219	ryanodine-sensitive calcium-release channel activity	21	0	0.06	0.75407
GO:0005097	GTPase activator activity	89	0	0.25	0.75624
GO:0031769	glucagon receptor binding	2	0	0.01	0.75626
GO:0005261	cation channel activity	630	0	1.75	0.75704
GO:0005262	calcium channel activity	196	0	0.55	0.75752
GO:0072509	divalent inorganic cation transmembrane transporter activity	320	0	0.89	0.75935
GO:0042578	phosphoric ester hydrolase activity	819	2	2.28	0.75975
GO:0022838	substrate-specific channel activity	964	0	2.68	0.76074
GO:0004045	aminoacyl-tRNA hydrolase activity	4	0	0.01	0.76185
GO:0005114	type II transforming growth factor beta receptor binding	9	0	0.03	0.76261
GO:0051787	misfolded protein binding	11	1	0.03	0.7627
GO:0003724	RNA helicase activity	34	0	0.09	0.76343
GO:0050115	myosin-light-chain-phosphatase activity	11	0	0.03	0.76357
GO:0050897	cobalt ion binding	1	0	0	0.76429
GO:0050072	m7G(5')pppN diphosphatase activity	1	0	0	0.76429
GO:0070008	serine-type exopeptidase activity	21	0	0.06	0.76445
GO:0005504	fatty acid binding	35	0	0.1	0.76464
GO:0019534	toxin transporter activity	12	0	0.03	0.76477
GO:0016407	acetyltransferase activity	97	0	0.27	0.76478
GO:0042799	histone methyltransferase activity (H4-K20 specific)	4	0	0.01	0.76509
GO:0031493	nucleosomal histone binding	1	0	0	0.76526
GO:0032093	SAM domain binding	1	0	0	0.76526
GO:0051287	NAD binding	72	0	0.2	0.7661
GO:0005542	folic acid binding	7	0	0.02	0.76618
GO:0004061	arylformamidase activity	1	0	0	0.76678
GO:0008227	G-protein coupled amine receptor activity	233	0	0.65	0.76738
GO:0032036	myosin heavy chain binding	1	0	0	0.76807
GO:0051766	inositol trisphosphate kinase activity	17	0	0.05	0.76832
GO:0004379	glycylpeptide N-tetradecanoyltransferase activity	5	0	0.01	0.76835
GO:0019107	myristoyltransferase activity	5	0	0.01	0.76835
GO:0004702	signal transducer, downstream of receptor, with serine/threonine kinase activity	200	0	0.56	0.76838
GO:0008242	omega peptidase activity	23	0	0.06	0.76863
GO:0004857	enzyme inhibitor activity	325	1	0.9	0.76912
GO:0001871	pattern binding	43	0	0.12	0.76954
GO:0030247	polysaccharide binding	43	0	0.12	0.76954
GO:0046976	histone methyltransferase activity (H3-K27 specific)	1	0	0	0.7697
GO:0001784	phosphotyrosine residue binding	5	0	0.01	0.76979
GO:0017111	nucleoside-triphosphatase activity	1965	8	5.47	0.77095
GO:0017174	glycine N-methyltransferase activity	2	0	0.01	0.77186
GO:0042625	ATPase coupled ion transmembrane transporter activity	161	0	0.45	0.77204
GO:0019829	cation-transporting ATPase activity	161	0	0.45	0.77204
GO:0050290	sphingomyelin phosphodiesterase D activity	2	0	0.01	0.77207
GO:0050253	retinyl-palmitate esterase activity	2	0	0.01	0.77296
GO:0008750	NAD(P)+ transhydrogenase (AB-specific) activity	2	0	0.01	0.77306
GO:0004872	receptor activity	2765	8	7.7	0.77312
GO:0043515	kinetochore binding	1	0	0	0.77324
GO:0004362	glutathione-disulfide reductase activity	1	0	0	0.77331
GO:0015037	peptide disulfide oxidoreductase activity	1	0	0	0.77331
GO:0015038	glutathione disulfide oxidoreductase activity	1	0	0	0.77331
GO:0015175	neutral amino acid transmembrane transporter activity	5	0	0.01	0.7734
GO:0043021	ribonucleoprotein complex binding	39	0	0.11	0.7736
GO:0030504	inorganic diphosphate transmembrane transporter activity	7	0	0.02	0.77396
GO:0004534	5'-3' exoribonuclease activity	3	0	0.01	0.77421
GO:0004865	protein serine/threonine phosphatase inhibitor activity	1	0	0	0.7743
GO:0030898	actin-dependent ATPase activity	41	0	0.11	0.77445
GO:0015085	calcium ion transmembrane transporter activity	266	0	0.74	0.77478
GO:0015631	tubulin binding	381	1	1.06	0.7749
GO:0004610	phosphoacetylglucosamine mutase activity	3	0	0.01	0.77692
GO:0015450	P-P-bond-hydrolysis-driven protein transmembrane transporter activity	7	0	0.02	0.77705
GO:0008320	protein transmembrane transporter activity	7	0	0.02	0.77705
GO:0035312	5'-3' exodeoxyribonuclease activity	7	0	0.02	0.77707
GO:0016635	oxidoreductase activity, acting on the CH-CH group of donors, quinone or related compound as acceptor	10	0	0.03	0.77719
GO:0004392	heme oxygenase (decyclizing) activity	1	0	0	0.77734
GO:0070290	N-acylphosphatidylethanolamine-specific phospholipase D activity	1	0	0	0.77734
GO:0004163	diphosphomevalonate decarboxylase activity	1	0	0	0.77738
GO:0004645	phosphorylase activity	12	0	0.03	0.778
GO:0000295	adenine nucleotide transmembrane transporter activity	19	0	0.05	0.77801
GO:0015216	purine nucleotide transmembrane transporter activity	19	0	0.05	0.77801
GO:0005346	purine ribonucleotide transmembrane transporter activity	19	0	0.05	0.77801
GO:0003829	beta-1,3-galactosyl-O-glycosyl-glycoprotein beta-1,6-N-acetylglucosaminyltransferase activity	1	0	0	0.77804
GO:0005216	ion channel activity	957	0	2.66	0.77805
GO:0050833	pyruvate transmembrane transporter activity	2	0	0.01	0.77814
GO:0070324	thyroid hormone binding	27	0	0.08	0.77999
GO:0038023	signaling receptor activity	2349	5	6.54	0.78009
GO:0004353	glutamate dehydrogenase [NAD(P)+] activity	5	0	0.01	0.78167
GO:0016639	oxidoreductase activity, acting on the CH-NH2 group of donors, NAD or NADP as acceptor	5	0	0.01	0.78167
GO:0004148	dihydrolipoyl dehydrogenase activity	2	0	0.01	0.78191
GO:0008502	melatonin receptor activity	6	0	0.02	0.78234
GO:0036361	racemase activity, acting on amino acids and derivatives	1	0	0	0.78321
GO:0018112	proline racemase activity	1	0	0	0.78321
GO:0050346	trans-L-3-hydroxyproline dehydratase activity	1	0	0	0.78321
GO:0016855	racemase and epimerase activity, acting on amino acids and derivatives	1	0	0	0.78321
GO:0047661	amino-acid racemase activity	1	0	0	0.78321
GO:0016638	oxidoreductase activity, acting on the CH-NH2 group of donors	57	0	0.16	0.78335
GO:0004594	pantothenate kinase activity	10	0	0.03	0.78381
GO:0051185	coenzyme transporter activity	6	0	0.02	0.78421
GO:0017176	phosphatidylinositol N-acetylglucosaminyltransferase activity	8	0	0.02	0.78531
GO:0004420	hydroxymethylglutaryl-CoA reductase (NADPH) activity	7	0	0.02	0.78626
GO:0004307	ethanolaminephosphotransferase activity	11	0	0.03	0.78927
GO:0015278	calcium-release channel activity	34	0	0.09	0.79023
GO:0015928	fucosidase activity	2	0	0.01	0.79121
GO:0004560	alpha-L-fucosidase activity	2	0	0.01	0.79121
GO:0015026	coreceptor activity	8	0	0.02	0.79305
GO:0000146	microfilament motor activity	230	1	0.64	0.79335
GO:0004598	peptidylamidoglycolate lyase activity	1	0	0	0.79352
GO:0004111	creatine kinase activity	16	0	0.04	0.79386
GO:0046915	transition metal ion transmembrane transporter activity	57	0	0.16	0.79407
GO:0005254	chloride channel activity	135	0	0.38	0.7954
GO:0017048	Rho GTPase binding	84	0	0.23	0.79639
GO:0017151	DEAD/H-box RNA helicase binding	2	0	0.01	0.79642
GO:0051059	NF-kappaB binding	29	0	0.08	0.7968
GO:0070679	inositol 1,4,5 trisphosphate binding	1	0	0	0.79755
GO:0008440	inositol-1,4,5-trisphosphate 3-kinase activity	13	0	0.04	0.80031
GO:0004491	methylmalonate-semialdehyde dehydrogenase (acylating) activity	2	0	0.01	0.80038
GO:0048038	quinone binding	14	0	0.04	0.80071
GO:0050265	RNA uridylyltransferase activity	2	0	0.01	0.80089
GO:0001640	adenylate cyclase inhibiting G-protein coupled glutamate receptor activity	7	0	0.02	0.80131
GO:0001642	group III metabotropic glutamate receptor activity	7	0	0.02	0.80131
GO:0008373	sialyltransferase activity	58	0	0.16	0.80162
GO:0004714	transmembrane receptor protein tyrosine kinase activity	387	1	1.08	0.80194
GO:0004647	phosphoserine phosphatase activity	2	0	0.01	0.80219
GO:0004997	thyrotropin-releasing hormone receptor activity	5	0	0.01	0.80239
GO:0031420	alkali metal ion binding	19	0	0.05	0.80257
GO:0016531	copper chaperone activity	1	0	0	0.80329
GO:0016532	superoxide dismutase copper chaperone activity	1	0	0	0.80329
GO:0004028	3-chloroallyl aldehyde dehydrogenase activity	5	0	0.01	0.80401
GO:0001758	retinal dehydrogenase activity	5	0	0.01	0.80401
GO:0016670	oxidoreductase activity, acting on a sulfur group of donors, oxygen as acceptor	11	0	0.03	0.80455
GO:0003997	acyl-CoA oxidase activity	5	0	0.01	0.80661
GO:0004888	transmembrane signaling receptor activity	2081	5	5.79	0.80706
GO:0036041	long-chain fatty acid binding	21	0	0.06	0.80712
GO:0035325	Toll-like receptor binding	3	0	0.01	0.80842
GO:0072590	N-acetyl-L-aspartate-L-glutamate ligase activity	1	0	0	0.80859
GO:0072591	citrate-L-glutamate ligase activity	1	0	0	0.80859
GO:0005100	GTPase activator activity	22	0	0.06	0.80967
GO:0008900	hydrogen:potassium-exchanging ATPase activity	5	0	0.01	0.80974
[truncated: 483 more rows]
