# Supplementary material for: Integrative Transcriptomic Analysis Reveals the Immune Mechanism for a CyHV-3-Resistant Common Carp Strain
Source: Front Immunol. 2021 Jul 5;12:687151. doi: 10.3389/fimmu.2021.687151 (PMC8287582; doi:10.3389/fimmu.2021.687151)
Supplement: Supplementary file 10 [file Table_9.xlsx]

## Sheet: Immune related genes
#GeneID	log2 FC (DS vs DK) in DK	Regulated (severely sick fish vs survivors in breeding strain) in survivors in breeding strain	log2 FC (DS vs DN) in DN	Regulated (severely sick fish vs survivors in normal strain) in survivors in normal strain	KO	immune process	immune gene category	nr_annotation	Swissprot_annotation	Pfam_annotation
cycg032521						T/B cell antigen activation	SEMA	PREDICTED: semaphorin-6B [Danio rerio]	Semaphorin-3D (Precursor) GN=sema3d OS=Danio rerio (Zebrafish) PE=2 SV=1	Sema domain;; Plexin repeat
cycg020508						T/B cell antigen activation	PIGR	polymeric immunoglobulin receptor [Cyprinus carpio]	--	Immunoglobulin V-set domain;; Immunoglobulin domain;; Immunoglobulin domain
cycg029773						T/B cell antigen activation	NFAT	PREDICTED: nuclear factor of activated T-cells, cytoplasmic 2 isoform X2 [Danio rerio]	--	--
cycg023263	-3.35062	down	-2.48898	down		T/B cell antigen activation	Ig light chain	immunoglobulin light chain [Cyprinus carpio]	Ig lambda chain V-1 region (Precursor) OS=Gallus gallus (Chicken) PE=4 SV=1	Immunoglobulin V-set domain
cycg010729						T/B cell antigen activation	HMG	HMG box-containing protein 1 [Danio rerio]	Transcription factor Sox-13 GN=sox13 OS=Xenopus tropicalis (Western clawed frog) PE=2 SV=1	Ataxin-1 and HBP1 module (AXH);; HMG (high mobility group) box;; HMG-box domain
cycg048847					K11407	T/B cell antigen activation	HDAC	PREDICTED: histone deacetylase 5 isoform X3 [Danio rerio]	Histone deacetylase 4 GN=HDAC4 OS=Gallus gallus (Chicken) PE=2 SV=1	Histone deacetylase domain;; Glutamine rich N terminal domain of histone deacetylase 4
cycg030297						T/B cell antigen activation	HDAC	PREDICTED: histone deacetylase 5 isoform X4 [Danio rerio]	Histone deacetylase 9 GN=hdac9 OS=Gallus gallus (Chicken) PE=2 SV=1	--
cycg048843					K11407	T/B cell antigen activation	HDAC	unnamed protein product [Oncorhynchus mykiss]	Histone deacetylase 4 GN=HDAC4 OS=Gallus gallus (Chicken) PE=2 SV=1	Histone deacetylase domain
cycg048026					K11407	T/B cell antigen activation	HDAC	PREDICTED: histone deacetylase 7 isoform X2 [Esox lucius]	Histone deacetylase 4 GN=HDAC4 OS=Gallus gallus (Chicken) PE=2 SV=1	Histone deacetylase domain
cycg001117	-2.16604	down	-2.18215	down		T/B cell antigen activation	BTG	B-cell translocation gene 1-like [Danio rerio]	Protein BTG1 GN=BTG1 OS=Gallus gallus (Chicken) PE=2 SV=1	BTG family
cycg003345			-1.74716	down		T/B cell antigen activation	BTG	B-cell translocation protein 1 [Ctenopharyngodon idella]	Protein BTG1 GN=BTG1 OS=Gallus gallus (Chicken) PE=2 SV=1	BTG family
cycg003346			-1.66565	down		T/B cell antigen activation	BTG	protein BTG1 [Danio rerio]	Protein BTG1 GN=BTG1 OS=Gallus gallus (Chicken) PE=2 SV=1	BTG family
cycg021662			-2.08699	down		T/B cell antigen activation	BTG	B-cell translocation gene 1-like [Danio rerio]	Protein BTG1 GN=BTG1 OS=Gallus gallus (Chicken) PE=2 SV=1	BTG family
cycg001405						T/B cell antigen activation	BCL	B-cell CLL/lymphoma 6a, genome duplicate b [Danio rerio]	B-cell lymphoma 6 protein homolog OS=Gallus gallus (Chicken) PE=2 SV=1	BTB/POZ domain
cycg042401						pattern recognition	LRR-containing proteins	leucine rich repeat containing 58 [Danio rerio]	Leucine-rich repeat-containing protein 58 GN=lrrc58 OS=Xenopus laevis (African clawed frog) PE=2 SV=1	Leucine Rich repeats (2 copies);; Leucine rich repeat;; Leucine Rich Repeat;; Leucine rich repeat
cycg044402						pattern recognition	LRR-containing proteins	PREDICTED: leucine-rich repeat-containing protein 31 [Danio rerio]	Protein NLRC5 GN=nlrc5 OS=Ictalurus punctatus (Channel catfish) PE=2 SV=1	Leucine Rich repeat;; Leucine Rich Repeat;; Leucine Rich repeats (2 copies);; Leucine rich repeat
cycg008367			-1.48164	down		pattern recognition	LRR-containing proteins	PREDICTED: leucine-rich repeat and calponin homology domain-containing protein 1 isoform X2 [Danio rerio]	--	Calponin homology (CH) domain
cycg008366						pattern recognition	LRR-containing proteins	PREDICTED: leucine-rich repeat and calponin homology domain-containing protein 1 isoform X5 [Danio rerio]	Leucine-rich repeat protein SHOC-2 GN=SHOC2 OS=Gallus gallus (Chicken) PE=2 SV=1	Calponin homology (CH) domain;; Leucine rich repeat;; Leucine Rich repeats (2 copies);; Leucine Rich Repeat;; Leucine rich repeat;; Leucine Rich repeat
cycg026753					K16279	other genes related to immune response	ubiquitin ligase	PREDICTED: E3 ubiquitin-protein ligase RNF168 [Danio rerio]	E3 ubiquitin-protein ligase rnf152 GN=rnf152 OS=Danio rerio (Zebrafish) PE=2 SV=1	Ring finger domain;; zinc-RING finger domain;; Zinc finger, C3HC4 type (RING finger)
cycg017675						other genes related to immune response	ubiquitin ligase	E3 ubiquitin-protein ligase Mdm2 [Danio rerio]	E3 ubiquitin-protein ligase Mdm2 GN=mdm2 OS=Danio rerio (Zebrafish) PE=2 SV=1	SWIB/MDM2 domain;; Zinc finger, C3HC4 type (RING finger);; Zinc finger, C3HC4 type (RING finger)
cycg030431	-2.69969	down	-2.2152	down	K16279	other genes related to immune response	ubiquitin ligase	PREDICTED: E3 ubiquitin-protein ligase RNF168 [Danio rerio]	E3 ubiquitin-protein ligase rnf152 GN=rnf152 OS=Danio rerio (Zebrafish) PE=2 SV=1	Ring finger domain;; zinc-RING finger domain;; Zinc finger, C3HC4 type (RING finger)
cycg048094					K15692	other genes related to immune response	ubiquitin ligase	PREDICTED: E3 ubiquitin-protein ligase RNF167 isoform X1 [Danio rerio]	E3 ubiquitin-protein ligase RNF13 (Precursor) GN=RNF13 OS=Gallus gallus (Chicken) PE=1 SV=1	PA domain
cycg026760					K10636	other genes related to immune response	ubiquitin ligase	PREDICTED: E3 ubiquitin-protein ligase AMFR isoform X1 [Danio rerio]	E3 ubiquitin-protein ligase synoviolin (Precursor) GN=syvn1 OS=Danio rerio (Zebrafish) PE=2 SV=2	CUE domain
cycg043290					K11968	other genes related to immune response	ubiquitin ligase	E3 ubiquitin-protein ligase arih1 [Danio rerio]	E3 ubiquitin-protein ligase arih1 GN=arih1 OS=Danio rerio (Zebrafish) PE=2 SV=1	IBR domain
cycg014747			-2.08495	down		other genes related to immune response	ubiquitin ligase	E3 ubiquitin-protein ligase MYLIP-B [Danio rerio]	E3 ubiquitin-protein ligase MYLIP-B {ECO:0000250|UniProtKB:Q6TEM9} GN=zgc:153767 OS=Danio rerio (Zebrafish) PE=2 SV=1	FERM central domain;; FERM N-terminal domain;; Zinc finger, C3HC4 type (RING finger)
cycg013215						other genes related to immune response	platelet related	PREDICTED: platelet-derived growth factor D, partial [Danio rerio]	--	--
cycg014091			-2.66881	down		other genes related to immune response	HIF1a	hypoxia-inducible factor 3 alpha subunit [Schizothorax prenanti]	Hypoxia-inducible factor 1-alpha GN=HIF1A OS=Gallus gallus (Chicken) PE=2 SV=2	PAS domain;; PAS fold;; Hypoxia-inducible factor-1;; PAS fold;; PAS domain;; PAS fold
cycg030550					K18055	other genes related to immune response	HIF1a	factor inhibiting hypoxia-inducible factor 1 alpha [Carassius carassius]	Hypoxia-inducible factor 1-alpha inhibitor GN=hif1an OS=Danio rerio (Zebrafish) PE=2 SV=2	Cupin-like domain;; Cupin superfamily protein
cycg007932			-2.35672	down		other genes related to immune response	CEBP	CCAAT/enhancer-binding protein delta [Danio rerio]	CCAAT/enhancer-binding protein beta GN=CEBPB OS=Gallus gallus (Chicken) PE=1 SV=1	Basic region leucine zipper;; bZIP transcription factor
cycg007941	-2.00958	down	-2.45371	down		other genes related to immune response	CEBP	CCAAT/enhancer binding protein (C/EBP), delta [Danio rerio]	CCAAT/enhancer-binding protein beta GN=CEBPB OS=Gallus gallus (Chicken) PE=1 SV=1	Basic region leucine zipper;; bZIP transcription factor
cycg023587			-1.7215	down		inflammatory cytokines and receptors	NFIL3	PREDICTED: nuclear factor, interleukin 3 regulated, member 2 isoform X1 [Danio rerio]	Nuclear factor interleukin-3-regulated protein GN=nfil3 OS=Xenopus laevis (African clawed frog) PE=2 SV=1	Basic region leucine zipper
cycg001001						inflammatory cytokines and receptors	LIFR	TPA: leukemia inhibitory factor receptor.a [Danio rerio]	Fibronectin (Fragments) GN=FN1 OS=Gallus gallus (Chicken) PE=2 SV=3	Fibronectin type III domain
cycg000995						inflammatory cytokines and receptors	LIFR	TPA: leukemia inhibitory factor receptor.a [Danio rerio]	--	Fibronectin type III domain
cycg010483						inflammatory cytokines and receptors	integrin beta	PREDICTED: integrin beta-4 isoform X1 [Danio rerio]	Protein sidekick-2 (Precursor) GN=SDK2 OS=Gallus gallus (Chicken) PE=2 SV=2	Fibronectin type III domain;; Calx-beta domain;; Interferon-alpha/beta receptor, fibronectin type III
cycg051488					K09680	inflammatory cytokines and receptors	FAM	PREDICTED: protein FAM13A isoform X2 [Danio rerio]	Laminin subunit gamma-1 (Precursor) GN=lamc1 OS=Danio rerio (Zebrafish) PE=2 SV=2	Fumble;; WH1 domain;; Hormone receptor domain;; Laminin EGF-like (Domains III and V);; Domain of unknown function (DUF3497);; 7 transmembrane receptor (Secretin family)
cycg001378			-1.39987	down		inflammatory cytokines and receptors	CCR	C-C chemokine receptor type 9 [Danio rerio]	C-X-C chemokine receptor type 4-B GN=cxcr4-b OS=Xenopus laevis (African clawed frog) PE=2 SV=1	7 transmembrane receptor (rhodopsin family)
cycg001381						inflammatory cytokines and receptors	CCR	C-C chemokine receptor type 9 [Danio rerio]	C-X-C chemokine receptor type 4 {ECO:0000250|UniProtKB:P61073, ECO:0000312|EMBL:CAL49334.1} OS=Xenopus tropicalis (Western clawed frog) PE=2 SV=1	7 transmembrane receptor (rhodopsin family);; Intermediate filament protein
cycg038626						antigen processing and regulators	VEGFR	vascular endothelial growth factor receptor 1 isoform 2 precursor [Danio rerio]	Vascular endothelial growth factor receptor 1 (Precursor) GN=FLT1 OS=Gallus gallus (Chicken) PE=2 SV=1	Immunoglobulin I-set domain;; Immunoglobulin domain;; Immunoglobulin domain;; Immunoglobulin V-set domain;; Immunoglobulin domain
cycg047994						antigen processing and regulators	VEGFR	RecName: Full=Vascular endothelial growth factor receptor 2; Short=VEGFR-2; AltName: Full=Fetal liver kinase 1b; Short=FLK-1b; AltName: Full=Kinase insert domain receptor; AltName: Full=Kinase insert domain receptor-B; AltName: Full=Protein-tyrosine kinase receptor flk-1b; AltName: Full=Vascular endothelial growth factor receptor 2 homolog B; Short=VEGFR-2 homolog B; Flags: Precursor [Danio rerio]	Vascular endothelial growth factor receptor 2 (Precursor) OS=Danio rerio (Zebrafish) PE=1 SV=2	Immunoglobulin domain;; Immunoglobulin I-set domain;; Immunoglobulin domain;; Immunoglobulin V-set domain
cycg040411						antigen processing and regulators	VEGFR	receptor tyrosine kinase Kdr [Danio rerio]	Vascular endothelial growth factor receptor 2 (Precursor) OS=Danio rerio (Zebrafish) PE=1 SV=2	Immunoglobulin domain
cycg047992						antigen processing and regulators	VEGFR	Kinase insert domain receptor (a type III receptor tyrosine kinase) [Danio rerio]	Vascular endothelial growth factor receptor 2 (Precursor) OS=Danio rerio (Zebrafish) PE=1 SV=2	Protein tyrosine kinase;; Immunoglobulin I-set domain;; Immunoglobulin domain;; Immunoglobulin domain;; Protein kinase domain;; Immunoglobulin V-set domain;; Immunoglobulin domain
cycg015443						antigen processing and regulators	VEGF	vascular endothelial growth factor A-A isoform 2 precursor [Danio rerio]	Vascular endothelial growth factor A-A (Precursor) GN=vegfaa OS=Danio rerio (Zebrafish) PE=1 SV=1	PDGF/VEGF domain
cycg037718	-2.58411	down				antigen processing and regulators	CDKIs	cyclin-dependent kinase inhibitor 1D [Danio rerio]	--	Cyclin-dependent kinase inhibitor
cycg019185						antigen processing and regulators	CDK	PREDICTED: DENN domain-containing protein 3 isoform X2 [Danio rerio]	Cyclin-dependent kinase 8 GN=cdk8 OS=Danio rerio (Zebrafish) PE=2 SV=1	DENN (AEX-3) domain;; dDENN domain;; uDENN domain
cycg018959						adapters, effectors and signal transducers	CD166	novel protein (wu:fb80a10) [Danio rerio]	CD166 antigen homolog A (Precursor) GN=alcama OS=Danio rerio (Zebrafish) PE=2 SV=1	Immunoglobulin domain;; CD80-like C2-set immunoglobulin domain;; Immunoglobulin domain;; Immunoglobulin I-set domain;; Immunoglobulin domain;; Immunoglobulin V-set domain;; Immunoglobulin C1-set domain;; CD47 immunoglobulin-like domain
cycg013060					K04371	adapters, effectors and signal transducers	MAPK	mitogen-activated protein kinase 6 [Danio rerio]	Mitogen-activated protein kinase 6 GN=MAPK6 OS=Gallus gallus (Chicken) PE=2 SV=1	Protein kinase domain;; Protein tyrosine kinase
cycg010910					K04371	adapters, effectors and signal transducers	MAPK	PREDICTED: mitogen-activated protein kinase 8B-like isoform X3 [Oreochromis niloticus]	Mitogen-activated protein kinase 8B GN=mapk8b OS=Cyprinus carpio (Common carp) PE=2 SV=1	Protein kinase domain;; Protein tyrosine kinase;; Lipopolysaccharide kinase (Kdo/WaaP) family;; RIO1 family
cycg025033						adapters, effectors and signal transducers	CD97	PREDICTED: CD97 antigen-like isoform X3 [Danio rerio]	G-protein coupled receptor 126 (Precursor) GN=gpr126 OS=Danio rerio (Zebrafish) PE=2 SV=1	Latrophilin/CL-1-like GPS domain;; 7 transmembrane receptor (Secretin family);; Calcium-binding EGF domain;; EGF domain

## Sheet: GO terms for BP
GO.ID	Term	Annotated	Significant	Expected	P value
GO:0007030	Golgi organization	37	0	0.46	4.9e-05
GO:0070527	platelet aggregation	24	0	0.3	7.8e-05
GO:0050909	sensory perception of taste	15	0	0.19	7.9e-05
GO:0031444	slow-twitch skeletal muscle fiber contraction	17	0	0.21	8.7e-05
GO:0030860	regulation of polarized epithelial cell differentiation	10	0	0.12	0.00013
GO:2000647	negative regulation of stem cell proliferation	13	0	0.16	0.00033
GO:0030032	lamellipodium assembly	34	0	0.42	0.00039
GO:0007076	mitotic chromosome condensation	13	0	0.16	0.00053
GO:0019370	leukotriene biosynthetic process	14	0	0.17	0.00058
GO:0006094	gluconeogenesis	83	4	1.03	0.00065
GO:0006184	obsolete GTP catabolic process	1092	11	13.57	0.00067
GO:0008078	mesodermal cell migration	69	3	0.86	0.00069
GO:0031550	positive regulation of brain-derived neurotrophic factor receptor signaling pathway	6	0	0.07	0.00075
GO:0090017	anterior neural plate formation	6	0	0.07	0.00075
GO:2001295	malonyl-CoA biosynthetic process	11	0	0.14	0.00076
GO:0002684	positive regulation of immune system process	606	12	7.53	0.00078
GO:0050768	negative regulation of neurogenesis	409	3	5.08	0.00083
GO:0046329	negative regulation of JNK cascade	35	0	0.43	0.00086
GO:0046676	negative regulation of insulin secretion	12	2	0.15	0.00089
GO:0032376	positive regulation of cholesterol transport	10	0	0.12	0.00098
GO:0043507	positive regulation of JUN kinase activity	68	2	0.85	0.00099
GO:0007264	small GTPase mediated signal transduction	1430	15	17.77	0.00102
GO:0048708	astrocyte differentiation	63	0	0.78	0.00108
GO:0060644	mammary gland epithelial cell differentiation	5	1	0.06	0.00121
GO:0007498	mesoderm development	999	24	12.42	0.00121
GO:0016337	single organismal cell-cell adhesion	991	6	12.32	0.00123
GO:0060013	righting reflex	4	0	0.05	0.00125
GO:0042297	vocal learning	4	0	0.05	0.00125
GO:0006909	phagocytosis	65	0	0.81	0.00127
GO:0060472	positive regulation of cortical granule exocytosis by positive regulation of cytosolic calcium ion concentration	4	0	0.05	0.00158
GO:0039020	pronephric nephron tubule development	267	6	3.32	0.00158
GO:0042989	sequestering of actin monomers	10	0	0.12	0.0016
GO:0016926	protein desumoylation	4	0	0.05	0.00161
GO:0007420	brain development	2354	35	29.26	0.00177
GO:0006621	protein retention in ER lumen	8	0	0.1	0.00183
GO:2000047	regulation of cell-cell adhesion mediated by cadherin	20	0	0.25	0.00183
GO:0060042	retina morphogenesis in camera-type eye	393	3	4.88	0.00193
GO:0043570	maintenance of DNA repeat elements	6	0	0.07	0.00193
GO:0002043	blood vessel endothelial cell proliferation involved in sprouting angiogenesis	18	2	0.22	0.00193
GO:0006414	translational elongation	105	2	1.3	0.00211
GO:0021532	neural tube patterning	265	5	3.29	0.00213
GO:0009081	branched-chain amino acid metabolic process	10	0	0.12	0.00218
GO:0003401	axis elongation	181	2	2.25	0.00222
GO:0045743	positive regulation of fibroblast growth factor receptor signaling pathway	135	3	1.68	0.00226
GO:0045599	negative regulation of fat cell differentiation	16	3	0.2	0.00236
GO:0015992	proton transport	152	1	1.89	0.00238
GO:0007178	transmembrane receptor protein serine/threonine kinase signaling pathway	799	14	9.93	0.00241
GO:0072661	protein localization to plasma membrane	7	0	0.09	0.00242
GO:0061178	regulation of insulin secretion involved in cellular response to glucose stimulus	9	0	0.11	0.0026
GO:0034754	cellular hormone metabolic process	122	1	1.52	0.00281
GO:0048598	embryonic morphogenesis	4027	50	50.05	0.00285
GO:0002562	somatic diversification of immune receptors via germline recombination within a single locus	45	1	0.56	0.00286
GO:0048015	phosphatidylinositol-mediated signaling	99	1	1.23	0.00294
GO:0018212	peptidyl-tyrosine modification	284	8	3.53	0.00309
GO:0051785	positive regulation of nuclear division	8	0	0.1	0.00318
GO:0040015	negative regulation of multicellular organism growth	12	0	0.15	0.00341
GO:0030335	positive regulation of cell migration	208	6	2.59	0.00343
GO:0030201	heparan sulfate proteoglycan metabolic process	68	0	0.85	0.00355
GO:0003376	sphingosine-1-phosphate signaling pathway	26	2	0.32	0.00362
GO:0046671	negative regulation of retinal cell programmed cell death	9	0	0.11	0.00363
GO:0014013	regulation of gliogenesis	196	1	2.44	0.00373
GO:0043123	positive regulation of I-kappaB kinase/NF-kappaB signaling	121	1	1.5	0.00404
GO:0060831	smoothened signaling pathway involved in dorsal/ventral neural tube patterning	14	0	0.17	0.00426
GO:0034243	regulation of transcription elongation from RNA polymerase II promoter	59	1	0.73	0.00438
GO:0019216	regulation of lipid metabolic process	163	3	2.03	0.00441
GO:0035118	embryonic pectoral fin morphogenesis	166	3	2.06	0.00442
GO:0001523	retinoid metabolic process	81	1	1.01	0.00444
GO:0001754	eye photoreceptor cell differentiation	218	0	2.71	0.00449
GO:0060119	inner ear receptor cell development	104	0	1.29	0.0045
GO:0035143	caudal fin morphogenesis	64	0	0.8	0.00457
GO:0030388	fructose 1,6-bisphosphate metabolic process	12	1	0.15	0.00458
GO:0001503	ossification	488	4	6.07	0.00459
GO:0071397	cellular response to cholesterol	4	0	0.05	0.00462
GO:0010157	response to chlorate	4	0	0.05	0.00462
GO:0021997	neural plate axis specification	4	0	0.05	0.00462
GO:0010459	negative regulation of heart rate	7	0	0.09	0.00465
GO:0035929	steroid hormone secretion	30	0	0.37	0.00477
GO:0018198	peptidyl-cysteine modification	12	0	0.15	0.00501
GO:0021757	caudate nucleus development	10	1	0.12	0.00508
GO:0021758	putamen development	10	1	0.12	0.00508
GO:0006406	mRNA export from nucleus	19	0	0.24	0.00512
GO:0061484	hematopoietic stem cell homeostasis	30	0	0.37	0.00533
GO:0035270	endocrine system development	658	9	8.18	0.00534
GO:0006828	manganese ion transport	3	0	0.04	0.00535
GO:0030576	Cajal body organization	7	0	0.09	0.00538
GO:0021986	habenula development	129	1	1.6	0.00552
GO:0061072	iris morphogenesis	57	0	0.71	0.00555
GO:0016114	terpenoid biosynthetic process	36	0	0.45	0.00568
GO:0014031	mesenchymal cell development	1137	17	14.13	0.00572
GO:0030326	embryonic limb morphogenesis	255	3	3.17	0.00573
GO:0045773	positive regulation of axon extension	43	0	0.53	0.00581
GO:0061138	morphogenesis of a branching epithelium	586	8	7.28	0.00582
GO:0033047	regulation of mitotic sister chromatid segregation	7	0	0.09	0.00583
GO:0070365	hepatocyte differentiation	14	1	0.17	0.00589
GO:0014812	muscle cell migration	16	0	0.2	0.00606
GO:0002763	positive regulation of myeloid leukocyte differentiation	4	0	0.05	0.00607
GO:0006790	sulfur compound metabolic process	206	0	2.56	0.00625
GO:1901264	carbohydrate derivative transport	56	2	0.7	0.00629
GO:0046112	nucleobase biosynthetic process	22	0	0.27	0.00651
GO:0019752	carboxylic acid metabolic process	793	14	9.86	0.00654
GO:0007229	integrin-mediated signaling pathway	97	1	1.21	0.00658
GO:0001553	luteinization	24	0	0.3	0.00659
GO:0080111	DNA demethylation	3	0	0.04	0.0066
GO:0060322	head development	200	3	2.49	0.00663
GO:0002237	response to molecule of bacterial origin	47	1	0.58	0.00688
GO:0018193	peptidyl-amino acid modification	1063	16	13.21	0.00704
GO:0014033	neural crest cell differentiation	858	11	10.66	0.0072
GO:0060026	convergent extension	686	6	8.53	0.00726
GO:0006629	lipid metabolic process	1194	15	14.84	0.00726
GO:0046827	positive regulation of protein export from nucleus	8	0	0.1	0.00733
GO:0035239	tube morphogenesis	1419	20	17.64	0.00736
GO:0050864	regulation of B cell activation	33	1	0.41	0.00736
GO:0030855	epithelial cell differentiation	1276	18	15.86	0.00739
GO:0055014	atrial cardiac muscle cell development	117	0	1.45	0.00742
GO:0006933	negative regulation of cell adhesion involved in substrate-bound cell migration	3	0	0.04	0.00746
GO:0009719	response to endogenous stimulus	1706	32	21.2	0.00779
GO:0043584	nose development	54	3	0.67	0.00789
GO:0060049	regulation of protein glycosylation	10	0	0.12	0.00799
GO:0036342	post-anal tail morphogenesis	121	0	1.5	0.008
GO:0010566	regulation of ketone biosynthetic process	14	0	0.17	0.00803
GO:0007628	adult walking behavior	51	0	0.63	0.00813
GO:0090150	establishment of protein localization to membrane	224	1	2.78	0.0082
GO:0006766	vitamin metabolic process	61	1	0.76	0.0083
GO:0045321	leukocyte activation	667	13	8.29	0.0085
GO:0048146	positive regulation of fibroblast proliferation	10	0	0.12	0.00861
GO:0034329	cell junction assembly	213	2	2.65	0.00862
GO:0001837	epithelial to mesenchymal transition	724	14	9	0.00884
GO:0051216	cartilage development	832	12	10.34	0.00891
GO:0072574	hepatocyte proliferation	35	0	0.43	0.00894
GO:0043414	macromolecule methylation	290	0	3.6	0.00921
GO:0072088	nephron epithelium morphogenesis	141	5	1.75	0.00923
GO:0006188	IMP biosynthetic process	21	0	0.26	0.00925
GO:0045123	cellular extravasation	3	0	0.04	0.00929
GO:0009267	cellular response to starvation	81	7	1.01	0.00932
GO:0050776	regulation of immune response	624	13	7.76	0.00939
GO:0035434	copper ion transmembrane transport	5	0	0.06	0.0094
GO:0051252	regulation of RNA metabolic process	5312	87	66.02	0.00951
GO:0071391	cellular response to estrogen stimulus	80	1	0.99	0.00952
GO:0042116	macrophage activation	15	0	0.19	0.00976
GO:0040036	regulation of fibroblast growth factor receptor signaling pathway	185	4	2.3	0.00988
GO:0006892	post-Golgi vesicle-mediated transport	168	1	2.09	0.0099
GO:0032092	positive regulation of protein binding	20	0	0.25	0.00997
GO:0051047	positive regulation of secretion	98	1	1.22	0.00998
GO:0048795	swim bladder morphogenesis	20	0	0.25	0.01007
GO:0060055	angiogenesis involved in wound healing	4	0	0.05	0.01028
GO:0018108	peptidyl-tyrosine phosphorylation	278	8	3.46	0.01031
GO:0061303	cornea development in camera-type eye	54	0	0.67	0.01039
GO:0006835	dicarboxylic acid transport	40	3	0.5	0.01039
GO:0042701	progesterone secretion	23	0	0.29	0.0106
GO:0002449	lymphocyte mediated immunity	45	1	0.56	0.01068
GO:0034721	histone H3-K4 demethylation, trimethyl-H3-K4-specific	10	1	0.12	0.01077
GO:0039007	pronephric nephron morphogenesis	106	5	1.32	0.01077
GO:0039008	pronephric nephron tubule morphogenesis	106	5	1.32	0.01077
GO:0032785	negative regulation of DNA-templated transcription, elongation	7	0	0.09	0.0108
GO:0034244	negative regulation of transcription elongation from RNA polymerase II promoter	7	0	0.09	0.0108
GO:0060173	limb development	512	9	6.36	0.01082
GO:0030916	otic vesicle formation	204	1	2.54	0.01082
GO:0006893	Golgi to plasma membrane transport	101	0	1.26	0.01085
GO:0000187	activation of MAPK activity	127	3	1.58	0.0109
GO:0072196	proximal/distal pattern formation involved in pronephric nephron development	122	5	1.52	0.01091
GO:0031647	regulation of protein stability	125	2	1.55	0.01109
GO:0060041	retina development in camera-type eye	683	5	8.49	0.0111
GO:0046649	lymphocyte activation	616	8	7.66	0.01114
GO:0006000	fructose metabolic process	17	2	0.21	0.01124
GO:0006003	fructose 2,6-bisphosphate metabolic process	17	2	0.21	0.01124
GO:0010467	gene expression	8312	118	103.3	0.01124
GO:0009142	nucleoside triphosphate biosynthetic process	65	0	0.81	0.01141
GO:0090266	regulation of mitotic cell cycle spindle assembly checkpoint	7	0	0.09	0.01161
GO:0090267	positive regulation of mitotic cell cycle spindle assembly checkpoint	7	0	0.09	0.01161
GO:0090232	positive regulation of spindle checkpoint	7	0	0.09	0.01161
GO:1901978	positive regulation of cell cycle checkpoint	7	0	0.09	0.01161
GO:0071467	cellular response to pH	9	1	0.11	0.01171
GO:0021631	optic nerve morphogenesis	21	0	0.26	0.01173
GO:0045685	regulation of glial cell differentiation	169	1	2.1	0.01201
GO:0009058	biosynthetic process	9063	127	112.64	0.01202
GO:0035108	limb morphogenesis	383	9	4.76	0.01204
GO:0016102	diterpenoid biosynthetic process	34	0	0.42	0.01205
GO:0071502	cellular response to temperature stimulus	3	1	0.04	0.01209
GO:0048710	regulation of astrocyte differentiation	41	0	0.51	0.01226
GO:0032496	response to lipopolysaccharide	41	1	0.51	0.01226
GO:0009887	animal organ morphogenesis	3774	50	46.9	0.01229
GO:0050868	negative regulation of T cell activation	31	2	0.39	0.01232
GO:0048011	neurotrophin TRK receptor signaling pathway	23	0	0.29	0.01243
GO:0070972	protein localization to endoplasmic reticulum	25	0	0.31	0.01244
GO:0000184	nuclear-transcribed mRNA catabolic process, nonsense-mediated decay	56	2	0.7	0.01257
GO:0046364	monosaccharide biosynthetic process	93	7	1.16	0.01262
GO:0042098	T cell proliferation	29	1	0.36	0.01282
GO:0010039	response to iron ion	8	0	0.1	0.01289
GO:0071586	CAAX-box protein processing	5	0	0.06	0.01291
GO:0080120	CAAX-box protein maturation	5	0	0.06	0.01291
GO:0046890	regulation of lipid biosynthetic process	82	1	1.02	0.01298
GO:0030252	growth hormone secretion	16	0	0.2	0.01305
GO:0032147	activation of protein kinase activity	257	3	3.19	0.01307
GO:0000462	maturation of SSU-rRNA from tricistronic rRNA transcript (SSU-rRNA, 5.8S rRNA, LSU-rRNA)	14	0	0.17	0.01319
GO:0030490	maturation of SSU-rRNA	14	0	0.17	0.01319
GO:1901576	organic substance biosynthetic process	8941	127	111.12	0.01325
GO:0048486	parasympathetic nervous system development	10	0	0.12	0.01341
GO:0006417	regulation of translation	378	7	4.7	0.01346
GO:1900052	regulation of retinoic acid biosynthetic process	27	0	0.34	0.01352
GO:0019747	regulation of isoprenoid metabolic process	27	0	0.34	0.01352
GO:0045766	positive regulation of angiogenesis	58	4	0.72	0.01356
GO:0051103	DNA ligation involved in DNA repair	14	0	0.17	0.01368
GO:0035107	appendage morphogenesis	614	10	7.63	0.01373
GO:0014032	neural crest cell development	517	3	6.43	0.01381
GO:0006953	acute-phase response	9	0	0.11	0.01428
GO:0009063	cellular amino acid catabolic process	69	4	0.86	0.0143
GO:0021543	pallium development	148	1	1.84	0.01438
GO:0006680	glucosylceramide catabolic process	3	0	0.04	0.01442
GO:0006678	glucosylceramide metabolic process	3	0	0.04	0.01442
GO:0032787	monocarboxylic acid metabolic process	377	9	4.69	0.01446
GO:0060028	convergent extension involved in axis elongation	100	0	1.24	0.01466
GO:0007039	protein catabolic process in the vacuole	6	0	0.07	0.01472
GO:0060775	planar cell polarity pathway involved in gastrula mediolateral intercalation	6	0	0.07	0.01472
GO:0006364	rRNA processing	92	0	1.14	0.01478
GO:0002921	negative regulation of humoral immune response	12	1	0.15	0.01481
GO:0009059	macromolecule biosynthetic process	7693	113	95.61	0.01485
GO:0060972	left/right pattern formation	109	2	1.35	0.01489
GO:0000185	activation of MAPKKK activity	6	0	0.07	0.01495
GO:0034645	cellular macromolecule biosynthetic process	7605	112	94.52	0.01508
GO:0060219	camera-type eye photoreceptor cell differentiation	109	0	1.35	0.01514
GO:0090382	phagosome maturation	6	0	0.07	0.01519
GO:0032366	intracellular sterol transport	7	0	0.09	0.01546
GO:0032367	intracellular cholesterol transport	7	0	0.09	0.01546
GO:0021554	optic nerve development	42	0	0.52	0.01561
GO:0070534	protein K63-linked ubiquitination	34	3	0.42	0.01582
GO:2000725	regulation of cardiac muscle cell differentiation	7	1	0.09	0.01584
GO:2000727	positive regulation of cardiac muscle cell differentiation	7	1	0.09	0.01584
GO:0045807	positive regulation of endocytosis	7	0	0.09	0.01584
GO:0021872	forebrain generation of neurons	112	3	1.39	0.01585
GO:0071698	olfactory placode development	50	3	0.62	0.01592
GO:0015985	energy coupled proton transport, down electrochemical gradient	19	0	0.24	0.01594
GO:0015986	ATP synthesis coupled proton transport	19	0	0.24	0.01594
GO:0009743	response to carbohydrate	42	1	0.52	0.01606
GO:0046686	response to cadmium ion	38	1	0.47	0.0162
GO:0046688	response to copper ion	40	5	0.5	0.01629
GO:0039018	nephrostome development	41	0	0.51	0.01653
GO:0002507	tolerance induction	19	1	0.24	0.01664
GO:0002643	regulation of tolerance induction	19	1	0.24	0.01664
GO:0002645	positive regulation of tolerance induction	19	1	0.24	0.01664
GO:0030656	regulation of vitamin metabolic process	29	0	0.36	0.01667
GO:0090092	regulation of transmembrane receptor protein serine/threonine kinase signaling pathway	547	11	6.8	0.01676
GO:0007266	Rho protein signal transduction	501	6	6.23	0.01682
GO:0035166	post-embryonic hemopoiesis	30	0	0.37	0.01707
GO:0009791	post-embryonic development	170	0	2.11	0.01718
GO:2000060	positive regulation of protein ubiquitination involved in ubiquitin-dependent protein catabolic process	5	0	0.06	0.01722
GO:0020027	hemoglobin metabolic process	36	1	0.45	0.01734
GO:0071569	protein ufmylation	4	0	0.05	0.01737
GO:0031018	endocrine pancreas development	141	0	1.75	0.01741
GO:0051923	sulfation	6	0	0.07	0.01743
GO:0006477	protein sulfation	6	0	0.07	0.01743
GO:0006478	peptidyl-tyrosine sulfation	6	0	0.07	0.01743
GO:0007379	segment specification	289	7	3.59	0.01769
GO:0006749	glutathione metabolic process	18	0	0.22	0.01785
GO:0033136	serine phosphorylation of STAT protein	32	2	0.4	0.01795
GO:0042501	serine phosphorylation of STAT protein	32	2	0.4	0.01795
GO:0008286	insulin receptor signaling pathway	214	13	2.66	0.01802
GO:0046398	UDP-glucuronate metabolic process	4	0	0.05	0.01813
GO:0006065	UDP-glucuronate biosynthetic process	4	0	0.05	0.01813
GO:0045926	negative regulation of growth	277	2	3.44	0.01817
GO:0007213	G-protein coupled acetylcholine receptor signaling pathway	35	0	0.43	0.01824
GO:0014014	negative regulation of gliogenesis	68	0	0.85	0.01824
GO:0061333	renal tubule morphogenesis	131	5	1.63	0.01832
GO:0072078	nephron tubule morphogenesis	131	5	1.63	0.01832
GO:0090100	positive regulation of transmembrane receptor protein serine/threonine kinase signaling pathway	180	4	2.24	0.01834
GO:0032675	regulation of interleukin-6 production	26	2	0.32	0.01841
GO:0032635	interleukin-6 production	26	2	0.32	0.01841
GO:0021879	forebrain neuron differentiation	102	3	1.27	0.01849
GO:0021798	forebrain dorsal/ventral pattern formation	9	0	0.11	0.0185
GO:0032318	regulation of GTPase activity	494	6	6.14	0.01875
GO:0009746	response to hexose	40	1	0.5	0.01883
GO:0009749	response to glucose	40	1	0.5	0.01883
GO:0034284	response to monosaccharide	40	1	0.5	0.01883
GO:0035405	histone-threonine phosphorylation	50	0	0.62	0.01885
GO:0006928	movement of cell or subcellular component	3946	48	49.04	0.0189
GO:0009201	ribonucleoside triphosphate biosynthetic process	59	0	0.73	0.0189
GO:0022612	gland morphogenesis	228	2	2.83	0.0189
GO:0018107	peptidyl-threonine phosphorylation	105	3	1.3	0.01892
GO:0018210	peptidyl-threonine modification	105	3	1.3	0.01892
GO:0021797	forebrain anterior/posterior pattern specification	46	3	0.57	0.01903
GO:0007265	Ras protein signal transduction	868	12	10.79	0.01922
GO:0048869	cellular developmental process	9540	136	118.57	0.0193
GO:0042573	retinoic acid metabolic process	49	1	0.61	0.0193
GO:0021634	optic nerve formation	19	0	0.24	0.01982
GO:0021603	cranial nerve formation	19	0	0.24	0.01982
GO:0050778	positive regulation of immune response	458	6	5.69	0.01983
GO:0021675	nerve development	296	3	3.68	0.01989
GO:0010556	regulation of macromolecule biosynthetic process	5623	94	69.88	0.02003
GO:0043124	negative regulation of I-kappaB kinase/NF-kappaB signaling	9	0	0.11	0.02005
GO:0045686	negative regulation of glial cell differentiation	63	0	0.78	0.02017
GO:1990399	epithelium regeneration	70	1	0.87	0.02028
GO:0070654	sensory epithelium regeneration	70	1	0.87	0.02028
GO:0039005	specification of pronephric tubule identity	88	5	1.09	0.02035
GO:0019730	antimicrobial humoral response	6	0	0.07	0.02053
GO:0019731	antibacterial humoral response	6	0	0.07	0.02053
GO:0043152	induction of bacterial agglutination	6	0	0.07	0.02053
GO:0043578	nuclear matrix organization	4	0	0.05	0.02063
GO:0031453	positive regulation of heterochromatin assembly	4	0	0.05	0.02063
GO:0031445	regulation of heterochromatin assembly	4	0	0.05	0.02063
GO:0070828	heterochromatin organization	4	0	0.05	0.02063
GO:0031507	heterochromatin assembly	4	0	0.05	0.02063
GO:0046832	negative regulation of RNA export from nucleus	4	0	0.05	0.02063
GO:0000189	MAPK import into nucleus	4	0	0.05	0.02063
GO:0031990	mRNA export from nucleus in response to heat stress	4	0	0.05	0.02063
GO:0010847	regulation of chromatin assembly	4	0	0.05	0.02063
GO:0032240	negative regulation of nucleobase-containing compound transport	4	0	0.05	0.02063
GO:0010965	regulation of mitotic sister chromatid separation	4	0	0.05	0.02063
GO:0051306	mitotic sister chromatid separation	4	0	0.05	0.02063
GO:1901673	regulation of mitotic spindle assembly	4	0	0.05	0.02063
GO:0090169	regulation of spindle assembly	4	0	0.05	0.02063
GO:0022603	regulation of anatomical structure morphogenesis	1633	20	20.3	0.0207
GO:0006783	heme biosynthetic process	29	0	0.36	0.02083
GO:0035860	glial cell-derived neurotrophic factor receptor signaling pathway	12	0	0.15	0.02086
GO:0044272	sulfur compound biosynthetic process	130	0	1.62	0.02087
GO:0060117	auditory receptor cell development	79	0	0.98	0.02088
GO:0002443	leukocyte mediated immunity	67	1	0.83	0.0209
GO:0072013	glomus development	171	3	2.13	0.0209
GO:0048562	embryonic organ morphogenesis	1868	26	23.22	0.0209
GO:0060030	dorsal convergence	92	0	1.14	0.02092
GO:0042035	regulation of cytokine biosynthetic process	31	3	0.39	0.02098
GO:0071600	otic vesicle morphogenesis	226	1	2.81	0.02119
GO:0048840	otolith development	176	0	2.19	0.0212
GO:0044249	cellular biosynthetic process	8806	120	109.44	0.02126
GO:0006911	phagocytosis, engulfment	11	0	0.14	0.02127
GO:0030509	BMP signaling pathway	598	8	7.43	0.02131
GO:0070663	regulation of leukocyte proliferation	43	1	0.53	0.02131
GO:0050670	regulation of lymphocyte proliferation	43	1	0.53	0.02131
GO:0032944	regulation of mononuclear cell proliferation	43	1	0.53	0.02131
GO:0021903	rostrocaudal neural tube patterning	154	2	1.91	0.02147
GO:0060027	convergent extension involved in gastrulation	489	3	6.08	0.02199
GO:0010992	ubiquitin recycling	8	0	0.1	0.02221
GO:0070664	negative regulation of leukocyte proliferation	15	1	0.19	0.02225
GO:0050672	negative regulation of lymphocyte proliferation	15	1	0.19	0.02225
GO:0032945	negative regulation of mononuclear cell proliferation	15	1	0.19	0.02225
GO:0006573	valine metabolic process	5	0	0.06	0.0225
GO:0016447	somatic recombination of immunoglobulin gene segments	31	1	0.39	0.02252
GO:0042448	progesterone metabolic process	4	0	0.05	0.02253
GO:0032380	regulation of intracellular sterol transport	4	0	0.05	0.02253
GO:0032382	positive regulation of intracellular sterol transport	4	0	0.05	0.02253
GO:0032383	regulation of intracellular cholesterol transport	4	0	0.05	0.02253
GO:0032385	positive regulation of intracellular cholesterol transport	4	0	0.05	0.02253
GO:0032377	regulation of intracellular lipid transport	4	0	0.05	0.02253
GO:0032379	positive regulation of intracellular lipid transport	4	0	0.05	0.02253
GO:1901373	lipid hydroperoxide transport	4	0	0.05	0.02253
GO:0006701	progesterone biosynthetic process	4	0	0.05	0.02253
GO:0010468	regulation of gene expression	6106	93	75.89	0.02261
GO:0032770	positive regulation of monooxygenase activity	4	0	0.05	0.02261
GO:0051353	positive regulation of oxidoreductase activity	4	0	0.05	0.02261
GO:0016311	dephosphorylation	721	16	8.96	0.02274
GO:0043488	regulation of mRNA stability	152	0	1.89	0.02279
GO:2000081	positive regulation of canonical Wnt signaling pathway involved in controlling type B pancreatic cell proliferation	4	0	0.05	0.02292
GO:0061098	positive regulation of protein tyrosine kinase activity	4	0	0.05	0.02292
GO:0048697	positive regulation of collateral sprouting in absence of injury	4	0	0.05	0.02292
GO:0048672	positive regulation of collateral sprouting	4	0	0.05	0.02292
GO:0010387	COP9 signalosome assembly	4	0	0.05	0.02292
GO:0061317	canonical Wnt signaling pathway involved in cardiac muscle cell fate commitment	4	0	0.05	0.02292
GO:0021874	Wnt signaling pathway involved in forebrain neuroblast division	4	0	0.05	0.02292
GO:0060323	head morphogenesis	123	2	1.53	0.02315
GO:0048754	branching morphogenesis of an epithelial tube	458	6	5.69	0.02321
GO:0014846	esophagus smooth muscle contraction	8	0	0.1	0.02325
GO:0014831	gastro-intestinal system smooth muscle contraction	8	0	0.1	0.02325
GO:0060686	negative regulation of prostatic bud formation	8	0	0.1	0.02325
GO:0001839	neural plate morphogenesis	44	0	0.55	0.02328
GO:0001672	regulation of chromatin assembly or disassembly	7	0	0.09	0.02335
GO:0045799	positive regulation of chromatin assembly or disassembly	7	0	0.09	0.02335
GO:1900078	positive regulation of cellular response to insulin stimulus	3	0	0.04	0.02345
GO:0044381	glucose import in response to insulin stimulus	3	0	0.04	0.02345
GO:0060125	negative regulation of growth hormone secretion	3	0	0.04	0.02345
GO:2000850	negative regulation of glucocorticoid secretion	3	0	0.04	0.02345
GO:2000847	negative regulation of corticosteroid hormone secretion	3	0	0.04	0.02345
GO:2001273	regulation of glucose import in response to insulin stimulus	3	0	0.04	0.02345
GO:2001275	positive regulation of glucose import in response to insulin stimulus	3	0	0.04	0.02345
GO:0051462	regulation of cortisol secretion	3	0	0.04	0.02345
GO:0051463	negative regulation of cortisol secretion	3	0	0.04	0.02345
GO:0043400	cortisol secretion	3	0	0.04	0.02345
GO:0000710	meiotic mismatch repair	11	0	0.14	0.02351
GO:0044271	cellular nitrogen compound biosynthetic process	6541	97	81.29	0.02358
GO:0030278	regulation of ossification	145	2	1.8	0.02371
GO:0035023	regulation of Rho protein signal transduction	487	6	6.05	0.02384
GO:0046578	regulation of Ras protein signal transduction	796	11	9.89	0.02386
GO:0019532	oxalate transport	2	1	0.02	0.02398
GO:2000242	negative regulation of reproductive process	64	1	0.8	0.02455
GO:0002253	activation of immune response	444	6	5.52	0.0246
GO:0045039	protein import into mitochondrial inner membrane	2	0	0.02	0.02466
GO:0090151	establishment of protein localization to mitochondrial membrane	2	0	0.02	0.02466
GO:0051053	negative regulation of DNA metabolic process	33	0	0.41	0.02467
GO:0030308	negative regulation of cell growth	259	2	3.22	0.02467
GO:0030036	actin cytoskeleton organization	1151	9	14.31	0.0247
GO:0040037	negative regulation of fibroblast growth factor receptor signaling pathway	27	0	0.34	0.02477
GO:0002514	B cell tolerance induction	12	1	0.15	0.02478
GO:0002661	regulation of B cell tolerance induction	12	1	0.15	0.02478
GO:0002663	positive regulation of B cell tolerance induction	12	1	0.15	0.02478
GO:0072047	proximal/distal pattern formation involved in nephron development	140	8	1.74	0.02481
GO:0002381	immunoglobulin production involved in immunoglobulin mediated immune response	22	0	0.27	0.02481
GO:2000112	regulation of cellular macromolecule biosynthetic process	5569	92	69.21	0.02489
GO:0002138	retinoic acid biosynthetic process	32	0	0.4	0.02492
GO:0045887	positive regulation of synaptic growth at neuromuscular junction	6	0	0.07	0.02533
GO:0045765	regulation of angiogenesis	162	7	2.01	0.02545
GO:0002460	adaptive immune response based on somatic recombination of immune receptors built from immunoglobulin superfamily domains	74	2	0.92	0.02563
GO:0031099	regeneration	513	7	6.38	0.02587
GO:0035408	histone H3-T6 phosphorylation	48	0	0.6	0.02588
GO:0044255	cellular lipid metabolic process	708	8	8.8	0.02599
GO:1901362	organic cyclic compound biosynthetic process	6605	98	82.09	0.02606
GO:0006096	glycolytic process	104	3	1.29	0.02616
GO:0060740	prostate gland epithelium morphogenesis	90	1	1.12	0.0262
GO:0019835	cytolysis	18	0	0.22	0.02623
GO:0048661	positive regulation of smooth muscle cell proliferation	21	0	0.26	0.02623
GO:0002764	immune response-regulating signaling pathway	399	6	4.96	0.02628
GO:0001845	phagolysosome assembly	4	0	0.05	0.0264
GO:0031663	lipopolysaccharide-mediated signaling pathway	8	0	0.1	0.02647
GO:0007638	mechanosensory behavior	11	0	0.14	0.02661
GO:2000027	regulation of organ morphogenesis	477	4	5.93	0.02664
GO:0035601	protein deacylation	55	4	0.68	0.02666
GO:0098732	macromolecule deacylation	55	4	0.68	0.02666
GO:0006476	protein deacetylation	55	4	0.68	0.02666
GO:0007172	signal complex assembly	16	2	0.2	0.02671
GO:0045910	negative regulation of DNA recombination	12	0	0.15	0.02682
GO:0071383	cellular response to steroid hormone stimulus	259	7	3.22	0.02692
GO:0009755	hormone-mediated signaling pathway	203	6	2.52	0.02695
GO:0042089	cytokine biosynthetic process	35	3	0.43	0.02717
GO:0042107	cytokine metabolic process	35	3	0.43	0.02717
GO:0043487	regulation of RNA stability	159	0	1.98	0.02717
GO:0045762	positive regulation of adenylate cyclase activity	42	0	0.52	0.02723
GO:0032319	regulation of GTPase activity	286	3	3.55	0.02731
GO:0016925	protein sumoylation	73	1	0.91	0.02734
GO:1902106	negative regulation of leukocyte differentiation	38	1	0.47	0.02741
GO:0007406	negative regulation of neuroblast proliferation	7	0	0.09	0.02742
GO:0043553	negative regulation of phosphatidylinositol 3-kinase activity	3	2	0.04	0.02744
GO:0090219	negative regulation of lipid kinase activity	3	2	0.04	0.02744
GO:0035282	segmentation	990	21	12.3	0.02759
GO:0043401	steroid hormone mediated signaling pathway	183	6	2.27	0.0276
GO:0021904	dorsal/ventral neural tube patterning	110	3	1.37	0.02795
GO:0016973	poly(A)+ mRNA export from nucleus	2	0	0.02	0.02802
GO:0072659	protein localization to plasma membrane	194	1	2.41	0.02802
GO:0002312	B cell activation involved in immune response	20	0	0.25	0.02803
GO:0002204	somatic recombination of immunoglobulin genes involved in immune response	20	0	0.25	0.02803
GO:0002208	somatic diversification of immunoglobulins involved in immune response	20	0	0.25	0.02803
GO:0045190	isotype switching	20	0	0.25	0.02803
GO:0070839	divalent metal ion export	3	0	0.04	0.02809
GO:0070574	cadmium ion transmembrane transport	3	0	0.04	0.02809
GO:0055073	cadmium ion homeostasis	3	0	0.04	0.02809
GO:0015691	cadmium ion transport	3	0	0.04	0.02809
GO:0006876	cellular cadmium ion homeostasis	3	0	0.04	0.02809
GO:0045582	positive regulation of T cell differentiation	19	0	0.24	0.02816
GO:0006355	regulation of transcription, DNA-templated	5016	84	62.34	0.02816
GO:0060729	intestinal epithelial structure maintenance	29	0	0.36	0.02817
GO:1902533	positive regulation of intracellular signal transduction	730	9	9.07	0.02832
GO:0043433	negative regulation of sequence-specific DNA binding transcription factor activity	69	2	0.86	0.02836
GO:0010171	body morphogenesis	197	2	2.45	0.02839
GO:2001141	regulation of RNA biosynthetic process	5033	85	62.55	0.02851
GO:0003140	determination of left/right asymmetry in lateral mesoderm	163	6	2.03	0.02856
GO:0016446	somatic hypermutation of immunoglobulin genes	10	0	0.12	0.02857
GO:0002566	somatic diversification of immune receptors via somatic mutation	10	0	0.12	0.02857
GO:0070849	response to epidermal growth factor	34	0	0.42	0.02867
GO:0045639	positive regulation of myeloid cell differentiation	56	3	0.7	0.02868
GO:0002285	lymphocyte activation involved in immune response	66	0	0.82	0.02887
GO:0015669	gas transport	36	0	0.45	0.02909
GO:0043981	histone H4-K5 acetylation	8	0	0.1	0.02923
GO:0043982	histone H4-K8 acetylation	8	0	0.1	0.02923
GO:0051101	regulation of DNA binding	48	0	0.6	0.02926
GO:0006013	mannose metabolic process	16	3	0.2	0.02932
GO:0033151	V(D)J recombination	23	1	0.29	0.02935
GO:2000651	positive regulation of sodium ion transmembrane transporter activity	8	0	0.1	0.02949
GO:0032417	positive regulation of sodium:proton antiporter activity	8	0	0.1	0.02949
GO:0032870	cellular response to hormone stimulus	758	22	9.42	0.02951
GO:0010155	regulation of proton transport	10	0	0.12	0.02972
GO:2000147	positive regulation of cell motility	213	6	2.65	0.02982
GO:0060510	Type II pneumocyte differentiation	7	0	0.09	0.02989
GO:0061140	lung secretory cell differentiation	7	0	0.09	0.02989
GO:0036289	peptidyl-serine autophosphorylation	5	0	0.06	0.02992
GO:0015849	organic acid transport	169	8	2.1	0.02996
GO:0021957	corticospinal tract morphogenesis	34	0	0.42	0.03013
GO:0018130	heterocycle biosynthetic process	6504	96	80.83	0.03014
GO:0030282	bone mineralization	144	0	1.79	0.03016
GO:0016445	somatic diversification of immunoglobulins	39	1	0.48	0.03024
GO:0071495	cellular response to endogenous stimulus	1461	30	18.16	0.03039
GO:0046825	regulation of protein export from nucleus	13	1	0.16	0.03042
GO:0002699	positive regulation of immune effector process	25	1	0.31	0.03052
GO:0030917	midbrain-hindbrain boundary development	127	2	1.58	0.03063
GO:0036135	Schwann cell migration	5	0	0.06	0.0308
GO:0019319	hexose biosynthetic process	88	7	1.09	0.03098
GO:0048794	swim bladder development	91	0	1.13	0.031
GO:0019307	mannose biosynthetic process	5	3	0.06	0.03102
GO:0030510	regulation of BMP signaling pathway	420	8	5.22	0.03136
GO:0010875	positive regulation of cholesterol efflux	6	0	0.07	0.03142
GO:0007205	protein kinase C-activating G-protein coupled receptor signaling pathway	25	0	0.31	0.03149
GO:0018344	protein geranylgeranylation	2	0	0.02	0.03153
GO:0042226	interleukin-6 biosynthetic process	11	2	0.14	0.03163
GO:0045408	regulation of interleukin-6 biosynthetic process	11	2	0.14	0.03163
GO:0035907	dorsal aorta development	12	0	0.15	0.03204
GO:0060509	Type I pneumocyte differentiation	5	0	0.06	0.03209
GO:0072201	negative regulation of mesenchymal cell proliferation	5	0	0.06	0.03209
GO:0010761	fibroblast migration	3	0	0.04	0.03216
GO:0010762	regulation of fibroblast migration	3	0	0.04	0.03216
GO:0045620	negative regulation of lymphocyte differentiation	19	1	0.24	0.03231
GO:0070978	voltage-gated calcium channel complex assembly	2	0	0.02	0.03238
GO:0044724	single-organism carbohydrate catabolic process	127	3	1.58	0.03241
GO:0001654	eye development	1728	27	21.48	0.03243
GO:0043049	otic placode formation	163	1	2.03	0.03252
GO:0010520	regulation of reciprocal meiotic recombination	3	0	0.04	0.03257
GO:0007044	cell-substrate junction assembly	133	2	1.65	0.03264
GO:0072594	establishment of protein localization to organelle	267	2	3.32	0.03272
GO:0046942	carboxylic acid transport	166	8	2.06	0.03274
GO:0009790	embryo development	6258	85	77.78	0.03274
GO:0002757	immune response-activating signal transduction	391	6	4.86	0.03275
GO:0048009	insulin-like growth factor receptor signaling pathway	114	5	1.42	0.03275
GO:0051094	positive regulation of developmental process	1440	31	17.9	0.03276
GO:0002028	regulation of sodium ion transport	23	0	0.29	0.03276
GO:0021534	cell proliferation in hindbrain	66	0	0.82	0.03285
GO:0038171	cannabinoid signaling pathway	3	0	0.04	0.03285
GO:0051126	negative regulation of actin nucleation	2	0	0.02	0.03288
GO:0033124	obsolete regulation of GTP catabolic process	672	9	8.35	0.03296
GO:0043087	regulation of GTPase activity	672	9	8.35	0.03296
GO:0038179	neurotrophin signaling pathway	33	0	0.41	0.03319
GO:0033158	regulation of protein import into nucleus, translocation	4	0	0.05	0.03329
GO:0035238	vitamin A biosynthetic process	2	0	0.02	0.03338
GO:0006776	vitamin A metabolic process	2	0	0.02	0.03338
GO:0048483	autonomic nervous system development	125	1	1.55	0.0334
GO:0045581	negative regulation of T cell differentiation	17	1	0.21	0.03352
GO:0031076	embryonic camera-type eye development	320	1	3.98	0.03361
GO:0019724	B cell mediated immunity	37	1	0.46	0.03366
GO:0016064	immunoglobulin mediated immune response	37	1	0.46	0.03366
GO:0061001	regulation of dendritic spine morphogenesis	61	0	0.76	0.03368
GO:0046165	alcohol biosynthetic process	87	2	1.08	0.03374
GO:0097039	protein linear polyubiquitination	8	0	0.1	0.03376
GO:0019438	aromatic compound biosynthetic process	6507	98	80.87	0.03379
GO:0021871	forebrain regionalization	74	3	0.92	0.03385
GO:0002691	regulation of cellular extravasation	2	0	0.02	0.03385
GO:0002693	positive regulation of cellular extravasation	2	0	0.02	0.03385
GO:2000391	positive regulation of neutrophil extravasation	2	0	0.02	0.03385
GO:2000389	regulation of neutrophil extravasation	2	0	0.02	0.03385
GO:0001780	neutrophil homeostasis	2	0	0.02	0.03385
GO:0072672	neutrophil extravasation	2	0	0.02	0.03385
GO:0048736	appendage development	879	10	10.92	0.0339
GO:0018126	protein hydroxylation	13	2	0.16	0.03398
GO:0006351	transcription, DNA-templated	5746	94	71.41	0.03401
GO:0043174	nucleoside salvage	21	0	0.26	0.03403
GO:0017196	N-terminal peptidyl-methionine acetylation	2	0	0.02	0.03418
GO:0006474	N-terminal protein amino acid acetylation	2	0	0.02	0.03418
GO:0021522	spinal cord motor neuron differentiation	206	1	2.56	0.03422
GO:0002064	epithelial cell development	456	7	5.67	0.03465
GO:0006605	protein targeting	383	3	4.76	0.03474
GO:0070307	lens fiber cell development	65	1	0.81	0.03481
GO:0015780	nucleotide-sugar transport	7	0	0.09	0.0351
GO:0019755	one-carbon compound transport	17	0	0.21	0.03523
GO:0048557	embryonic digestive tract morphogenesis	49	0	0.61	0.03543
GO:0071542	dopaminergic neuron differentiation	57	2	0.71	0.03544
GO:0032835	glomerulus development	199	5	2.47	0.03548
GO:0060263	regulation of respiratory burst	2	0	0.02	0.03555
GO:0060830	ciliary receptor clustering involved in smoothened signaling pathway	2	0	0.02	0.0357
GO:0018197	peptidyl-aspartic acid modification	3	1	0.04	0.03571
GO:0042264	peptidyl-aspartic acid hydroxylation	3	1	0.04	0.03571
GO:0042265	peptidyl-asparagine hydroxylation	3	1	0.04	0.03571
GO:0036138	peptidyl-histidine hydroxylation	3	1	0.04	0.03571
GO:0042113	B cell activation	182	5	2.26	0.03587
GO:0046835	carbohydrate phosphorylation	39	3	0.48	0.03588
GO:0001732	formation of cytoplasmic translation initiation complex	3	0	0.04	0.03606
GO:0009268	response to pH	21	2	0.26	0.03619
GO:0001502	cartilage condensation	125	0	1.55	0.03627
GO:0072655	establishment of protein localization to mitochondrion	23	0	0.29	0.03642
GO:0048584	positive regulation of response to stimulus	2069	31	25.71	0.0365
GO:0023019	signal transduction involved in regulation of gene expression	15	0	0.19	0.03674
GO:0042130	negative regulation of T cell proliferation	13	1	0.16	0.03696
GO:0070979	protein K11-linked ubiquitination	18	0	0.22	0.03714
GO:0045840	positive regulation of mitotic nuclear division	6	0	0.07	0.03729
GO:0048814	regulation of dendrite morphogenesis	72	0	0.89	0.03748
GO:0042541	hemoglobin biosynthetic process	31	0	0.39	0.03751
GO:0007188	adenylate cyclase-modulating G-protein coupled receptor signaling pathway	171	0	2.13	0.03767
GO:0060384	innervation	45	1	0.56	0.03772
GO:0072358	cardiovascular system development	4270	73	53.07	0.03774
GO:0072359	circulatory system development	4270	73	53.07	0.03774
GO:0044262	cellular carbohydrate metabolic process	218	4	2.71	0.0378
GO:0009082	branched-chain amino acid biosynthetic process	2	0	0.02	0.03783
GO:0050798	activated T cell proliferation	2	0	0.02	0.03783
GO:1903035	negative regulation of response to wounding	140	1	1.74	0.03794
GO:0038092	nodal signaling pathway	73	1	0.91	0.03801
GO:0009890	negative regulation of biosynthetic process	1744	35	21.68	0.03805
GO:0010669	epithelial structure maintenance	37	0	0.46	0.03807
GO:0009953	dorsal/ventral pattern formation	1022	14	12.7	0.03812
GO:0042129	regulation of T cell proliferation	27	1	0.34	0.03813
GO:0031324	negative regulation of cellular metabolic process	2111	38	26.24	0.03814
GO:0006432	phenylalanyl-tRNA aminoacylation	6	0	0.07	0.03828
GO:0032774	RNA biosynthetic process	5783	95	71.87	0.03845
GO:0042274	ribosomal small subunit biogenesis	26	0	0.32	0.03846
GO:0055002	striated muscle cell development	788	2	9.79	0.03858
GO:0031327	negative regulation of cellular biosynthetic process	1742	35	21.65	0.03872
GO:2000079	regulation of canonical Wnt signaling pathway involved in controlling type B pancreatic cell proliferation	6	0	0.07	0.03882
GO:0044342	type B pancreatic cell proliferation	6	0	0.07	0.03882
GO:0044343	canonical Wnt signaling pathway involved in regulation of type B pancreatic cell proliferation	6	0	0.07	0.03882
GO:0061469	regulation of type B pancreatic cell proliferation	6	0	0.07	0.03882
GO:0007164	establishment of tissue polarity	152	1	1.89	0.03883
GO:0001736	establishment of planar polarity	152	1	1.89	0.03883
GO:0031016	pancreas development	596	10	7.41	0.03893
GO:0072111	cell proliferation involved in kidney development	70	1	0.87	0.03916
GO:0021954	central nervous system neuron development	260	6	3.23	0.03917
GO:1903052	positive regulation of proteolysis involved in cellular protein catabolic process	27	0	0.34	0.03947
GO:1901800	positive regulation of proteasomal protein catabolic process	27	0	0.34	0.03947
GO:0039017	pattern specification involved in pronephros development	167	5	2.08	0.03955
GO:0018208	peptidyl-proline modification	49	1	0.61	0.03957
GO:0009889	regulation of biosynthetic process	5998	94	74.55	0.0396
GO:0007369	gastrulation	2067	21	25.69	0.0397
GO:0045047	protein targeting to ER	15	0	0.19	0.03988
GO:0072599	establishment of protein localization to endoplasmic reticulum	15	0	0.19	0.03988
GO:0030279	negative regulation of ossification	4	0	0.05	0.04004
GO:0042254	ribosome biogenesis	151	0	1.88	0.04007
GO:0032024	positive regulation of insulin secretion	11	0	0.14	0.04015
GO:0043010	camera-type eye development	1339	18	16.64	0.04026
GO:0030816	positive regulation of cAMP metabolic process	77	0	0.96	0.04033
GO:0030819	positive regulation of cAMP biosynthetic process	77	0	0.96	0.04033
GO:0060070	canonical Wnt signaling pathway	580	5	7.21	0.04072
GO:0071222	cellular response to lipopolysaccharide	15	0	0.19	0.04089
GO:0071219	cellular response to molecule of bacterial origin	15	0	0.19	0.04089
GO:0031326	regulation of cellular biosynthetic process	5971	94	74.21	0.04091
GO:0002065	columnar/cuboidal epithelial cell differentiation	236	3	2.93	0.04093
GO:0072203	cell proliferation involved in metanephros development	46	1	0.57	0.0411
GO:0031101	fin regeneration	264	3	3.28	0.04131
GO:0070585	protein localization to mitochondrion	27	0	0.34	0.04135
GO:0002455	humoral immune response mediated by circulating immunoglobulin	15	1	0.19	0.04136
GO:0044036	cell wall macromolecule metabolic process	23	0	0.29	0.04206
GO:0071554	cell wall organization or biogenesis	23	0	0.29	0.04206
GO:0016998	cell wall macromolecule catabolic process	23	0	0.29	0.04206
GO:0010737	protein kinase A signaling	3	0	0.04	0.04218
GO:0008213	protein alkylation	205	0	2.55	0.04228
GO:0006479	protein methylation	205	0	2.55	0.04228
GO:0007221	positive regulation of transcription of Notch receptor target	6	1	0.07	0.04231
GO:0006900	vesicle budding from membrane	39	3	0.48	0.04231
GO:0002062	chondrocyte differentiation	175	4	2.17	0.04233
GO:1901072	glucosamine-containing compound catabolic process	4	0	0.05	0.04234
GO:0006032	chitin catabolic process	4	0	0.05	0.04234
GO:0035883	enteroendocrine cell differentiation	18	0	0.22	0.04286
GO:0030219	megakaryocyte differentiation	27	0	0.34	0.04306
GO:0055001	muscle cell development	806	4	10.02	0.04311
GO:0033081	regulation of T cell differentiation in thymus	17	1	0.21	0.04319
GO:0043410	positive regulation of MAPK cascade	556	8	6.91	0.0432
GO:1900094	regulation of transcription from RNA polymerase II promoter involved in determination of left/right symmetry	121	1	1.5	0.04322
GO:0006147	guanine catabolic process	2	0	0.02	0.04322
GO:0021877	forebrain neuron fate commitment	8	2	0.1	0.04326
GO:0018119	peptidyl-cysteine S-nitrosylation	6	0	0.07	0.0434
GO:0017014	protein nitrosylation	6	0	0.07	0.0434
GO:0006687	glycosphingolipid metabolic process	41	0	0.51	0.04347
GO:0021783	preganglionic parasympathetic fiber development	8	0	0.1	0.04355
GO:0045648	positive regulation of erythrocyte differentiation	41	3	0.51	0.04359
GO:0009653	anatomical structure morphogenesis	9713	126	120.72	0.04389
GO:0043241	protein complex disassembly	155	1	1.93	0.04396
GO:0051090	regulation of sequence-specific DNA binding transcription factor activity	373	8	4.64	0.04398
GO:0008544	epidermis development	394	2	4.9	0.04413
GO:0070665	positive regulation of leukocyte proliferation	21	0	0.26	0.04432
GO:0050671	positive regulation of lymphocyte proliferation	21	0	0.26	0.04432
GO:0032946	positive regulation of mononuclear cell proliferation	21	0	0.26	0.04432
GO:0030099	myeloid cell differentiation	795	17	9.88	0.04442
GO:0032924	activin receptor signaling pathway	151	3	1.88	0.04445
GO:0040016	embryonic cleavage	51	2	0.63	0.04465
GO:0003156	regulation of animal organ formation	95	1	1.18	0.04485
GO:0002281	macrophage activation involved in immune response	5	0	0.06	0.04501
GO:0046036	CTP metabolic process	23	0	0.29	0.04507
GO:0006241	CTP biosynthetic process	23	0	0.29	0.04507
GO:0070661	leukocyte proliferation	52	1	0.65	0.04508
GO:0046651	lymphocyte proliferation	52	1	0.65	0.04508
GO:0032943	mononuclear cell proliferation	52	1	0.65	0.04508
GO:0048885	neuromast deposition	8	1	0.1	0.04532
GO:0019695	choline metabolic process	9	1	0.11	0.04563
GO:0040020	regulation of meiotic nuclear division	5	0	0.06	0.0457
GO:0051445	regulation of meiotic cell cycle	5	0	0.06	0.0457
GO:0032786	positive regulation of DNA-templated transcription, elongation	22	1	0.27	0.04583
GO:0043094	cellular metabolic compound salvage	48	0	0.6	0.04586
GO:0033085	negative regulation of T cell differentiation in thymus	10	1	0.12	0.0459
GO:0002713	negative regulation of B cell mediated immunity	10	1	0.12	0.0459
GO:0002704	negative regulation of leukocyte mediated immunity	10	1	0.12	0.0459
GO:0002707	negative regulation of lymphocyte mediated immunity	10	1	0.12	0.0459
GO:0002890	negative regulation of immunoglobulin mediated immune response	10	1	0.12	0.0459
GO:0002895	regulation of central B cell tolerance induction	10	1	0.12	0.0459
GO:0002897	positive regulation of central B cell tolerance induction	10	1	0.12	0.0459
GO:0002510	central B cell tolerance induction	10	1	0.12	0.0459
GO:0002508	central tolerance induction	10	1	0.12	0.0459
GO:0002646	regulation of central tolerance induction	10	1	0.12	0.0459
GO:0002648	positive regulation of central tolerance induction	10	1	0.12	0.0459
GO:0002634	regulation of germinal center formation	10	1	0.12	0.0459
GO:0002635	negative regulation of germinal center formation	10	1	0.12	0.0459
GO:0002923	regulation of humoral immune response mediated by circulating immunoglobulin	10	1	0.12	0.0459
GO:0002924	negative regulation of humoral immune response mediated by circulating immunoglobulin	10	1	0.12	0.0459
GO:0045409	negative regulation of interleukin-6 biosynthetic process	10	1	0.12	0.0459
GO:0060562	epithelial tube morphogenesis	1287	15	16	0.04593
GO:0060123	regulation of growth hormone secretion	14	0	0.17	0.04597
GO:0018175	protein nucleotidylation	2	0	0.02	0.04601
GO:0018117	protein adenylylation	2	0	0.02	0.04601
GO:0002521	leukocyte differentiation	541	10	6.72	0.04604
GO:0048033	heme o metabolic process	2	0	0.02	0.04618
GO:0048034	heme O biosynthetic process	2	0	0.02	0.04618
GO:2000384	negative regulation of ectoderm development	3	0	0.04	0.04623
GO:0000726	non-recombinational repair	21	0	0.26	0.04643
GO:0006303	double-strand break repair via nonhomologous end joining	21	0	0.26	0.04643
GO:0003407	neural retina development	264	1	3.28	0.04643
GO:1901659	glycosyl compound biosynthetic process	139	0	1.73	0.04646
GO:0016072	rRNA metabolic process	96	0	1.19	0.04652
GO:0033198	response to ATP	3	0	0.04	0.04661
GO:0019218	regulation of steroid metabolic process	49	1	0.61	0.04661
GO:0021953	central nervous system neuron differentiation	767	11	9.53	0.04674
GO:0048705	skeletal system morphogenesis	839	11	10.43	0.0468
GO:0006613	cotranslational protein targeting to membrane	11	0	0.14	0.04703
GO:0072028	nephron morphogenesis	200	5	2.49	0.04734
GO:0032844	regulation of homeostatic process	174	5	2.16	0.04747
GO:0051056	regulation of small GTPase mediated signal transduction	907	12	11.27	0.04749
GO:0031102	neuron projection regeneration	154	1	1.91	0.04749
GO:0048468	cell development	6278	83	78.03	0.0475
GO:0002695	negative regulation of leukocyte activation	48	2	0.6	0.04761
GO:0061097	regulation of protein tyrosine kinase activity	11	0	0.14	0.04761
GO:0030277	maintenance of gastrointestinal epithelium	30	0	0.37	0.04785
GO:0032796	uropod organization	22	0	0.27	0.04793
GO:0051801	cytolysis in other organism involved in symbiotic interaction	3	0	0.04	0.0484
GO:0052331	hemolysis in other organism involved in symbiotic interaction	3	0	0.04	0.0484
GO:0009966	regulation of signal transduction	4189	69	52.06	0.04842
GO:0051249	regulation of lymphocyte activation	197	3	2.45	0.04843
GO:0030154	cell differentiation	8982	132	111.63	0.04848
GO:0033120	positive regulation of RNA splicing	34	0	0.42	0.04857
GO:0046777	protein autophosphorylation	429	8	5.33	0.04872
GO:2000258	negative regulation of protein activation cascade	2	0	0.02	0.04881
GO:0001969	regulation of activation of membrane attack complex	2	0	0.02	0.04881
GO:0001971	negative regulation of activation of membrane attack complex	2	0	0.02	0.04881
GO:0001905	activation of membrane attack complex	2	0	0.02	0.04881
GO:0045916	negative regulation of complement activation	2	0	0.02	0.04881
GO:0045940	positive regulation of steroid metabolic process	10	0	0.12	0.04882
GO:0060349	bone morphogenesis	206	3	2.56	0.04885
GO:0002698	negative regulation of immune effector process	48	1	0.6	0.04916
GO:0032350	regulation of hormone metabolic process	75	0	0.93	0.04941
GO:0000018	regulation of DNA recombination	21	0	0.26	0.04948
GO:0030317	flagellated sperm motility	4	0	0.05	0.04971
GO:0045046	protein import into peroxisome membrane	9	0	0.11	0.0498
GO:0015919	peroxisomal membrane transport	9	0	0.11	0.0498
GO:0061339	establishment or maintenance of monopolar cell polarity	25	1	0.31	0.04985
GO:0061162	establishment of monopolar cell polarity	25	1	0.31	0.04985
GO:0035089	establishment of apical/basal cell polarity	25	1	0.31	0.04985
GO:2000241	regulation of reproductive process	142	4	1.76	0.05
GO:0009967	positive regulation of signal transduction	1580	19	19.64	0.05033
GO:0002329	pre-B cell differentiation	11	1	0.14	0.05045
GO:0033152	immunoglobulin V(D)J recombination	11	1	0.14	0.05045
GO:0002639	positive regulation of immunoglobulin production	11	1	0.14	0.05045
GO:0007440	foregut morphogenesis	56	0	0.7	0.0505
GO:0030850	prostate gland development	128	2	1.59	0.0508
GO:0046348	amino sugar catabolic process	8	0	0.1	0.05094
GO:0046479	glycosphingolipid catabolic process	10	0	0.12	0.05095
GO:0019377	glycolipid catabolic process	10	0	0.12	0.05095
GO:0043624	cellular protein complex disassembly	150	1	1.86	0.05123
GO:0039013	pronephric distal tubule morphogenesis	18	0	0.22	0.05146
GO:0072156	distal tubule morphogenesis	18	0	0.22	0.05146
GO:0009147	pyrimidine nucleoside triphosphate metabolic process	28	0	0.35	0.05158
GO:0009148	pyrimidine nucleoside triphosphate biosynthetic process	28	0	0.35	0.05158
GO:0060513	prostatic bud formation	10	0	0.12	0.0517
GO:0060685	regulation of prostatic bud formation	10	0	0.12	0.0517
GO:0042168	heme metabolic process	40	0	0.5	0.05177
GO:0006520	cellular amino acid metabolic process	383	6	4.76	0.05187
GO:0006030	chitin metabolic process	9	0	0.11	0.052
GO:0046174	polyol catabolic process	11	0	0.14	0.05202
GO:0006665	sphingolipid metabolic process	96	3	1.19	0.05231
GO:0045621	positive regulation of lymphocyte differentiation	22	0	0.27	0.05267
GO:0043388	positive regulation of DNA binding	26	0	0.32	0.05299
GO:0022411	cellular component disassembly	238	2	2.96	0.05309
GO:0034110	regulation of homotypic cell-cell adhesion	5	0	0.06	0.05323
GO:0003002	regionalization	2502	34	31.1	0.05336
GO:0071560	cellular response to transforming growth factor beta stimulus	175	4	2.17	0.05353
GO:0071559	response to transforming growth factor beta	175	4	2.17	0.05353
GO:0032878	regulation of establishment or maintenance of cell polarity	18	0	0.22	0.05364
GO:0042462	eye photoreceptor cell development	84	0	1.04	0.05365
GO:0006672	ceramide metabolic process	46	2	0.57	0.05378
GO:0031398	positive regulation of protein ubiquitination	73	2	0.91	0.05389
GO:1903322	positive regulation of protein modification by small protein conjugation or removal	73	2	0.91	0.05389
GO:0010647	positive regulation of cell communication	1589	19	19.75	0.05402
GO:0045454	cell redox homeostasis	89	0	1.11	0.05423
GO:0070376	regulation of ERK5 cascade	17	1	0.21	0.05433
GO:0050851	antigen receptor-mediated signaling pathway	113	1	1.4	0.05444
GO:0048870	cell motility	2635	36	32.75	0.05463
GO:0060324	face development	128	0	1.59	0.05471
GO:0007423	sensory organ development	3014	39	37.46	0.05485
GO:0009163	nucleoside biosynthetic process	138	0	1.72	0.05487
GO:0042455	ribonucleoside biosynthetic process	138	0	1.72	0.05487
GO:0030511	positive regulation of transforming growth factor beta receptor signaling pathway	4	2	0.05	0.05499
GO:0070375	ERK5 cascade	20	1	0.25	0.05513
GO:0034654	nucleobase-containing compound biosynthetic process	6406	96	79.62	0.05514
GO:0006612	protein targeting to membrane	74	1	0.92	0.05522
GO:0008156	negative regulation of DNA replication	17	0	0.21	0.05528
GO:0006626	protein targeting to mitochondrion	16	0	0.2	0.05535
GO:0042036	negative regulation of cytokine biosynthetic process	20	2	0.25	0.05537
GO:0048175	hepatocyte growth factor biosynthetic process	5	1	0.06	0.05539
GO:0048176	regulation of hepatocyte growth factor biosynthetic process	5	1	0.06	0.05539
GO:0048178	negative regulation of hepatocyte growth factor biosynthetic process	5	1	0.06	0.05539
GO:0046882	negative regulation of follicle-stimulating hormone secretion	5	1	0.06	0.05539
GO:0060279	positive regulation of ovulation	5	1	0.06	0.05539
GO:0032646	regulation of hepatocyte growth factor production	5	1	0.06	0.05539
GO:0032605	hepatocyte growth factor production	5	1	0.06	0.05539
GO:1990267	response to transition metal nanoparticle	96	6	1.19	0.05543
GO:2000794	regulation of epithelial cell proliferation involved in lung morphogenesis	27	1	0.34	0.05547
GO:0060502	epithelial cell proliferation involved in lung morphogenesis	27	1	0.34	0.05547
GO:0043604	amide biosynthetic process	27	1	0.34	0.0555
GO:1902931	negative regulation of alcohol biosynthetic process	2	0	0.02	0.05575
GO:0045836	positive regulation of meiotic nuclear division	2	0	0.02	0.05575
GO:0045921	positive regulation of exocytosis	27	0	0.34	0.05604
GO:0035999	tetrahydrofolate interconversion	4	0	0.05	0.05611
GO:0000209	protein polyubiquitination	161	4	2	0.05628
GO:0043966	histone H3 acetylation	16	0	0.2	0.05635
GO:0048640	negative regulation of developmental growth	172	1	2.14	0.05683
GO:0036119	response to platelet-derived growth factor	4	0	0.05	0.05698
GO:0007507	heart development	2605	45	32.38	0.05712
GO:0072081	specification of nephron tubule identity	104	5	1.29	0.05722
GO:0045667	regulation of osteoblast differentiation	99	1	1.23	0.05728
GO:0048618	post-embryonic foregut morphogenesis	21	0	0.26	0.05731
GO:0051674	localization of cell	2638	36	32.79	0.05755
GO:0060627	regulation of vesicle-mediated transport	302	4	3.75	0.05764
GO:0060512	prostate gland morphogenesis	99	1	1.23	0.05775
GO:0002820	negative regulation of adaptive immune response	18	2	0.22	0.05776
GO:0045732	positive regulation of protein catabolic process	29	0	0.36	0.05786
GO:0006412	translation	1015	11	12.61	0.0584
GO:0050771	negative regulation of axonogenesis	165	1	2.05	0.05846
GO:0043113	receptor clustering	45	0	0.56	0.05852
GO:0031349	positive regulation of defense response	282	5	3.5	0.05854
GO:0006694	steroid biosynthetic process	118	1	1.47	0.05857
GO:0030901	midbrain development	176	3	2.19	0.05861
GO:0023056	positive regulation of signaling	1588	19	19.74	0.05875
GO:0042023	DNA endoreduplication	2	0	0.02	0.05876
GO:0032875	regulation of DNA endoreduplication	2	0	0.02	0.05876
GO:0006457	protein folding	184	1	2.29	0.05879
GO:0050803	regulation of synapse structure or activity	163	1	2.03	0.0588
GO:0048515	spermatid differentiation	54	0	0.67	0.05888
GO:0006090	pyruvate metabolic process	116	3	1.44	0.05898
GO:0003309	type B pancreatic cell differentiation	15	0	0.19	0.05928
GO:0060896	neural plate pattern specification	47	2	0.58	0.05929
GO:0002706	regulation of lymphocyte mediated immunity	21	1	0.26	0.05929
GO:0032102	negative regulation of response to external stimulus	185	1	2.3	0.0593
GO:0043406	positive regulation of MAP kinase activity	238	4	2.96	0.05934
GO:0015711	organic anion transport	263	12	3.27	0.05934
GO:0042311	vasodilation	42	0	0.52	0.05948
GO:0023051	regulation of signaling	4505	73	55.99	0.05948
GO:0031060	regulation of histone methylation	25	0	0.31	0.0597
GO:0048668	collateral sprouting	130	1	1.62	0.05998
GO:0007605	sensory perception of sound	87	0	1.08	0.06007
GO:0044211	CTP salvage	11	0	0.14	0.0602
GO:0044206	UMP salvage	11	0	0.14	0.0602
GO:0043097	pyrimidine nucleoside salvage	11	0	0.14	0.0602
GO:0010608	posttranscriptional regulation of gene expression	685	9	8.51	0.06031
GO:0048660	regulation of smooth muscle cell proliferation	30	0	0.37	0.06043
GO:2000058	regulation of protein ubiquitination involved in ubiquitin-dependent protein catabolic process	15	0	0.19	0.06048
GO:0035825	reciprocal DNA recombination	23	0	0.29	0.06058
GO:0007131	reciprocal meiotic recombination	23	0	0.29	0.06058
GO:0007160	cell-matrix adhesion	185	2	2.3	0.06083
GO:2000223	regulation of BMP signaling pathway involved in heart jogging	62	0	0.77	0.06084
GO:0045089	positive regulation of innate immune response	279	5	3.47	0.06092
GO:0003419	growth plate cartilage chondrocyte proliferation	4	0	0.05	0.06092
GO:0043173	nucleotide salvage	19	0	0.24	0.06108
GO:1900076	regulation of cellular response to insulin stimulus	15	0	0.19	0.06125
GO:0030908	protein splicing	11	0	0.14	0.0614
GO:0016539	intein-mediated protein splicing	11	0	0.14	0.0614
GO:0009949	polarity specification of anterior/posterior axis	11	0	0.14	0.0614
GO:0032060	bleb assembly	4	0	0.05	0.06145
GO:0000737	DNA catabolic process, endonucleolytic	57	1	0.71	0.06149
GO:0006309	apoptotic DNA fragmentation	57	1	0.71	0.06149
GO:0050807	regulation of synapse organization	154	1	1.91	0.06157
GO:0002221	pattern recognition receptor signaling pathway	276	5	3.43	0.06184
GO:0002224	toll-like receptor signaling pathway	276	5	3.43	0.06184
GO:0002758	innate immune response-activating signal transduction	276	5	3.43	0.06184
GO:0040011	locomotion	3493	51	43.41	0.06188
GO:1902305	regulation of sodium ion transmembrane transport	11	0	0.14	0.06188
GO:2000649	regulation of sodium ion transmembrane transporter activity	11	0	0.14	0.06188
GO:0072179	nephric duct formation	11	0	0.14	0.06189
GO:0030029	actin filament-based process	1386	11	17.23	0.06192
GO:0032277	negative regulation of gonadotropin secretion	6	1	0.07	0.06206
GO:0019184	nonribosomal peptide biosynthetic process	7	0	0.09	0.06215
GO:0043043	peptide biosynthetic process	7	0	0.09	0.06215
GO:0002446	neutrophil mediated immunity	7	0	0.09	0.06218
GO:0009952	anterior/posterior pattern specification	1595	21	19.82	0.06228
GO:0032462	regulation of protein homooligomerization	16	0	0.2	0.06233
GO:0007267	cell-cell signaling	1305	15	16.22	0.06234
GO:0050730	regulation of peptidyl-tyrosine phosphorylation	139	4	1.73	0.06251
GO:0090277	positive regulation of peptide hormone secretion	14	0	0.17	0.06255
GO:0002793	positive regulation of peptide secretion	14	0	0.17	0.06255
GO:0006298	mismatch repair	26	0	0.32	0.06264
GO:0070570	regulation of neuron projection regeneration	114	1	1.42	0.06267
GO:0048679	regulation of axon regeneration	114	1	1.42	0.06267
GO:0060429	epithelium development	4091	59	50.84	0.06274
GO:0060628	regulation of ER to Golgi vesicle-mediated transport	10	3	0.12	0.06284
GO:0010646	regulation of cell communication	4514	73	56.1	0.06313
GO:0007338	single fertilization	39	0	0.48	0.06337
GO:0050870	positive regulation of T cell activation	72	0	0.89	0.06339
GO:0035606	peptidyl-cysteine S-trans-nitrosylation	3	0	0.04	0.06343
GO:0000740	nuclear membrane fusion	3	0	0.04	0.06343
GO:0048646	anatomical structure formation involved in morphogenesis	4987	80	61.98	0.06344
GO:0045444	fat cell differentiation	56	7	0.7	0.0635
GO:1901606	alpha-amino acid catabolic process	58	3	0.72	0.06353
GO:0002228	natural killer cell mediated immunity	4	0	0.05	0.06374
GO:0042267	natural killer cell mediated cytotoxicity	4	0	0.05	0.06374
GO:0060601	lateral sprouting from an epithelium	25	0	0.31	0.06378
GO:0061004	pattern specification involved in kidney development	221	8	2.75	0.06383
GO:0072048	renal system pattern specification	221	8	2.75	0.06383
GO:0000165	MAPK cascade	1040	18	12.93	0.06399
GO:1902591	single-organism membrane budding	16	2	0.2	0.064
GO:0021559	trigeminal nerve development	36	0	0.45	0.06443
GO:0021561	facial nerve development	7	0	0.09	0.06444
GO:0016255	attachment of GPI anchor to protein	6	0	0.07	0.0646
GO:0060325	face morphogenesis	97	0	1.21	0.06461
GO:0022604	regulation of cell morphogenesis	742	4	9.22	0.06461
GO:0021987	cerebral cortex development	62	0	0.77	0.06464
GO:0060216	definitive hemopoiesis	101	2	1.26	0.06465
GO:0072527	pyrimidine-containing compound metabolic process	67	0	0.83	0.06477
GO:0006901	vesicle coating	36	2	0.45	0.06482
GO:0046500	S-adenosylmethionine metabolic process	12	0	0.15	0.0649
GO:0014029	neural crest formation	425	6	5.28	0.06493
GO:0050866	negative regulation of cell activation	49	2	0.61	0.06495
GO:0070936	protein K48-linked ubiquitination	26	3	0.32	0.06502
GO:0001701	in utero embryonic development	213	3	2.65	0.06509
GO:0009074	aromatic amino acid family catabolic process	17	0	0.21	0.0651
GO:0010324	membrane invagination	21	1	0.26	0.06517
GO:0007009	plasma membrane organization	233	1	2.9	0.06524
GO:0045813	positive regulation of Wnt signaling pathway, calcium modulating pathway	8	0	0.1	0.06524
GO:0048332	mesoderm morphogenesis	715	15	8.89	0.06525
GO:0006026	aminoglycan catabolic process	13	0	0.16	0.06526
GO:0007159	leukocyte cell-cell adhesion	8	0	0.1	0.06526
GO:0007416	synapse assembly	183	1	2.27	0.06546
GO:0042246	tissue regeneration	338	5	4.2	0.06559
GO:0042472	inner ear morphogenesis	644	8	8	0.06612
GO:0010624	regulation of Schwann cell proliferation	2	0	0.02	0.06613
GO:0010626	negative regulation of Schwann cell proliferation	2	0	0.02	0.06613
GO:0048255	mRNA stabilization	141	0	1.75	0.06615
GO:0043489	RNA stabilization	141	0	1.75	0.06615
GO:0009124	nucleoside monophosphate biosynthetic process	114	0	1.42	0.06616
GO:0043101	purine-containing compound salvage	17	0	0.21	0.06617
GO:0001558	regulation of cell growth	459	2	5.7	0.06634
GO:0006558	L-phenylalanine metabolic process	6	0	0.07	0.06635
GO:0006559	L-phenylalanine catabolic process	6	0	0.07	0.06635
GO:1902221	erythrose 4-phosphate/phosphoenolpyruvate family amino acid metabolic process	6	0	0.07	0.06635
GO:1902222	erythrose 4-phosphate/phosphoenolpyruvate family amino acid catabolic process	6	0	0.07	0.06635
GO:0010159	specification of animal organ position	21	0	0.26	0.06636
GO:0016052	carbohydrate catabolic process	133	3	1.65	0.06645
GO:0016556	mRNA modification	6	0	0.07	0.06655
GO:0080009	mRNA methylation	6	0	0.07	0.06655
GO:0045935	positive regulation of nucleobase-containing compound metabolic process	1937	32	24.07	0.06656
GO:0048048	embryonic eye morphogenesis	274	2	3.41	0.06661
GO:0070571	negative regulation of neuron projection regeneration	111	1	1.38	0.06664
GO:0048681	negative regulation of axon regeneration	111	1	1.38	0.06664
GO:0048671	negative regulation of collateral sprouting	111	1	1.38	0.06664
GO:0001840	neural plate development	248	5	3.08	0.06684
GO:0010464	regulation of mesenchymal cell proliferation	51	1	0.63	0.06694
GO:0006431	methionyl-tRNA aminoacylation	4	0	0.05	0.06726
GO:0060061	Spemann organizer formation	91	2	1.13	0.0673
GO:0051173	positive regulation of nitrogen compound metabolic process	1956	32	24.31	0.06733
GO:0032869	cellular response to insulin stimulus	363	14	4.51	0.06745
GO:0006425	glutaminyl-tRNA aminoacylation	2	0	0.02	0.06746
GO:0030240	skeletal muscle thin filament assembly	34	0	0.42	0.06756
GO:0010591	regulation of lamellipodium assembly	7	0	0.09	0.06758
GO:0048617	embryonic foregut morphogenesis	30	0	0.37	0.06761
GO:0031114	regulation of microtubule depolymerization	33	0	0.41	0.06761
GO:0090002	protein localization to plasma membrane	100	0	1.24	0.06796
GO:0009954	proximal/distal pattern formation	188	8	2.34	0.06809
GO:0030513	positive regulation of BMP signaling pathway	109	0	1.35	0.06819
GO:0014067	negative regulation of phosphatidylinositol 3-kinase signaling	5	0	0.06	0.06819
GO:0042939	tripeptide transport	5	0	0.06	0.06819
GO:0032782	bile acid secretion	5	0	0.06	0.06819
GO:0010642	negative regulation of platelet-derived growth factor receptor signaling pathway	5	0	0.06	0.06819
GO:0034635	glutathione transport	5	0	0.06	0.06819
GO:0007156	homophilic cell adhesion via plasma membrane adhesion molecules	361	0	4.49	0.06845
GO:0032415	regulation of sodium:proton antiporter activity	9	0	0.11	0.06849
GO:0035426	extracellular matrix-cell signaling	4	0	0.05	0.06855
GO:0031103	axon regeneration	152	1	1.89	0.06855
GO:0048678	response to axon injury	152	1	1.89	0.06855
GO:0070306	lens fiber cell differentiation	84	1	1.04	0.0686
GO:0044205	'de novo' UMP biosynthetic process	7	0	0.09	0.0687
GO:0019856	pyrimidine nucleobase biosynthetic process	7	0	0.09	0.0687
GO:0006207	'de novo' pyrimidine nucleobase biosynthetic process	7	0	0.09	0.0687
GO:0009118	regulation of nucleoside metabolic process	728	9	9.05	0.06873
GO:0009208	pyrimidine ribonucleoside triphosphate metabolic process	24	0	0.3	0.06898
GO:0009209	pyrimidine ribonucleoside triphosphate biosynthetic process	24	0	0.3	0.06898
GO:0043001	Golgi to plasma membrane protein transport	65	0	0.81	0.06911
GO:0001580	detection of chemical stimulus involved in sensory perception of bitter taste	4	0	0.05	0.06914
GO:0050912	detection of chemical stimulus involved in sensory perception of taste	4	0	0.05	0.06914
GO:0050913	sensory perception of bitter taste	4	0	0.05	0.06914
GO:0040014	regulation of multicellular organism growth	62	0	0.77	0.06921
GO:0070633	transepithelial transport	9	0	0.11	0.06931
GO:1900206	regulation of pronephric nephron tubule development	61	3	0.76	0.06958
GO:1900207	negative regulation of pronephric nephron tubule development	61	3	0.76	0.06958
GO:0039011	pronephric proximal tubule morphogenesis	61	3	0.76	0.06958
GO:0039004	specification of pronephric proximal tubule identity	61	3	0.76	0.06958
GO:0090114	COPII-coated vesicle budding	14	2	0.17	0.0697
GO:0051250	negative regulation of lymphocyte activation	47	2	0.58	0.06971
GO:0035315	hair cell differentiation	149	1	1.85	0.0699
GO:0033337	dorsal fin development	8	0	0.1	0.0699
GO:0042491	auditory receptor cell differentiation	102	0	1.27	0.06997
GO:0007586	digestion	62	0	0.77	0.06998
GO:0060563	neuroepithelial cell differentiation	179	3	2.22	0.07002
GO:2000145	regulation of cell motility	537	7	6.67	0.07003
GO:0050764	regulation of phagocytosis	15	0	0.19	0.07005
GO:0046486	glycerolipid metabolic process	251	1	3.12	0.07017
GO:0046541	saliva secretion	3	0	0.04	0.07052
GO:0045987	positive regulation of smooth muscle contraction	3	0	0.04	0.07052
GO:0032314	regulation of GTPase activity	114	1	1.42	0.07061
GO:0010033	response to organic substance	2789	59	34.66	0.07062
GO:0009225	nucleotide-sugar metabolic process	27	0	0.34	0.07089
GO:0061000	negative regulation of dendritic spine development	4	0	0.05	0.07095
GO:0061002	negative regulation of dendritic spine morphogenesis	4	0	0.05	0.07095
GO:0006614	SRP-dependent cotranslational protein targeting to membrane	8	0	0.1	0.07126
GO:0035590	purinergic nucleotide receptor signaling pathway	52	1	0.65	0.07157
GO:1901701	cellular response to oxygen-containing compound	659	16	8.19	0.07189
GO:0003323	type B pancreatic cell development	4	0	0.05	0.07197
GO:0002068	glandular epithelial cell development	4	0	0.05	0.07197
GO:0060306	regulation of membrane repolarization	5	0	0.06	0.07207
GO:0060602	branch elongation of an epithelium	50	1	0.62	0.07208
GO:0034614	cellular response to reactive oxygen species	24	0	0.3	0.07213
GO:0006220	pyrimidine nucleotide metabolic process	49	0	0.61	0.07217
GO:0009893	positive regulation of metabolic process	3343	49	41.55	0.07229
GO:0035611	protein branching point deglutamylation	3	0	0.04	0.07236
GO:0032536	regulation of cell projection size	6	0	0.07	0.07237
GO:1901342	regulation of vasculature development	213	8	2.65	0.07237
GO:0071696	ectodermal placode development	264	3	3.28	0.07239
GO:0009113	purine nucleobase biosynthetic process	15	0	0.19	0.07247
GO:0002702	positive regulation of production of molecular mediator of immune response	12	1	0.15	0.07261
GO:0015858	nucleoside transport	41	2	0.51	0.07261
GO:0051604	protein maturation	213	1	2.65	0.07263
GO:0045198	establishment of epithelial cell apical/basal polarity	12	0	0.15	0.07268
GO:0006954	inflammatory response	184	3	2.29	0.07281
GO:0016480	negative regulation of transcription from RNA polymerase III promoter	5	0	0.06	0.07288
GO:0060745	mammary gland branching involved in pregnancy	6	0	0.07	0.07309
GO:0035821	modification of morphology or physiology of other organism	91	0	1.13	0.07333
GO:0021766	hippocampus development	90	1	1.12	0.07344
GO:0030517	negative regulation of axon extension	138	1	1.72	0.07351
GO:0030811	regulation of nucleotide catabolic process	727	9	9.04	0.07356
GO:0033121	regulation of purine nucleotide catabolic process	727	9	9.04	0.07356
GO:0002218	activation of innate immune response	278	5	3.46	0.07379
GO:1903311	regulation of mRNA metabolic process	230	1	2.86	0.07399
GO:0046836	glycolipid transport	6	0	0.07	0.07402
GO:0014066	regulation of phosphatidylinositol 3-kinase signaling	31	1	0.39	0.07414
GO:0030852	regulation of granulocyte differentiation	6	0	0.07	0.0743
GO:0010769	regulation of cell morphogenesis involved in differentiation	516	3	6.41	0.07459
GO:0021517	ventral spinal cord development	483	4	6	0.07462
GO:0006575	cellular modified amino acid metabolic process	113	2	1.4	0.07475
GO:0032501	multicellular organismal process	16307	210	202.67	0.07495
GO:0048262	determination of dorsal/ventral asymmetry	261	2	3.24	0.07503
GO:0031328	positive regulation of cellular biosynthetic process	1874	32	23.29	0.07515
GO:1902589	single-organism organelle organization	3573	34	44.41	0.07534
GO:0006144	purine nucleobase metabolic process	43	0	0.53	0.07545
GO:0044179	hemolysis in other organism	4	0	0.05	0.07564
GO:0051715	cytolysis in other organism	4	0	0.05	0.07564
GO:0015671	oxygen transport	32	0	0.4	0.07575
GO:0071706	tumor necrosis factor superfamily cytokine production	18	0	0.22	0.07581
GO:0032680	regulation of tumor necrosis factor production	18	0	0.22	0.07581
GO:0032640	tumor necrosis factor production	18	0	0.22	0.07581
GO:0061371	determination of heart left/right asymmetry	499	7	6.2	0.07608
GO:0048583	regulation of response to stimulus	4962	86	61.67	0.07609
GO:2000832	negative regulation of steroid hormone secretion	4	0	0.05	0.07621
GO:0035479	angioblast cell migration from lateral mesoderm to midline	11	1	0.14	0.07622
GO:1900164	nodal signaling pathway involved in determination of lateral mesoderm left/right asymmetry	53	1	0.66	0.07627
GO:0030903	notochord development	304	1	3.78	0.07628
GO:0032984	macromolecular complex disassembly	157	1	1.95	0.07636
GO:0009913	epidermal cell differentiation	256	2	3.18	0.07637
GO:0035413	positive regulation of catenin import into nucleus	17	0	0.21	0.07644
GO:0046880	regulation of follicle-stimulating hormone secretion	21	1	0.26	0.07647
GO:0032968	positive regulation of transcription elongation from RNA polymerase II promoter	21	1	0.26	0.07653
GO:0035776	pronephric proximal tubule development	68	3	0.85	0.0766
GO:0002823	negative regulation of adaptive immune response based on somatic recombination of immune receptors built from immunoglobulin superfamily domains	17	2	0.21	0.07662
GO:0032868	response to insulin	372	14	4.62	0.07677
GO:0071840	cellular component organization or biogenesis	10879	114	135.21	0.07714
GO:0000956	nuclear-transcribed mRNA catabolic process	226	4	2.81	0.07716
GO:0042461	photoreceptor cell development	149	0	1.85	0.07716
GO:0009886	post-embryonic animal morphogenesis	23	0	0.29	0.07729
GO:0000413	protein peptidyl-prolyl isomerization	26	0	0.32	0.07741
GO:0051098	regulation of binding	131	0	1.63	0.07756
GO:0044707	single-multicellular organism process	16131	209	200.48	0.07766
GO:0030854	positive regulation of granulocyte differentiation	2	0	0.02	0.07792
GO:0007197	adenylate cyclase-inhibiting G-protein coupled acetylcholine receptor signaling pathway	5	0	0.06	0.07802
GO:0010565	regulation of cellular ketone metabolic process	83	1	1.03	0.07811
GO:0021785	branchiomotor neuron axon guidance	4	0	0.05	0.07831
GO:0070309	lens fiber cell morphogenesis	12	1	0.15	0.07838
GO:0061300	cerebellum vasculature development	5	0	0.06	0.07841
GO:0006054	N-acetylneuraminate metabolic process	9	0	0.11	0.07862
GO:0003129	heart induction	18	0	0.22	0.07867
GO:0072079	nephron tubule formation	113	5	1.4	0.07876
GO:0010628	positive regulation of gene expression	1772	30	22.02	0.07905
GO:0050873	brown fat cell differentiation	3	1	0.04	0.07908
GO:0046854	phosphatidylinositol phosphorylation	91	0	1.13	0.07933
GO:0046834	lipid phosphorylation	91	0	1.13	0.07933
GO:0021545	cranial nerve development	258	2	3.21	0.07953
GO:0046653	tetrahydrofolate metabolic process	13	0	0.16	0.08008
GO:1902101	positive regulation of metaphase/anaphase transition of cell cycle	5	0	0.06	0.08016
GO:0045842	positive regulation of mitotic metaphase/anaphase transition	5	0	0.06	0.08016
GO:0051488	positive regulation of ubiquitin protein ligase activity	5	0	0.06	0.08016
GO:1901992	positive regulation of mitotic cell cycle phase transition	5	0	0.06	0.08016
GO:1901989	positive regulation of cell cycle phase transition	5	0	0.06	0.08016
GO:0032474	otolith morphogenesis	67	0	0.83	0.08025
GO:0031325	positive regulation of cellular metabolic process	3192	48	39.67	0.08029
GO:0051251	positive regulation of lymphocyte activation	103	0	1.28	0.08041
GO:0000096	sulfur amino acid metabolic process	36	0	0.45	0.08067
GO:0022412	cellular process involved in reproduction in multicellular organism	528	9	6.56	0.08073
GO:0043096	purine nucleobase salvage	11	0	0.14	0.08076
GO:0001823	mesonephros development	323	6	4.01	0.0809
GO:0001657	ureteric bud development	323	6	4.01	0.0809
GO:0072163	mesonephric epithelium development	323	6	4.01	0.0809
GO:0072164	mesonephric tubule development	323	6	4.01	0.0809
GO:0043653	mitochondrial fragmentation involved in apoptotic process	2	0	0.02	0.08096
GO:0010923	negative regulation of phosphatase activity	85	2	1.06	0.08138
GO:0061217	regulation of mesonephros development	65	1	0.81	0.08142
GO:0048732	gland development	1264	22	15.71	0.08148
GO:0050810	regulation of steroid biosynthetic process	41	1	0.51	0.08149
GO:0048854	brain morphogenesis	89	1	1.11	0.08151
GO:0001756	somitogenesis	760	15	9.45	0.08151
GO:0045637	regulation of myeloid cell differentiation	122	3	1.52	0.08168
GO:0021938	smoothened signaling pathway involved in regulation of cerebellar granule cell precursor cell proliferation	10	0	0.12	0.08172
GO:0042078	germ-line stem cell division	2	0	0.02	0.08178
GO:0002467	germinal center formation	16	1	0.2	0.08181
GO:0002712	regulation of B cell mediated immunity	16	1	0.2	0.08181
GO:0002889	regulation of immunoglobulin mediated immune response	16	1	0.2	0.08181
GO:0035587	purinergic receptor signaling pathway	92	1	1.14	0.08184
GO:0043171	peptide catabolic process	5	0	0.06	0.08191
GO:0045833	negative regulation of lipid metabolic process	29	3	0.36	0.08193
GO:0044093	positive regulation of molecular function	1692	22	21.03	0.08199
GO:0050808	synapse organization	295	1	3.67	0.08208
GO:0071340	skeletal muscle acetylcholine-gated channel clustering	2	0	0.02	0.08217
GO:0032459	regulation of protein oligomerization	21	0	0.26	0.0822
GO:0006266	DNA ligation	20	0	0.25	0.08225
GO:0051261	protein depolymerization	142	1	1.76	0.08232
GO:0008204	ergosterol metabolic process	2	0	0.02	0.08248
GO:0006696	ergosterol biosynthetic process	2	0	0.02	0.08248
GO:0016128	phytosteroid metabolic process	2	0	0.02	0.08248
GO:0016129	phytosteroid biosynthetic process	2	0	0.02	0.08248
GO:0044107	cellular alcohol metabolic process	2	0	0.02	0.08248
GO:0044108	cellular alcohol biosynthetic process	2	0	0.02	0.08248
GO:0048519	negative regulation of biological process	5915	97	73.51	0.08281
GO:0030216	keratinocyte differentiation	40	0	0.5	0.0829
GO:0002067	glandular epithelial cell differentiation	34	0	0.42	0.08317
GO:0001738	morphogenesis of a polarized epithelium	273	1	3.39	0.08321
GO:0033365	protein localization to organelle	381	3	4.74	0.08352
GO:0006430	lysyl-tRNA aminoacylation	3	0	0.04	0.08353
GO:0008582	regulation of synaptic growth at neuromuscular junction	11	0	0.14	0.08357
GO:0051124	synaptic growth at neuromuscular junction	11	0	0.14	0.08357
GO:0042102	positive regulation of T cell proliferation	6	0	0.07	0.08368
GO:0033627	cell adhesion mediated by integrin	23	0	0.29	0.08371
GO:0006556	S-adenosylmethionine biosynthetic process	7	0	0.09	0.08374
GO:0001569	branching involved in blood vessel morphogenesis	217	5	2.7	0.08427
GO:0014065	phosphatidylinositol 3-kinase signaling	47	1	0.58	0.0844
GO:0021884	forebrain neuron development	61	1	0.76	0.08451
GO:0051172	negative regulation of nitrogen compound metabolic process	1704	26	21.18	0.08459
GO:0030010	establishment of cell polarity	404	3	5.02	0.08482
GO:0072676	lymphocyte migration	17	0	0.21	0.08489
GO:0008591	regulation of Wnt signaling pathway, calcium modulating pathway	48	0	0.6	0.0849
GO:0035779	angioblast cell differentiation	9	0	0.11	0.08509
GO:0060486	Clara cell differentiation	6	0	0.07	0.08512
GO:0030321	transepithelial chloride transport	5	0	0.06	0.08528
GO:0050765	negative regulation of phagocytosis	10	0	0.12	0.0853
GO:0051091	positive regulation of sequence-specific DNA binding transcription factor activity	193	1	2.4	0.08555
GO:0030890	positive regulation of B cell proliferation	12	0	0.15	0.08566
GO:0030888	regulation of B cell proliferation	12	0	0.15	0.08566
GO:0050871	positive regulation of B cell activation	14	0	0.17	0.08576
GO:0015695	organic cation transport	6	1	0.07	0.08582
GO:0071230	cellular response to amino acid stimulus	23	1	0.29	0.08584
GO:0009110	vitamin biosynthetic process	14	0	0.17	0.08589
GO:0043616	keratinocyte proliferation	12	0	0.15	0.0859
GO:0050684	regulation of mRNA processing	217	1	2.7	0.08594
GO:0090311	regulation of protein deacetylation	24	1	0.3	0.08598
GO:0045934	negative regulation of nucleobase-containing compound metabolic process	1702	26	21.15	0.08604
GO:0021898	commitment of multipotent stem cells to neuronal lineage in forebrain	4	2	0.05	0.08615
GO:0021881	Wnt-activated signaling pathway involved in forebrain neuron fate commitment	4	2	0.05	0.08615
GO:0055072	iron ion homeostasis	78	1	0.97	0.08634
GO:1902532	negative regulation of intracellular signal transduction	234	5	2.91	0.08635
GO:0030223	neutrophil differentiation	19	0	0.24	0.08637
GO:0045165	cell fate commitment	1331	15	16.54	0.08643
GO:0061005	cell differentiation involved in kidney development	137	2	1.7	0.0866
GO:0002694	regulation of leukocyte activation	223	6	2.77	0.08672
GO:0031589	cell-substrate adhesion	287	3	3.57	0.08679
GO:0044210	'de novo' CTP biosynthetic process	5	0	0.06	0.08687
GO:0034333	adherens junction assembly	138	1	1.72	0.08688
GO:0007286	spermatid development	53	0	0.66	0.08695
GO:0016125	sterol metabolic process	65	1	0.81	0.0871
GO:0070925	organelle assembly	1073	8	13.34	0.08732
GO:0021588	cerebellum formation	8	0	0.1	0.08732
GO:0044042	glucan metabolic process	71	0	0.88	0.08735
GO:0005977	glycogen metabolic process	71	0	0.88	0.08735
GO:0006073	cellular glucan metabolic process	71	0	0.88	0.08735
GO:0006112	energy reserve metabolic process	71	0	0.88	0.08735
GO:0071599	otic vesicle development	275	2	3.42	0.08736
GO:0003157	endocardium development	60	1	0.75	0.08751
GO:0016477	cell migration	2545	35	31.63	0.08764
GO:0031032	actomyosin structure organization	354	3	4.4	0.0877
GO:0001776	leukocyte homeostasis	7	0	0.09	0.08787
GO:0010501	RNA secondary structure unwinding	2	0	0.02	0.08789
GO:0050773	regulation of dendrite development	91	0	1.13	0.08789
GO:0044283	small molecule biosynthetic process	384	4	4.77	0.08808
GO:0006446	regulation of translational initiation	112	4	1.39	0.0882
GO:0031122	cytoplasmic microtubule organization	35	2	0.43	0.08836
GO:0010243	response to organonitrogen compound	621	15	7.72	0.08887
GO:0021576	hindbrain formation	17	0	0.21	0.08901
GO:0051315	attachment of mitotic spindle microtubules to kinetochore	5	0	0.06	0.08918
GO:0045199	maintenance of epithelial cell apical/basal polarity	14	0	0.17	0.0893
GO:0030011	maintenance of cell polarity	14	0	0.17	0.0893
GO:0035090	maintenance of apical/basal cell polarity	14	0	0.17	0.0893
GO:0042471	ear morphogenesis	656	8	8.15	0.08932
GO:0009156	ribonucleoside monophosphate biosynthetic process	111	0	1.38	0.08948
GO:0019628	urate catabolic process	2	0	0.02	0.0896
GO:0008219	cell death	2145	35	26.66	0.08971
GO:0016265	obsolete death	2145	35	26.66	0.08971
GO:0002683	negative regulation of immune system process	146	5	1.81	0.08993
GO:0001944	vasculature development	2455	48	30.51	0.09003
GO:0071407	cellular response to organic cyclic compound	339	12	4.21	0.09006
GO:0043631	RNA polyadenylation	37	0	0.46	0.09016
GO:0021999	neural plate anterior/posterior regionalization	31	2	0.39	0.09032
GO:0018158	protein oxidation	2	0	0.02	0.09049
GO:0032077	positive regulation of deoxyribonuclease activity	3	0	0.04	0.09056
GO:0046395	carboxylic acid catabolic process	103	5	1.28	0.09066
GO:0016054	organic acid catabolic process	103	5	1.28	0.09066
GO:0097009	energy homeostasis	11	2	0.14	0.09068
GO:0061311	cell surface receptor signaling pathway involved in heart development	90	0	1.12	0.09081
GO:0007092	positive regulation of ubiquitin protein ligase activity	3	0	0.04	0.09094
GO:0051437	positive regulation of ubiquitin-protein ligase activity involved in regulation of mitotic cell cycle transition	3	0	0.04	0.09094
GO:0035329	hippo signaling	29	2	0.36	0.09096
GO:0060897	neural plate regionalization	41	2	0.51	0.09097
GO:0002262	myeloid cell homeostasis	419	7	5.21	0.09099
GO:0001649	osteoblast differentiation	166	2	2.06	0.09107
GO:0009892	negative regulation of metabolic process	2291	41	28.47	0.09113
GO:0090224	regulation of spindle organization	6	0	0.07	0.09141
GO:0060236	regulation of mitotic spindle organization	6	0	0.07	0.09141
GO:0030101	natural killer cell activation	9	0	0.11	0.09152
GO:0002687	positive regulation of leukocyte migration	7	0	0.09	0.09173
GO:0033353	S-adenosylmethionine cycle	5	0	0.06	0.09177
GO:0032720	negative regulation of tumor necrosis factor production	6	0	0.07	0.09203
GO:0060737	prostate gland morphogenetic growth	23	0	0.29	0.09218
GO:0040007	growth	1637	23	20.35	0.09239
GO:0006750	glutathione biosynthetic process	6	0	0.07	0.09244
GO:0031329	regulation of cellular catabolic process	1015	11	12.61	0.0926
GO:0010993	ubiquitin recycling	5	0	0.06	0.09261
GO:0010994	free ubiquitin chain polymerization	5	0	0.06	0.09261
GO:0048570	notochord morphogenesis	140	0	1.74	0.09267
GO:0030947	regulation of vascular endothelial growth factor receptor signaling pathway	59	1	0.73	0.09271
GO:0048670	regulation of collateral sprouting	122	1	1.52	0.09279
GO:0046477	glycosylceramide catabolic process	7	0	0.09	0.09291
GO:0046514	ceramide catabolic process	7	0	0.09	0.09291
GO:0001757	somite specification	185	2	2.3	0.09313
GO:0048260	positive regulation of receptor-mediated endocytosis	5	0	0.06	0.09334
GO:0002092	positive regulation of receptor internalization	5	0	0.06	0.09334
GO:0042558	pteridine-containing compound metabolic process	34	0	0.42	0.09339
GO:0071910	determination of liver left/right asymmetry	77	4	0.96	0.09409
GO:0060062	Spemann organizer formation at the dorsal lip of the blastopore	24	2	0.3	0.0941
GO:0030183	B cell differentiation	56	2	0.7	0.09419
GO:0046049	UMP metabolic process	28	0	0.35	0.09434
GO:0009173	pyrimidine ribonucleoside monophosphate metabolic process	28	0	0.35	0.09434
GO:0009174	pyrimidine ribonucleoside monophosphate biosynthetic process	28	0	0.35	0.09434
GO:0006222	UMP biosynthetic process	28	0	0.35	0.09434
GO:0006344	maintenance of chromatin silencing	5	0	0.06	0.09442
GO:0072017	distal tubule development	30	0	0.37	0.09469
GO:0009071	serine family amino acid catabolic process	14	3	0.17	0.09478
GO:0045646	regulation of erythrocyte differentiation	60	3	0.75	0.0949
GO:0036071	N-glycan fucosylation	8	0	0.1	0.09498
GO:0033578	protein glycosylation in Golgi	8	0	0.1	0.09498
GO:0030318	melanocyte differentiation	171	3	2.13	0.095
GO:0006448	regulation of translational elongation	29	0	0.36	0.09501
GO:0007413	axonal fasciculation	226	1	2.81	0.09505
GO:0030488	tRNA methylation	14	0	0.17	0.09543
GO:0008202	steroid metabolic process	262	3	3.26	0.09547
GO:0002755	MyD88-dependent toll-like receptor signaling pathway	92	1	1.14	0.09556
GO:0048522	positive regulation of cellular process	6304	93	78.35	0.09568
GO:0001731	formation of translation preinitiation complex	39	0	0.48	0.09573
GO:0043587	tongue morphogenesis	53	2	0.66	0.09575
GO:0002696	positive regulation of leukocyte activation	115	0	1.43	0.09575
GO:0048702	embryonic neurocranium morphogenesis	23	0	0.29	0.09598
GO:0060348	bone development	243	4	3.02	0.0962
GO:0007043	cell-cell junction assembly	69	0	0.86	0.09628
GO:0009891	positive regulation of biosynthetic process	1889	32	23.48	0.09675
GO:0031290	retinal ganglion cell axon guidance	250	1	3.11	0.09686
GO:0010720	positive regulation of cell development	426	8	5.29	0.09704
GO:0032320	positive regulation of GTPase activity	220	4	2.73	0.09723
GO:2000756	regulation of peptidyl-lysine acetylation	12	0	0.15	0.09725
GO:0035065	regulation of histone acetylation	12	0	0.15	0.09725
GO:1901983	regulation of protein acetylation	12	0	0.15	0.09725
GO:0036303	lymph vessel morphogenesis	107	2	1.33	0.09746
GO:0001946	lymphangiogenesis	107	2	1.33	0.09746
GO:0002063	chondrocyte development	20	0	0.25	0.09754
GO:0046850	regulation of bone remodeling	14	0	0.17	0.09799
GO:0034103	regulation of tissue remodeling	14	0	0.17	0.09799
GO:0015670	carbon dioxide transport	4	0	0.05	0.09808
GO:0031345	negative regulation of cell projection organization	201	1	2.5	0.0982
GO:0001505	regulation of neurotransmitter levels	232	1	2.88	0.09837
GO:0048513	animal organ development	9930	135	123.41	0.09856
GO:0002327	immature B cell differentiation	13	1	0.16	0.09857
GO:0042554	superoxide anion generation	4	0	0.05	0.09871
GO:0090322	regulation of superoxide metabolic process	4	0	0.05	0.09871
GO:0032928	regulation of superoxide anion generation	4	0	0.05	0.09871
GO:0043297	apical junction assembly	51	0	0.63	0.09871
GO:0075136	response to host	14	0	0.17	0.09887
GO:0052173	response to defenses of other organism involved in symbiotic interaction	14	0	0.17	0.09887
GO:0052200	response to host defenses	14	0	0.17	0.09887
GO:0050772	positive regulation of axonogenesis	63	0	0.78	0.09894
GO:0007179	transforming growth factor beta receptor signaling pathway	166	4	2.06	0.09895
GO:0071880	adenylate cyclase-activating adrenergic receptor signaling pathway	7	0	0.09	0.09903
GO:1902600	hydrogen ion transmembrane transport	81	0	1.01	0.09907
GO:0046129	purine ribonucleoside biosynthetic process	101	0	1.26	0.0992
GO:0042451	purine nucleoside biosynthetic process	101	0	1.26	0.0992
GO:0006002	fructose 6-phosphate metabolic process	16	1	0.2	0.09943
GO:0046394	carboxylic acid biosynthetic process	282	3	3.5	0.09962
GO:0016053	organic acid biosynthetic process	282	3	3.5	0.09962
GO:0048855	adenohypophysis morphogenesis	16	0	0.2	0.09963
GO:0032793	positive regulation of CREB transcription factor activity	9	0	0.11	0.09981
GO:0048385	regulation of retinoic acid receptor signaling pathway	12	1	0.15	0.09982
GO:0031547	brain-derived neurotrophic factor receptor signaling pathway	16	0	0.2	0.10002
GO:2000790	regulation of mesenchymal cell proliferation involved in lung development	4	0	0.05	0.10005
GO:2000791	negative regulation of mesenchymal cell proliferation involved in lung development	4	0	0.05	0.10005
GO:2000795	negative regulation of epithelial cell proliferation involved in lung morphogenesis	4	0	0.05	0.10005
GO:0021740	principal sensory nucleus of trigeminal nerve development	4	0	0.05	0.10005
GO:0021730	trigeminal sensory nucleus development	4	0	0.05	0.10005
GO:0061141	lung ciliated cell differentiation	4	0	0.05	0.10005
GO:0021960	anterior commissure morphogenesis	4	0	0.05	0.10005
GO:1990090	cellular response to nerve growth factor stimulus	10	0	0.12	0.10013
GO:1990089	response to nerve growth factor	10	0	0.12	0.10013
GO:0038180	nerve growth factor signaling pathway	10	0	0.12	0.10013
GO:0045597	positive regulation of cell differentiation	955	24	11.87	0.10013
GO:0060278	regulation of ovulation	6	1	0.07	0.10015
GO:0010842	retina layer formation	160	1	1.99	0.10025
GO:0030900	forebrain development	1156	16	14.37	0.10036
GO:0015697	quaternary ammonium group transport	4	0	0.05	0.1007
GO:0051013	microtubule severing	5	0	0.06	0.10085
GO:0035668	TRAM-dependent toll-like receptor signaling pathway	2	0	0.02	0.10114
GO:0035669	TRAM-dependent toll-like receptor 4 signaling pathway	2	0	0.02	0.10114
GO:0035641	locomotory exploration behavior	2	0	0.02	0.10114
GO:0071361	cellular response to ethanol	2	0	0.02	0.10114
GO:2001029	regulation of cellular glucuronidation	2	0	0.02	0.10114
GO:2001031	positive regulation of cellular glucuronidation	2	0	0.02	0.10114
GO:0019585	glucuronate metabolic process	2	0	0.02	0.10114
GO:0052695	cellular glucuronidation	2	0	0.02	0.10114
GO:0010763	positive regulation of fibroblast migration	2	0	0.02	0.10114
GO:0032230	positive regulation of synaptic transmission, GABAergic	2	0	0.02	0.10114
GO:0006063	uronic acid metabolic process	2	0	0.02	0.10114
GO:0050996	positive regulation of lipid catabolic process	2	0	0.02	0.10114
GO:0071396	cellular response to lipid	415	8	5.16	0.10118
GO:0051963	regulation of synapse assembly	135	1	1.68	0.10133
GO:0042063	gliogenesis	663	5	8.24	0.10143
GO:0045010	actin nucleation	36	0	0.45	0.10158
GO:0007189	adenylate cyclase-activating G-protein coupled receptor signaling pathway	63	0	0.78	0.1017
GO:0009176	pyrimidine deoxyribonucleoside monophosphate metabolic process	2	0	0.02	0.10172
GO:0003303	BMP signaling pathway involved in heart jogging	64	0	0.8	0.10178
GO:0003154	BMP signaling pathway involved in determination of left/right symmetry	64	0	0.8	0.10178
GO:0030728	ovulation	10	2	0.12	0.10191
GO:0050777	negative regulation of immune response	27	2	0.34	0.10193
GO:2000243	positive regulation of reproductive process	74	2	0.92	0.10193
GO:0045128	negative regulation of reciprocal meiotic recombination	2	0	0.02	0.10199
GO:0006311	meiotic gene conversion	2	0	0.02	0.10199
GO:0048683	regulation of collateral sprouting of intact axon in response to injury	99	1	1.23	0.1022
GO:0048685	negative regulation of collateral sprouting of intact axon in response to injury	99	1	1.23	0.1022
GO:0048673	collateral sprouting of intact axon in response to injury	99	1	1.23	0.1022
GO:0006754	ATP biosynthetic process	35	0	0.43	0.10223
GO:0032268	regulation of cellular protein metabolic process	1871	30	23.25	0.10238
GO:0006779	porphyrin-containing compound biosynthetic process	36	0	0.45	0.10248
GO:0070371	ERK1 and ERK2 cascade	183	2	2.27	0.1025
GO:0010821	regulation of mitochondrion organization	47	0	0.58	0.1028
GO:0006700	C21-steroid hormone biosynthetic process	7	0	0.09	0.10312
GO:1901071	glucosamine-containing compound metabolic process	16	0	0.2	0.10322
GO:0048331	axial mesoderm structural organization	4	0	0.05	0.10323
GO:0048338	mesoderm structural organization	4	0	0.05	0.10323
GO:0035142	dorsal fin morphogenesis	4	0	0.05	0.10323
GO:0045429	positive regulation of nitric oxide biosynthetic process	11	0	0.14	0.10326
GO:0034341	response to interferon-gamma	11	0	0.14	0.10326
GO:0060390	regulation of SMAD protein import into nucleus	4	0	0.05	0.10332
GO:0060391	positive regulation of SMAD protein import into nucleus	4	0	0.05	0.10332
GO:0002768	immune response-regulating cell surface receptor signaling pathway	123	1	1.53	0.10332
GO:0002429	immune response-activating cell surface receptor signaling pathway	115	1	1.43	0.1035
GO:0010002	cardioblast differentiation	158	0	1.96	0.10363
GO:0070986	left/right axis specification	49	1	0.61	0.10371
GO:0006040	amino sugar metabolic process	26	0	0.32	0.1038
GO:0009725	response to hormone	841	25	10.45	0.1038
GO:0012501	programmed cell death	2082	33	25.88	0.10382
GO:0015012	heparan sulfate proteoglycan biosynthetic process	46	0	0.57	0.10398
GO:0001817	regulation of cytokine production	202	4	2.51	0.10411
GO:0009159	deoxyribonucleoside monophosphate catabolic process	2	0	0.02	0.10413
GO:0046148	pigment biosynthetic process	66	0	0.82	0.10415
GO:0035786	protein complex oligomerization	2	0	0.02	0.10421
GO:0048821	erythrocyte development	171	2	2.13	0.10441
GO:0031214	biomineral tissue development	162	0	2.01	0.10446
GO:0006915	apoptotic process	2059	33	25.59	0.10454
GO:2000514	regulation of CD4-positive, alpha-beta T cell activation	3	0	0.04	0.10455
GO:0045622	regulation of T-helper cell differentiation	3	0	0.04	0.10455
GO:0043370	regulation of CD4-positive, alpha-beta T cell differentiation	3	0	0.04	0.10455
GO:0006260	DNA replication	326	2	4.05	0.10466
GO:0032606	type I interferon production	27	1	0.34	0.10474
GO:0048339	paraxial mesoderm development	127	2	1.58	0.1048
GO:0034154	toll-like receptor 7 signaling pathway	81	1	1.01	0.10485
GO:1901617	organic hydroxy compound biosynthetic process	122	2	1.52	0.10494
GO:2000049	positive regulation of cell-cell adhesion mediated by cadherin	7	0	0.09	0.10495
GO:0051345	positive regulation of hydrolase activity	685	12	8.51	0.10505
GO:0031639	plasminogen activation	2	0	0.02	0.10507
GO:0008217	regulation of blood pressure	72	2	0.89	0.10527
GO:0006562	proline catabolic process	5	0	0.06	0.10539
GO:0043547	positive regulation of GTPase activity	424	7	5.27	0.10545
GO:0072665	protein localization to vacuole	10	0	0.12	0.10548
GO:0016598	protein arginylation	2	0	0.02	0.10553
GO:0060998	regulation of dendritic spine development	79	0	0.98	0.10584
GO:0006426	glycyl-tRNA aminoacylation	4	0	0.05	0.10586
GO:0060541	respiratory system development	484	12	6.02	0.10589
GO:0048523	negative regulation of cellular process	5211	87	64.76	0.10593
GO:0009130	pyrimidine nucleoside monophosphate biosynthetic process	29	0	0.36	0.10602
GO:0006402	mRNA catabolic process	252	4	3.13	0.10614
GO:0030225	macrophage differentiation	20	0	0.25	0.10642
GO:0051705	multi-organism behavior	79	0	0.98	0.10655
GO:0006221	pyrimidine nucleotide biosynthetic process	48	0	0.6	0.10657
GO:0006879	cellular iron ion homeostasis	42	0	0.52	0.10681
GO:0060736	prostate gland growth	27	0	0.34	0.10685
GO:0051150	regulation of smooth muscle cell differentiation	27	0	0.34	0.10685
GO:0014034	neural crest cell fate commitment	317	6	3.94	0.1069
GO:0035115	embryonic forelimb morphogenesis	88	0	1.09	0.10712
GO:0007029	endoplasmic reticulum organization	97	0	1.21	0.10715
GO:0006166	purine ribonucleoside salvage	10	0	0.12	0.10729
GO:0046887	positive regulation of hormone secretion	40	1	0.5	0.10747
GO:0051725	protein de-ADP-ribosylation	3	0	0.04	0.1078
GO:0072330	monocarboxylic acid biosynthetic process	154	3	1.91	0.10792
GO:0048634	regulation of muscle organ development	211	6	2.62	0.10797
GO:0032008	positive regulation of TOR signaling	17	0	0.21	0.10832
GO:0022615	protein to membrane docking	7	0	0.09	0.10845
GO:0043244	regulation of protein complex disassembly	78	0	0.97	0.10848
GO:0034968	histone lysine methylation	128	0	1.59	0.10849
GO:0042476	odontogenesis	142	0	1.76	0.10849
GO:0034504	protein localization to nucleus	135	3	1.68	0.10897
GO:1903053	regulation of extracellular matrix organization	17	2	0.21	0.10909
GO:0030042	actin filament depolymerization	87	0	1.08	0.10935
GO:0003294	atrial ventricular junction remodeling	23	0	0.29	0.10942
GO:0010463	mesenchymal cell proliferation	98	3	1.22	0.10963
GO:0007010	cytoskeleton organization	2851	28	35.43	0.1097
GO:0046098	guanine metabolic process	6	0	0.07	0.10977
GO:0070932	histone H3 deacetylation	8	0	0.1	0.11002
GO:0070933	histone H4 deacetylation	8	0	0.1	0.11002
GO:0009048	dosage compensation by inactivation of X chromosome	3	0	0.04	0.11014
GO:0007549	dosage compensation	3	0	0.04	0.11014
GO:0001568	blood vessel development	2325	45	28.9	0.11019
GO:0030851	granulocyte differentiation	52	0	0.65	0.11024
GO:0035777	pronephric distal tubule development	26	0	0.32	0.11032
GO:0009607	response to biotic stimulus	432	4	5.37	0.11038
GO:0048813	dendrite morphogenesis	150	1	1.86	0.11044
GO:0060462	lung lobe development	22	0	0.27	0.11061
GO:0060463	lung lobe morphogenesis	22	0	0.27	0.11061
GO:0034109	homotypic cell-cell adhesion	26	0	0.32	0.11064
GO:0048856	anatomical structure development	14858	194	184.66	0.11067
GO:0045580	regulation of T cell differentiation	56	1	0.7	0.1107
GO:0002637	regulation of immunoglobulin production	18	1	0.22	0.11072
GO:0071697	ectodermal placode morphogenesis	239	3	2.97	0.11074
GO:0060788	ectodermal placode formation	239	3	2.97	0.11074
GO:0032446	protein modification by small protein conjugation	1136	19	14.12	0.11078
GO:0034111	negative regulation of homotypic cell-cell adhesion	2	0	0.02	0.11084
GO:0044332	Wnt signaling pathway involved in dorsal/ventral axis specification	62	0	0.77	0.11095
GO:0008610	lipid biosynthetic process	487	4	6.05	0.11122
GO:0002504	antigen processing and presentation of peptide or polysaccharide antigen via MHC class II	7	0	0.09	0.11123
GO:0030902	hindbrain development	736	14	9.15	0.1113
GO:0031638	zymogen activation	41	1	0.51	0.11131
GO:0006730	one-carbon metabolic process	46	1	0.57	0.11133
GO:0048026	positive regulation of mRNA splicing, via spliceosome	30	0	0.37	0.11133
GO:0044320	cellular response to leptin stimulus	3	1	0.04	0.11157
GO:0044321	response to leptin	3	1	0.04	0.11157
GO:0007218	neuropeptide signaling pathway	126	1	1.57	0.11202
GO:0035902	response to immobilization stress	5	0	0.06	0.11213
GO:0065001	specification of axis polarity	15	0	0.19	0.11226
GO:0009950	dorsal/ventral axis specification	222	2	2.76	0.11227
GO:0060294	cilium movement involved in cell motility	8	0	0.1	0.11229
GO:0030579	ubiquitin-dependent SMAD protein catabolic process	3	0	0.04	0.1123
GO:0032801	receptor catabolic process	3	0	0.04	0.1123
GO:0006903	vesicle targeting	16	1	0.2	0.11234
GO:0019852	L-ascorbic acid metabolic process	5	0	0.06	0.11243
GO:0019853	L-ascorbic acid biosynthetic process	5	0	0.06	0.11243
GO:0051896	regulation of protein kinase B signaling	58	0	0.72	0.11255
GO:0016233	telomere capping	2	0	0.02	0.11268
GO:0031860	telomeric 3' overhang formation	2	0	0.02	0.11268
GO:0031848	protection from non-homologous end joining at telomere	2	0	0.02	0.11268
GO:0031627	telomeric loop formation	2	0	0.02	0.11268
GO:0043247	telomere maintenance in response to DNA damage	2	0	0.02	0.11268
GO:0030879	mammary gland development	100	1	1.24	0.11269
GO:1901722	regulation of cell proliferation involved in kidney development	45	1	0.56	0.11289
GO:1901723	negative regulation of cell proliferation involved in kidney development	45	1	0.56	0.11289
GO:0010604	positive regulation of macromolecule metabolic process	3072	48	38.18	0.11379
GO:1902680	positive regulation of RNA biosynthetic process	1637	29	20.35	0.11391
GO:0006091	generation of precursor metabolites and energy	258	4	3.21	0.1141
GO:0021587	cerebellum morphogenesis	91	1	1.13	0.11435
GO:0070169	positive regulation of biomineral tissue development	30	0	0.37	0.11452
GO:0030501	positive regulation of bone mineralization	30	0	0.37	0.11452
GO:0043567	regulation of insulin-like growth factor receptor signaling pathway	10	0	0.12	0.11454
GO:0046100	hypoxanthine metabolic process	10	0	0.12	0.11462
GO:0043588	skin development	449	2	5.58	0.11489
GO:0008655	pyrimidine-containing compound salvage	12	0	0.15	0.11509
GO:0010138	pyrimidine ribonucleotide salvage	12	0	0.15	0.11509
GO:0032262	pyrimidine nucleotide salvage	12	0	0.15	0.11509
GO:0016575	histone deacetylation	45	4	0.56	0.11519
GO:0031347	regulation of defense response	398	6	4.95	0.11529
GO:0010921	regulation of phosphatase activity	134	2	1.67	0.11542
GO:0051016	barbed-end actin filament capping	8	0	0.1	0.11552
GO:0032436	positive regulation of proteasomal ubiquitin-dependent protein catabolic process	25	0	0.31	0.11559
GO:0001510	RNA methylation	35	0	0.43	0.11604
GO:0006691	leukotriene metabolic process	18	0	0.22	0.11613
GO:0021924	cell proliferation in external granule layer	18	0	0.22	0.11618
GO:0021930	cerebellar granule cell precursor proliferation	18	0	0.22	0.11618
GO:0043518	negative regulation of DNA damage response, signal transduction by p53 class mediator	10	0	0.12	0.11636
GO:0007269	neurotransmitter secretion	139	1	1.73	0.11652
GO:0035790	platelet-derived growth factor receptor-alpha signaling pathway	3	0	0.04	0.11663
GO:0036120	cellular response to platelet-derived growth factor stimulus	3	0	0.04	0.11663
GO:0021755	eurydendroid cell differentiation	9	1	0.11	0.11667
GO:0055004	atrial cardiac myofibril assembly	6	0	0.07	0.11669
GO:0051180	vitamin transport	11	2	0.14	0.11674
GO:0060825	fibroblast growth factor receptor signaling pathway involved in neural plate anterior/posterior pattern formation	11	0	0.14	0.11683
GO:0016043	cellular component organization	10752	114	133.63	0.1169
GO:1901605	alpha-amino acid metabolic process	187	5	2.32	0.11716
GO:0034314	Arp2/3 complex-mediated actin nucleation	21	0	0.26	0.11746
GO:2001160	regulation of histone H3-K79 methylation	4	0	0.05	0.1175
GO:2001162	positive regulation of histone H3-K79 methylation	4	0	0.05	0.1175
GO:0080182	histone H3-K4 trimethylation	4	0	0.05	0.1175
GO:0034729	histone H3-K79 methylation	4	0	0.05	0.1175
GO:0030100	regulation of endocytosis	184	1	2.29	0.11775
GO:0035822	gene conversion	6	0	0.07	0.11783
GO:0033628	regulation of cell adhesion mediated by integrin	15	0	0.19	0.11787
GO:0034142	toll-like receptor 4 signaling pathway	89	1	1.11	0.11802
GO:0048368	lateral mesoderm development	208	7	2.59	0.11805
GO:0048659	smooth muscle cell proliferation	33	0	0.41	0.11815
GO:0009129	pyrimidine nucleoside monophosphate metabolic process	30	0	0.37	0.11819
GO:0006882	cellular zinc ion homeostasis	27	0	0.34	0.11825
GO:0007143	female meiotic nuclear division	96	0	1.19	0.11833
GO:0035303	regulation of dephosphorylation	146	2	1.81	0.11845
GO:0051246	regulation of protein metabolic process	2317	40	28.8	0.11855
GO:2000016	negative regulation of determination of dorsal identity	3	0	0.04	0.11885
GO:0043496	regulation of protein homodimerization activity	3	0	0.04	0.11885
GO:0002522	leukocyte migration involved in immune response	6	0	0.07	0.11893
GO:0042068	regulation of pteridine metabolic process	5	0	0.06	0.11901
GO:0019889	pteridine metabolic process	5	0	0.06	0.11901
GO:0035737	injection of substance in to other organism	71	0	0.88	0.11906
GO:0035738	envenomation resulting in modification of morphology or physiology of other organism	71	0	0.88	0.11906
GO:0006544	glycine metabolic process	15	3	0.19	0.11918
GO:0048263	determination of dorsal identity	110	2	1.37	0.11921
GO:0042074	cell migration involved in gastrulation	500	6	6.21	0.1193
GO:0061444	endocardial cushion cell development	4	0	0.05	0.11934
GO:0071786	endoplasmic reticulum tubular network organization	62	0	0.77	0.11936
GO:0061467	basolateral protein localization	62	0	0.77	0.11936
GO:0097051	establishment of protein localization to endoplasmic reticulum membrane	62	0	0.77	0.11936
GO:0032651	regulation of interleukin-1 beta production	11	0	0.14	0.11978
GO:0032652	regulation of interleukin-1 production	11	0	0.14	0.11978
GO:0032611	interleukin-1 beta production	11	0	0.14	0.11978
GO:0032612	interleukin-1 production	11	0	0.14	0.11978
GO:0046636	negative regulation of alpha-beta T cell activation	6	0	0.07	0.11979
GO:0046639	negative regulation of alpha-beta T cell differentiation	6	0	0.07	0.11979
GO:0030218	erythrocyte differentiation	414	7	5.15	0.1198
GO:0032862	activation of GTPase activity	57	1	0.71	0.12003
GO:0032856	activation of GTPase activity	57	1	0.71	0.12003
GO:0034101	erythrocyte homeostasis	417	7	5.18	0.12005
GO:0071679	commissural neuron axon guidance	13	0	0.16	0.12045
GO:0042180	cellular ketone metabolic process	104	1	1.29	0.12064
GO:0090243	fibroblast growth factor receptor signaling pathway involved in somitogenesis	7	0	0.09	0.12068
GO:0003333	amino acid transmembrane transport	49	3	0.61	0.12072
GO:0048596	embryonic camera-type eye morphogenesis	214	0	2.66	0.12091
GO:0006686	sphingomyelin biosynthetic process	9	1	0.11	0.12112
GO:0002833	positive regulation of response to biotic stimulus	2	0	0.02	0.12118
GO:0031664	regulation of lipopolysaccharide-mediated signaling pathway	2	0	0.02	0.12118
GO:0031666	positive regulation of lipopolysaccharide-mediated signaling pathway	2	0	0.02	0.12118
GO:0010738	regulation of protein kinase A signaling	2	0	0.02	0.12118
GO:0010739	positive regulation of protein kinase A signaling	2	0	0.02	0.12118
GO:0048569	post-embryonic animal organ development	100	0	1.24	0.12118
GO:0016568	chromatin organization	1238	16	15.39	0.12132
GO:0070340	detection of bacterial lipopeptide	2	0	0.02	0.12138
GO:0070339	response to bacterial lipopeptide	2	0	0.02	0.12138
GO:0042495	detection of triacyl bacterial lipopeptide	2	0	0.02	0.12138
GO:0071725	response to triacyl bacterial lipopeptide	2	0	0.02	0.12138
GO:0034130	toll-like receptor 1 signaling pathway	2	0	0.02	0.12138
GO:0034332	adherens junction organization	157	1	1.95	0.1217
GO:0072528	pyrimidine-containing compound biosynthetic process	52	0	0.65	0.12171
GO:0006971	hypotonic response	11	0	0.14	0.12172
GO:0043545	molybdopterin cofactor metabolic process	12	0	0.15	0.1219
GO:0019720	Mo-molybdopterin cofactor metabolic process	12	0	0.15	0.1219
GO:0032324	molybdopterin cofactor biosynthetic process	12	0	0.15	0.1219
GO:0051189	prosthetic group metabolic process	12	0	0.15	0.1219
GO:0006777	Mo-molybdopterin cofactor biosynthetic process	12	0	0.15	0.1219
GO:0032094	response to food	8	0	0.1	0.12209
GO:0044767	single-organism developmental process	15499	203	192.63	0.12221
GO:0009615	response to virus	94	0	1.17	0.12243
GO:0097155	fasciculation of sensory neuron axon	74	1	0.92	0.12329
GO:0031017	exocrine pancreas development	183	1	2.27	0.12332
GO:0048207	vesicle targeting, rough ER to cis-Golgi	11	1	0.14	0.12336
GO:0048208	COPII vesicle coating	11	1	0.14	0.12336
GO:0006888	ER to Golgi vesicle-mediated transport	52	4	0.65	0.12355
GO:0003330	regulation of extracellular matrix constituent secretion	7	2	0.09	0.12367
GO:0009065	glutamine family amino acid catabolic process	13	0	0.16	0.12369
GO:0045947	negative regulation of translational initiation	43	4	0.53	0.12375
GO:0033631	cell-cell adhesion mediated by integrin	5	0	0.06	0.12395
GO:0007161	calcium-independent cell-matrix adhesion	5	0	0.06	0.12395
GO:0006513	protein monoubiquitination	42	0	0.52	0.12395
GO:0060872	semicircular canal development	151	0	1.88	0.12404
GO:0000722	telomere maintenance via recombination	5	0	0.06	0.12405
GO:1902099	regulation of metaphase/anaphase transition of cell cycle	38	0	0.47	0.12405
GO:0007091	metaphase/anaphase transition of mitotic cell cycle	38	0	0.47	0.12405
GO:0044784	metaphase/anaphase transition of cell cycle	38	0	0.47	0.12405
GO:0030071	regulation of mitotic metaphase/anaphase transition	38	0	0.47	0.12405
GO:0014896	muscle hypertrophy	10	0	0.12	0.12418
GO:0014897	striated muscle hypertrophy	10	0	0.12	0.12418
GO:0003300	cardiac muscle hypertrophy	10	0	0.12	0.12418
GO:0072050	S-shaped body morphogenesis	48	1	0.6	0.12439
GO:0021537	telencephalon development	257	2	3.19	0.12442
GO:0071417	cellular response to organonitrogen compound	433	15	5.38	0.12455
GO:0045619	regulation of lymphocyte differentiation	61	1	0.76	0.12513
GO:0060034	notochord cell differentiation	70	0	0.87	0.12534
GO:0023014	signal transduction by protein phosphorylation	1087	18	13.51	0.1254
GO:0006650	glycerophospholipid metabolic process	218	0	2.71	0.12565
GO:0002232	leukocyte chemotaxis involved in inflammatory response	3	0	0.04	0.12572
GO:0002233	leukocyte chemotaxis involved in immune response	3	0	0.04	0.12572
GO:0043983	histone H4-K12 acetylation	2	0	0.02	0.12585
GO:0044154	histone H3-K14 acetylation	2	0	0.02	0.12585
GO:0007167	enzyme linked receptor protein signaling pathway	2147	47	26.68	0.12644
GO:0007187	G-protein coupled receptor signaling pathway, coupled to cyclic nucleotide second messenger	185	0	2.3	0.12688
GO:0007212	dopamine receptor signaling pathway	78	0	0.97	0.12716
GO:0061180	mammary gland epithelium development	65	1	0.81	0.12738
GO:0070285	pigment cell development	9	0	0.11	0.12738
GO:0033993	response to lipid	557	12	6.92	0.12742
GO:0006631	fatty acid metabolic process	177	4	2.2	0.12745
GO:0055069	zinc ion homeostasis	39	0	0.48	0.12758
GO:0006429	leucyl-tRNA aminoacylation	8	0	0.1	0.12765
GO:0051782	negative regulation of cell division	13	0	0.16	0.12772
GO:0070988	demethylation	62	3	0.77	0.1278
GO:0018206	peptidyl-methionine modification	3	0	0.04	0.12798
GO:0001909	leukocyte mediated cytotoxicity	8	0	0.1	0.12801
GO:1903318	negative regulation of protein maturation	55	0	0.68	0.12802
GO:0010955	negative regulation of protein processing	55	0	0.68	0.12802
GO:0021784	postganglionic parasympathetic fiber development	2	0	0.02	0.12807
GO:0097359	UDP-glucosylation	6	0	0.07	0.12823
GO:0006011	UDP-glucose metabolic process	6	0	0.07	0.12823
GO:0051240	positive regulation of multicellular organismal process	494	3	6.14	0.12844
GO:0043207	response to external biotic stimulus	411	4	5.11	0.1286
GO:0051707	response to other organism	411	4	5.11	0.1286
GO:0043038	amino acid activation	85	0	1.06	0.1289
GO:0043039	tRNA aminoacylation	85	0	1.06	0.1289
GO:0055059	asymmetric neuroblast division	73	0	0.91	0.12903
GO:0045196	establishment or maintenance of neuroblast polarity	73	0	0.91	0.12903
GO:0045200	establishment of neuroblast polarity	73	0	0.91	0.12903
GO:0098722	asymmetric stem cell division	73	0	0.91	0.12903
GO:0048859	formation of anatomical boundary	78	3	0.97	0.12935
GO:0008380	RNA splicing	456	3	5.67	0.12937
GO:0031573	intra-S DNA damage checkpoint	4	0	0.05	0.12951
GO:0060631	regulation of meiosis I	4	0	0.05	0.12951
GO:0006357	regulation of transcription from RNA polymerase II promoter	2291	34	28.47	0.12953
GO:0072082	specification of proximal tubule identity	77	3	0.96	0.12954
GO:0072158	proximal tubule morphogenesis	77	3	0.96	0.12954
GO:0000045	autophagosome assembly	28	1	0.35	0.12954
GO:0072488	ammonium transmembrane transport	11	0	0.14	0.12983
GO:0044333	Wnt signaling pathway involved in digestive tract morphogenesis	4	0	0.05	0.12997
GO:0045776	negative regulation of blood pressure	10	0	0.12	0.13
GO:0015871	choline transport	5	0	0.06	0.13015
GO:0043276	anoikis	28	0	0.35	0.13018
GO:0090231	regulation of spindle checkpoint	11	0	0.14	0.13018
GO:0009894	regulation of catabolic process	1086	12	13.5	0.13031
GO:0018160	peptidyl-pyrromethane cofactor linkage	2	0	0.02	0.13054
GO:0003128	heart field specification	27	0	0.34	0.1307
GO:0070262	peptidyl-serine dephosphorylation	2	0	0.02	0.13101
GO:0086011	membrane repolarization during action potential	2	0	0.02	0.13101
GO:0086013	membrane repolarization during cardiac muscle cell action potential	2	0	0.02	0.13101
GO:1902308	regulation of peptidyl-serine dephosphorylation	2	0	0.02	0.13101
GO:1902309	negative regulation of peptidyl-serine dephosphorylation	2	0	0.02	0.13101
GO:0003062	regulation of heart rate by chemical signal	2	0	0.02	0.13101
GO:0003064	regulation of heart rate by hormone	2	0	0.02	0.13101
GO:0090259	regulation of retinal ganglion cell axon guidance	11	0	0.14	0.13114
GO:0035794	positive regulation of mitochondrial membrane permeability	14	0	0.17	0.13119
GO:0097345	mitochondrial outer membrane permeabilization	14	0	0.17	0.13119
GO:1902110	positive regulation of mitochondrial membrane permeability involved in apoptotic process	14	0	0.17	0.13119
GO:1902686	mitochondrial outer membrane permeabilization involved in programmed cell death	14	0	0.17	0.13119
GO:0030043	actin filament fragmentation	5	0	0.06	0.13126
GO:0032369	negative regulation of lipid transport	8	0	0.1	0.13145
GO:0001707	mesoderm formation	688	14	8.55	0.13188
GO:0060443	mammary gland morphogenesis	71	0	0.88	0.1321
GO:0035272	exocrine system development	294	2	3.65	0.13211
GO:0017157	regulation of exocytosis	49	0	0.61	0.13262
GO:0021510	spinal cord development	724	8	9	0.13269
GO:0007399	nervous system development	6371	83	79.18	0.13298
GO:0036445	neuronal stem cell division	81	0	1.01	0.13316
GO:0055057	neuroblast division	81	0	1.01	0.13316
GO:0006643	membrane lipid metabolic process	136	3	1.69	0.13322
GO:0000281	mitotic cytokinesis	4	0	0.05	0.13339
GO:0006677	glycosylceramide metabolic process	8	0	0.1	0.13343
GO:0050994	regulation of lipid catabolic process	11	0	0.14	0.13388
GO:0021934	hindbrain tangential cell migration	3	0	0.04	0.13391
GO:0031987	locomotion involved in locomotory behavior	3	0	0.04	0.13397
GO:0061301	cerebellum vasculature morphogenesis	3	0	0.04	0.13397
GO:0016071	mRNA metabolic process	691	5	8.59	0.13406
GO:0030859	polarized epithelial cell differentiation	120	0	1.49	0.13422
GO:0060314	regulation of ryanodine-sensitive calcium-release channel activity	8	0	0.1	0.13424
GO:0003406	retinal pigment epithelium development	38	0	0.47	0.13438
GO:0009162	deoxyribonucleoside monophosphate metabolic process	5	0	0.06	0.13453
GO:0046146	tetrahydrobiopterin metabolic process	5	0	0.06	0.13459
GO:0006729	tetrahydrobiopterin biosynthetic process	5	0	0.06	0.13459
GO:0048337	positive regulation of mesodermal cell fate specification	51	0	0.63	0.13465
GO:0042660	positive regulation of cell fate specification	51	0	0.63	0.13465
GO:0002761	regulation of myeloid leukocyte differentiation	35	0	0.43	0.13478
GO:0044087	regulation of cellular component biogenesis	701	4	8.71	0.13497
GO:0003007	heart morphogenesis	1127	15	14.01	0.13508
GO:0060363	cranial suture morphogenesis	39	2	0.48	0.13513
GO:0097094	craniofacial suture morphogenesis	39	2	0.48	0.13513
GO:0071894	histone H2B conserved C-terminal lysine ubiquitination	5	0	0.06	0.13514
GO:0002250	adaptive immune response	109	2	1.35	0.13519
GO:0048872	homeostasis of number of cells	464	7	5.77	0.13547
GO:0050853	B cell receptor signaling pathway	80	0	0.99	0.13551
GO:0060467	negative regulation of fertilization	6	0	0.07	0.13569
GO:0060468	prevention of polyspermy	6	0	0.07	0.13569
GO:0007343	egg activation	6	0	0.07	0.13569
GO:0007342	fusion of sperm to egg plasma membrane	2	0	0.02	0.13575
GO:0045026	plasma membrane fusion	2	0	0.02	0.13575
GO:0031323	regulation of cellular metabolic process	8931	140	111	0.13578
GO:0006921	cellular component disassembly involved in execution phase of apoptosis	61	1	0.76	0.13583
GO:0030262	apoptotic nuclear changes	61	1	0.76	0.13583
GO:0007263	nitric oxide mediated signal transduction	9	0	0.11	0.13601
GO:0045893	positive regulation of transcription, DNA-templated	1634	29	20.31	0.13614
GO:0014068	positive regulation of phosphatidylinositol 3-kinase signaling	25	1	0.31	0.13623
GO:0018202	peptidyl-histidine modification	8	1	0.1	0.13664
GO:0048731	system development	12845	180	159.64	0.13666
GO:0042475	odontogenesis of dentin-containing tooth	78	0	0.97	0.13679
GO:0035264	multicellular organism growth	97	0	1.21	0.13697
GO:0008214	protein dealkylation	56	3	0.7	0.13702
GO:0016577	histone demethylation	56	3	0.7	0.13702
GO:0006482	protein demethylation	56	3	0.7	0.13702
GO:0080154	regulation of fertilization	2	0	0.02	0.13742
GO:0048853	forebrain morphogenesis	39	0	0.48	0.13742
GO:0006658	phosphatidylserine metabolic process	5	0	0.06	0.13756
GO:0006659	phosphatidylserine biosynthetic process	5	0	0.06	0.13756
GO:0002432	granuloma formation	2	0	0.02	0.13766
GO:0002631	regulation of granuloma formation	2	0	0.02	0.13766
GO:0002633	positive regulation of granuloma formation	2	0	0.02	0.13766
GO:0060603	mammary gland duct morphogenesis	53	0	0.66	0.13798
GO:0048199	vesicle targeting, to, from or within Golgi	13	1	0.16	0.13802
GO:0002819	regulation of adaptive immune response	28	2	0.35	0.13838
GO:0010595	positive regulation of endothelial cell migration	46	3	0.57	0.13851
GO:0034214	protein hexamerization	11	0	0.14	0.13858
GO:0010038	response to metal ion	171	7	2.13	0.13863
GO:0006579	amino-acid betaine catabolic process	3	0	0.04	0.13897
GO:0002263	cell activation involved in immune response	132	3	1.64	0.13909
GO:0002366	leukocyte activation involved in immune response	132	3	1.64	0.13909
GO:0034086	maintenance of sister chromatid cohesion	6	0	0.07	0.13921
GO:0034088	maintenance of mitotic sister chromatid cohesion	6	0	0.07	0.13921
GO:0002934	desmosome organization	8	0	0.1	0.13927
GO:0035855	megakaryocyte development	7	0	0.09	0.13936
GO:0006404	RNA import into nucleus	7	0	0.09	0.13951
GO:0034146	toll-like receptor 5 signaling pathway	83	1	1.03	0.13977
GO:0046916	cellular transition metal ion homeostasis	77	0	0.96	0.13993
GO:0001779	natural killer cell differentiation	8	0	0.1	0.13995
GO:0015813	L-glutamate transport	9	0	0.11	0.14001
GO:0015800	acidic amino acid transport	9	0	0.11	0.14001
GO:0032464	positive regulation of protein homooligomerization	3	0	0.04	0.14023
GO:0007506	gonadal mesoderm development	2	0	0.02	0.14087
GO:0035046	pronuclear migration	3	0	0.04	0.14091
GO:0043502	regulation of muscle adaptation	3	0	0.04	0.14094
GO:0014742	positive regulation of muscle hypertrophy	3	0	0.04	0.14094
GO:0014743	regulation of muscle hypertrophy	3	0	0.04	0.14094
GO:0010611	regulation of cardiac muscle hypertrophy	3	0	0.04	0.14094
GO:0010613	positive regulation of cardiac muscle hypertrophy	3	0	0.04	0.14094
GO:0050869	negative regulation of B cell activation	19	1	0.24	0.14098
GO:0030098	lymphocyte differentiation	366	6	4.55	0.14099
GO:0021610	facial nerve morphogenesis	5	0	0.06	0.14108
GO:1902019	regulation of cilium-dependent cell motility	4	0	0.05	0.1412
GO:0060295	regulation of cilium movement involved in cell motility	4	0	0.05	0.1412
GO:0060296	regulation of cilium beat frequency involved in ciliary motility	4	0	0.05	0.1412
GO:0003352	regulation of cilium movement	4	0	0.05	0.1412
GO:0060632	regulation of microtubule-based movement	4	0	0.05	0.1412
GO:0021984	adenohypophysis development	160	1	1.99	0.14126
GO:2000736	regulation of stem cell differentiation	227	2	2.82	0.14145
GO:0022406	membrane docking	62	0	0.77	0.14146
GO:0070555	response to interleukin-1	35	0	0.43	0.14163
GO:0035682	toll-like receptor 21 signaling pathway	79	1	0.98	0.14224
GO:0035419	activation of MAPK activity involved in innate immune response	79	1	0.98	0.14224
GO:0030097	hemopoiesis	1964	29	24.41	0.1424
GO:0050821	protein stabilization	66	0	0.82	0.14244
GO:0071357	cellular response to type I interferon	10	0	0.12	0.14244
GO:0060337	type I interferon signaling pathway	10	0	0.12	0.14244
GO:0060338	regulation of type I interferon-mediated signaling pathway	10	0	0.12	0.14244
GO:0034340	response to type I interferon	10	0	0.12	0.14244
GO:0071346	cellular response to interferon-gamma	10	0	0.12	0.14244
GO:1903319	positive regulation of protein maturation	41	0	0.51	0.14246
GO:0045862	positive regulation of proteolysis	41	0	0.51	0.14246
GO:0010954	positive regulation of protein processing	41	0	0.51	0.14246
GO:0003006	developmental process involved in reproduction	1062	16	13.2	0.14253
GO:0006366	transcription from RNA polymerase II promoter	2378	34	29.55	0.14263
GO:0003081	regulation of systemic arterial blood pressure by renin-angiotensin	2	0	0.02	0.14263
GO:0003044	regulation of systemic arterial blood pressure mediated by a chemical signal	2	0	0.02	0.14263
GO:0001990	regulation of systemic arterial blood pressure by hormone	2	0	0.02	0.14263
GO:0044275	cellular carbohydrate catabolic process	11	0	0.14	0.14275
GO:0072107	positive regulation of ureteric bud formation	7	0	0.09	0.14298
GO:0048568	embryonic organ development	2848	38	35.4	0.14308
GO:0036022	limb joint morphogenesis	22	0	0.27	0.14319
GO:0035295	tube development	2435	38	30.26	0.14319
GO:0044091	membrane biogenesis	1	0	0.01	0.14333
GO:0016557	peroxisome membrane biogenesis	1	0	0.01	0.14333
GO:0032581	ER-dependent peroxisome organization	1	0	0.01	0.14333
GO:0060037	pharyngeal system development	142	2	1.76	0.14334
GO:0035930	corticosteroid hormone secretion	6	0	0.07	0.14336
GO:0035933	glucocorticoid secretion	6	0	0.07	0.14336
GO:2000846	regulation of corticosteroid hormone secretion	6	0	0.07	0.14336
GO:2000849	regulation of glucocorticoid secretion	6	0	0.07	0.14336
GO:0002528	regulation of vascular permeability involved in acute inflammatory response	1	0	0.01	0.14347
GO:0045655	regulation of monocyte differentiation	1	0	0.01	0.14347
GO:0045657	positive regulation of monocyte differentiation	1	0	0.01	0.14347
GO:0002697	regulation of immune effector process	132	4	1.64	0.14351
GO:0015807	L-amino acid transport	17	1	0.21	0.14386
GO:0007626	locomotory behavior	189	0	2.35	0.1439
GO:0048041	focal adhesion assembly	118	1	1.47	0.14404
GO:0023061	signal release	354	6	4.4	0.14404
GO:0042694	muscle cell fate specification	50	0	0.62	0.14411
GO:0030865	cortical cytoskeleton organization	62	0	0.77	0.1444
GO:0030866	cortical actin cytoskeleton organization	62	0	0.77	0.1444
GO:0050995	negative regulation of lipid catabolic process	1	0	0.01	0.14478
GO:0032502	developmental process	15836	204	196.82	0.14487
GO:0090312	positive regulation of protein deacetylation	11	0	0.14	0.14504
GO:0001302	replicative cell aging	1	0	0.01	0.14507
GO:0007398	ectoderm development	153	0	1.9	0.14529
GO:0030328	prenylcysteine catabolic process	4	0	0.05	0.14531
GO:0030329	prenylcysteine metabolic process	4	0	0.05	0.14531
GO:0006546	glycine catabolic process	12	3	0.15	0.14533
GO:0008207	C21-steroid hormone metabolic process	8	0	0.1	0.14538
GO:0046552	photoreceptor cell fate commitment	23	0	0.29	0.14544
GO:0009448	gamma-aminobutyric acid metabolic process	10	0	0.12	0.14547
GO:0006269	DNA replication, synthesis of RNA primer	11	0	0.14	0.14559
GO:0010717	regulation of epithelial to mesenchymal transition	178	2	2.21	0.14567
GO:0021940	positive regulation of cerebellar granule cell precursor proliferation	17	0	0.21	0.14578
GO:0021936	regulation of cerebellar granule cell precursor proliferation	17	0	0.21	0.14578
GO:0034470	ncRNA processing	218	1	2.71	0.14587
GO:0006401	RNA catabolic process	273	4	3.39	0.14589
GO:0006370	7-methylguanosine mRNA capping	15	0	0.19	0.14617
GO:0030574	collagen catabolic process	2	0	0.02	0.14643
GO:0044243	multicellular organismal catabolic process	2	0	0.02	0.14643
GO:0021602	cranial nerve morphogenesis	29	0	0.36	0.14709
GO:0001763	morphogenesis of a branching structure	718	9	8.92	0.14711
GO:0060840	artery development	263	8	3.27	0.14725
GO:0007015	actin filament organization	376	2	4.67	0.14752
GO:0043393	regulation of protein binding	74	0	0.92	0.1476
GO:0071353	cellular response to interleukin-4	28	0	0.35	0.14776
GO:0070670	response to interleukin-4	28	0	0.35	0.14776
GO:0060021	palate development	127	1	1.58	0.14793
GO:0002323	natural killer cell activation involved in immune response	1	0	0.01	0.14798
GO:0071985	multivesicular body sorting pathway	1	0	0.01	0.14798
GO:0043320	natural killer cell degranulation	1	0	0.01	0.14798
GO:0043316	cytotoxic T cell degranulation	1	0	0.01	0.14798
GO:0043654	recognition of apoptotic cell	3	0	0.04	0.14825
GO:0018395	peptidyl-lysine hydroxylation to 5-hydroxy-L-lysine	3	0	0.04	0.14825
GO:0006910	phagocytosis, recognition	3	0	0.04	0.14825
GO:0017185	peptidyl-lysine hydroxylation	3	0	0.04	0.14825
GO:0070077	histone arginine demethylation	3	0	0.04	0.14825
GO:0070078	histone H3-R2 demethylation	3	0	0.04	0.14825
GO:0070079	histone H4-R3 demethylation	3	0	0.04	0.14825
GO:0050954	sensory perception of mechanical stimulus	106	0	1.32	0.14877
GO:0033500	carbohydrate homeostasis	76	2	0.94	0.14881
GO:0042593	glucose homeostasis	76	2	0.94	0.14881
GO:0008595	anterior/posterior axis specification, embryo	111	1	1.38	0.14886
GO:0007351	tripartite regional subdivision	111	1	1.38	0.14886
GO:0043951	negative regulation of cAMP-mediated signaling	1	0	0.01	0.14898
GO:0033128	negative regulation of histone phosphorylation	1	0	0.01	0.14898
GO:0007288	sperm axoneme assembly	1	0	0.01	0.14898
GO:0010845	positive regulation of reciprocal meiotic recombination	1	0	0.01	0.14898
GO:0035082	axoneme assembly	1	0	0.01	0.14898
GO:0045911	positive regulation of DNA recombination	1	0	0.01	0.14898
GO:0022008	neurogenesis	4603	57	57.21	0.14905
GO:0046137	negative regulation of vitamin metabolic process	1	0	0.01	0.14911
GO:0070562	regulation of vitamin D receptor signaling pathway	1	0	0.01	0.14911
GO:0070563	negative regulation of vitamin D receptor signaling pathway	1	0	0.01	0.14911
GO:0035921	desmosome disassembly	1	0	0.01	0.14911
GO:1900387	negative regulation of cell-cell adhesion by negative regulation of transcription from RNA polymerase II promoter	1	0	0.01	0.14911
GO:0003273	cell migration involved in endocardial cushion formation	1	0	0.01	0.14911
GO:1901420	negative regulation of response to alcohol	1	0	0.01	0.14911
GO:1901419	regulation of response to alcohol	1	0	0.01	0.14911
GO:0010839	negative regulation of keratinocyte proliferation	1	0	0.01	0.14911
GO:0010957	negative regulation of vitamin D biosynthetic process	1	0	0.01	0.14911
GO:0006418	tRNA aminoacylation for protein translation	80	0	0.99	0.14925
GO:0007405	neuroblast proliferation	154	0	1.91	0.14929
GO:0007528	neuromuscular junction development	72	0	0.89	0.1493
GO:0097202	activation of cysteine-type endopeptidase activity	39	1	0.48	0.14942
GO:0006919	activation of cysteine-type endopeptidase activity involved in apoptotic process	39	1	0.48	0.14942
GO:2000114	regulation of establishment of cell polarity	15	0	0.19	0.14946
GO:0009792	embryo development ending in birth or egg hatching	2519	42	31.31	0.14947
GO:0007163	establishment or maintenance of cell polarity	505	6	6.28	0.1496
GO:0043473	pigmentation	522	8	6.49	0.14961
GO:0060591	chondroblast differentiation	49	0	0.61	0.14962
GO:0043967	histone H4 acetylation	28	0	0.35	0.14962
GO:0010558	negative regulation of macromolecule biosynthetic process	1581	34	19.65	0.14972
GO:0031396	regulation of protein ubiquitination	129	2	1.6	0.14984
GO:0002822	regulation of adaptive immune response based on somatic recombination of immune receptors built from immunoglobulin superfamily domains	27	2	0.34	0.14987
GO:0061515	myeloid cell development	224	4	2.78	0.14996
GO:0035681	toll-like receptor 15 signaling pathway	82	1	1.02	0.15002
GO:0034134	toll-like receptor 2 signaling pathway	82	1	1.02	0.15002
GO:0044060	regulation of endocrine process	33	1	0.41	0.15016
GO:0007063	regulation of sister chromatid cohesion	2	0	0.02	0.15023
GO:0034091	regulation of maintenance of sister chromatid cohesion	2	0	0.02	0.15023
GO:0034093	positive regulation of maintenance of sister chromatid cohesion	2	0	0.02	0.15023
GO:0045876	positive regulation of sister chromatid cohesion	2	0	0.02	0.15023
GO:0034182	regulation of maintenance of mitotic sister chromatid cohesion	2	0	0.02	0.15023
GO:0034184	positive regulation of maintenance of mitotic sister chromatid cohesion	2	0	0.02	0.15023
GO:0070189	kynurenine metabolic process	7	0	0.09	0.15025
GO:0006775	fat-soluble vitamin metabolic process	17	1	0.21	0.15026
GO:0006066	alcohol metabolic process	195	3	2.42	0.15036
GO:0048386	positive regulation of retinoic acid receptor signaling pathway	2	0	0.02	0.15038
GO:0060750	epithelial cell proliferation involved in mammary gland duct elongation	2	0	0.02	0.15038
GO:0060751	branch elongation involved in mammary gland duct branching	2	0	0.02	0.15038
GO:0051000	positive regulation of nitric-oxide synthase activity	2	0	0.02	0.15038
GO:0060828	regulation of canonical Wnt signaling pathway	395	5	4.91	0.15041
GO:1901879	regulation of protein depolymerization	76	0	0.94	0.15085
GO:0021591	ventricular system development	70	1	0.87	0.1509
GO:0045900	negative regulation of translational elongation	6	0	0.07	0.15101
GO:0007509	mesoderm migration involved in gastrulation	194	6	2.41	0.15105
GO:0032098	regulation of appetite	8	0	0.1	0.15113
GO:0035810	positive regulation of urine volume	11	0	0.14	0.15113
GO:0035809	regulation of urine volume	11	0	0.14	0.15113
GO:0010557	positive regulation of macromolecule biosynthetic process	1761	32	21.89	0.15119
GO:0001941	postsynaptic membrane organization	9	0	0.11	0.15133
GO:0010884	positive regulation of lipid storage	3	0	0.04	0.15187
GO:0038107	nodal signaling pathway involved in determination of left/right asymmetry	59	1	0.73	0.15188
GO:0045061	thymic T cell selection	9	0	0.11	0.1519
GO:0051272	positive regulation of cellular component movement	231	6	2.87	0.15206
GO:0019236	response to pheromone	2	0	0.02	0.15208
GO:0032898	neurotrophin production	1	0	0.01	0.1521
GO:0032902	nerve growth factor production	1	0	0.01	0.1521
GO:0001906	cell killing	30	0	0.37	0.15218
GO:0016567	protein ubiquitination	1088	18	13.52	0.15254
GO:0045880	positive regulation of smoothened signaling pathway	25	0	0.31	0.15265
GO:0002920	regulation of humoral immune response	27	1	0.34	0.15296
GO:0046885	regulation of hormone biosynthetic process	29	0	0.36	0.1531
GO:0001655	urogenital system development	1579	25	19.62	0.15315
GO:0014823	response to activity	61	4	0.76	0.15317
GO:0060075	regulation of resting membrane potential	1	0	0.01	0.15317
GO:2000059	negative regulation of protein ubiquitination involved in ubiquitin-dependent protein catabolic process	1	0	0.01	0.15317
GO:0042640	anagen	1	0	0.01	0.15317
GO:0021870	Cajal-Retzius cell differentiation	1	0	0.01	0.15317
GO:0016080	synaptic vesicle targeting	1	0	0.01	0.15317
GO:0006450	regulation of translational fidelity	18	0	0.22	0.15329
GO:2000026	regulation of multicellular organismal development	3187	53	39.61	0.15329
GO:0048266	behavioral response to pain	1	0	0.01	0.15375
GO:0014848	urinary tract smooth muscle contraction	1	0	0.01	0.15375
GO:0014832	urinary bladder smooth muscle contraction	1	0	0.01	0.15375
GO:0016126	sterol biosynthetic process	33	1	0.41	0.15389
GO:0007350	blastoderm segmentation	127	2	1.58	0.15394
GO:0048608	reproductive structure development	632	8	7.85	0.154
GO:0061458	reproductive system development	632	8	7.85	0.154
GO:0060997	dendritic spine morphogenesis	108	1	1.34	0.15402
GO:0097061	dendritic spine organization	108	1	1.34	0.15402
GO:0021549	cerebellum development	145	1	1.8	0.15465
GO:0060982	coronary artery morphogenesis	36	2	0.45	0.155
GO:0036372	opsin transport	26	0	0.32	0.15516
GO:0042133	neurotransmitter metabolic process	45	0	0.56	0.15529
GO:0061564	axon development	2013	23	25.02	0.15537
GO:0042136	neurotransmitter biosynthetic process	17	0	0.21	0.15538
GO:0044267	cellular protein metabolic process	6851	99	85.15	0.15547
GO:0021952	central nervous system projection neuron axonogenesis	111	1	1.38	0.15581
GO:0030323	respiratory tube development	368	6	4.57	0.15587
GO:0030324	lung development	368	6	4.57	0.15587
GO:2000401	regulation of lymphocyte migration	13	0	0.16	0.15606
GO:1901069	guanosine-containing compound catabolic process	1097	11	13.63	0.15634
GO:0002252	immune effector process	307	7	3.82	0.15641
GO:0033014	tetrapyrrole biosynthetic process	43	0	0.53	0.15645
GO:0014002	astrocyte development	7	0	0.09	0.1565
GO:0019405	alditol catabolic process	3	0	0.04	0.15655
GO:0019563	glycerol catabolic process	3	0	0.04	0.15655
GO:0009443	pyridoxal 5'-phosphate salvage	1	0	0.01	0.15658
GO:0042822	pyridoxal phosphate metabolic process	1	0	0.01	0.15658
GO:0042823	pyridoxal phosphate biosynthetic process	1	0	0.01	0.15658
GO:0035378	carbon dioxide transmembrane transport	1	0	0.01	0.15671
GO:0016049	cell growth	742	4	9.22	0.15679
GO:0043353	enucleate erythrocyte differentiation	9	0	0.11	0.15692
GO:0036211	protein modification process	5403	88	67.15	0.15695
GO:0006464	cellular protein modification process	5403	88	67.15	0.15695
GO:0018027	peptidyl-lysine dimethylation	7	0	0.09	0.15719
GO:0042412	taurine biosynthetic process	3	0	0.04	0.15721
GO:0019530	taurine metabolic process	3	0	0.04	0.15721
GO:0017148	negative regulation of translation	127	7	1.58	0.15823
GO:0033119	negative regulation of RNA splicing	11	0	0.14	0.1583
GO:1902116	negative regulation of organelle assembly	1	0	0.01	0.15855
GO:0010607	negative regulation of cytoplasmic mRNA processing body assembly	1	0	0.01	0.15855
GO:0046083	adenine metabolic process	5	0	0.06	0.15864
GO:0046084	adenine biosynthetic process	5	0	0.06	0.15864
GO:0032261	purine nucleotide salvage	5	0	0.06	0.15864
GO:0006168	adenine salvage	5	0	0.06	0.15864
GO:0006622	protein targeting to lysosome	2	0	0.02	0.15879
GO:0006623	protein targeting to vacuole	2	0	0.02	0.15879
GO:0015761	mannose transport	2	0	0.02	0.15879
GO:0072666	establishment of protein localization to vacuole	2	0	0.02	0.15879
GO:0072114	pronephros morphogenesis	239	5	2.97	0.15883
GO:0061448	connective tissue development	916	13	11.38	0.15918
GO:0070572	positive regulation of neuron projection regeneration	3	0	0.04	0.15918
GO:0048680	positive regulation of axon regeneration	3	0	0.04	0.15918
GO:0014814	axon regeneration at neuromuscular junction	3	0	0.04	0.15918
GO:0071216	cellular response to biotic stimulus	26	0	0.32	0.15924
GO:0048755	branching morphogenesis of a nerve	109	0	1.35	0.15936
GO:0002520	immune system development	2184	29	27.14	0.16023
GO:0051225	spindle assembly	227	1	2.82	0.16041
GO:0007127	meiosis I	59	0	0.73	0.16046
GO:0006577	amino-acid betaine metabolic process	13	0	0.16	0.16051
GO:0006098	pentose-phosphate shunt	14	0	0.17	0.16092
GO:0006007	glucose catabolic process	14	0	0.17	0.16092
GO:0006740	NADPH regeneration	14	0	0.17	0.16092
GO:0035526	retrograde transport, plasma membrane to Golgi	1	0	0.01	0.16101
GO:0046380	N-acetylneuraminate biosynthetic process	1	0	0.01	0.16103
GO:0017145	stem cell division	114	0	1.42	0.16109
GO:0044282	small molecule catabolic process	127	5	1.58	0.1611
GO:0007005	mitochondrion organization	157	0	1.95	0.16142
GO:0060395	SMAD protein signal transduction	8	0	0.1	0.16158
GO:0046101	hypoxanthine biosynthetic process	9	0	0.11	0.16203
GO:0043103	hypoxanthine salvage	9	0	0.11	0.16203
GO:0009145	purine nucleoside triphosphate biosynthetic process	42	0	0.52	0.16216
GO:0009206	purine ribonucleoside triphosphate biosynthetic process	42	0	0.52	0.16216
GO:0042537	benzene-containing compound metabolic process	10	0	0.12	0.16231
GO:0040008	regulation of growth	751	7	9.33	0.16254
GO:0090237	regulation of arachidonic acid secretion	4	0	0.05	0.16275
GO:0032940	secretion by cell	661	9	8.22	0.16282
GO:0051155	positive regulation of striated muscle cell differentiation	20	1	0.25	0.16343
GO:0045909	positive regulation of blood vessel diameter	6	0	0.07	0.16352
GO:0035850	epithelial cell differentiation involved in kidney development	121	2	1.5	0.16355
GO:0048268	clathrin coat assembly	23	1	0.29	0.16368
GO:0022898	regulation of transmembrane transporter activity	54	0	0.67	0.16371
GO:0032409	regulation of transporter activity	54	0	0.67	0.16371
GO:0072091	regulation of stem cell proliferation	101	1	1.26	0.16376
GO:0035778	pronephric nephron tubule epithelial cell differentiation	7	0	0.09	0.16378
GO:0048389	intermediate mesoderm development	7	0	0.09	0.16378
GO:0039014	cell differentiation involved in pronephros development	7	0	0.09	0.16378
GO:0090210	regulation of establishment of blood-brain barrier	1	0	0.01	0.16415
[truncated: 6,250 more rows]

## Sheet: GO terms for CC
GO.ID	Term	Annotated	Significant	Expected	P value
GO:0005834	heterotrimeric G-protein complex	64	1	0.76	0.0004
GO:0005840	ribosome	299	0	3.56	0.00044
GO:0034045	pre-autophagosomal structure membrane	6	1	0.07	0.00166
GO:0032301	MutSalpha complex	6	0	0.07	0.0019
GO:0044432	endoplasmic reticulum part	762	7	9.07	0.00245
GO:0005634	nucleus	8335	104	99.21	0.00262
GO:0071797	LUBAC complex	10	0	0.12	0.00317
GO:0005833	hemoglobin complex	27	0	0.32	0.00432
GO:0005785	signal recognition particle receptor complex	3	0	0.04	0.00448
GO:0000015	phosphopyruvate hydratase complex	9	0	0.11	0.0051
GO:0000502	proteasome complex	123	0	1.46	0.00568
GO:0005753	mitochondrial proton-transporting ATP synthase complex	12	0	0.14	0.00652
GO:0044421	extracellular region part	1130	12	13.45	0.00771
GO:0005856	cytoskeleton	4087	41	48.64	0.00919
GO:0015030	Cajal body	20	0	0.24	0.00949
GO:0030529	intracellular ribonucleoprotein complex	997	7	11.87	0.01034
GO:0005789	endoplasmic reticulum membrane	612	6	7.28	0.01053
GO:0031225	anchored component of membrane	86	3	1.02	0.01111
GO:0072669	tRNA-splicing ligase complex	9	0	0.11	0.01127
GO:0042175	nuclear outer membrane-endoplasmic reticulum membrane network	626	7	7.45	0.01149
GO:0005839	proteasome core complex	40	0	0.48	0.01277
GO:0044430	cytoskeletal part	3175	32	37.79	0.0131
GO:0005737	cytoplasm	13026	145	155.04	0.01313
GO:0043034	costamere	14	0	0.17	0.01394
GO:0005852	eukaryotic translation initiation factor 3 complex	40	0	0.48	0.01434
GO:0070993	translation preinitiation complex	40	0	0.48	0.01434
GO:0044424	intracellular part	20068	254	238.86	0.01629
GO:0005771	multivesicular body	4	0	0.05	0.01647
GO:0032044	DSIF complex	4	0	0.05	0.0173
GO:0005689	U12-type spliceosomal complex	17	0	0.2	0.01774
GO:0034703	cation channel complex	251	0	2.99	0.01805
GO:0031011	Ino80 complex	12	0	0.14	0.01881
GO:0097346	INO80-type complex	12	0	0.14	0.01881
GO:0033202	DNA helicase complex	12	0	0.14	0.01881
GO:0008023	transcription elongation factor complex	50	0	0.6	0.02039
GO:0022624	proteasome accessory complex	40	0	0.48	0.0208
GO:0070419	nonhomologous end joining complex	8	0	0.1	0.02119
GO:0005921	gap junction	94	3	1.12	0.02221
GO:0015630	microtubule cytoskeleton	2247	26	26.74	0.02426
GO:0005861	troponin complex	36	0	0.43	0.02528
GO:0005879	axonemal microtubule	4	0	0.05	0.02736
GO:0016282	eukaryotic 43S preinitiation complex	37	0	0.44	0.02767
GO:0030915	Smc5-Smc6 complex	9	0	0.11	0.03009
GO:0072546	ER membrane protein complex	20	0	0.24	0.0303
GO:0043564	Ku70:Ku80 complex	3	0	0.04	0.03046
GO:0005640	nuclear outer membrane	5	0	0.06	0.03051
GO:0022626	cytosolic ribosome	78	0	0.93	0.03064
GO:0070461	SAGA-type complex	11	0	0.13	0.031
GO:0055037	recycling endosome	135	1	1.61	0.03242
GO:0031594	neuromuscular junction	50	0	0.6	0.03245
GO:0001772	immunological synapse	24	0	0.29	0.0328
GO:0005637	nuclear inner membrane	24	0	0.29	0.03352
GO:0009898	cytoplasmic side of plasma membrane	23	0	0.27	0.03358
GO:0033290	eukaryotic 48S preinitiation complex	36	0	0.43	0.03431
GO:0015935	small ribosomal subunit	53	0	0.63	0.03596
GO:0043265	ectoplasm	2	0	0.02	0.03625
GO:0032807	DNA ligase IV complex	3	0	0.04	0.03716
GO:0001891	phagocytic cup	5	0	0.06	0.03753
GO:0010369	chromocenter	2	0	0.02	0.0382
GO:0005783	endoplasmic reticulum	1285	9	15.29	0.03894
GO:0033588	Elongator holoenzyme complex	6	0	0.07	0.03997
GO:0072372	cilium	278	0	3.31	0.04076
GO:0001917	photoreceptor inner segment	19	0	0.23	0.04083
GO:0005916	fascia adherens	19	0	0.23	0.0417
GO:0030863	cortical cytoskeleton	90	2	1.07	0.04276
GO:0031903	microbody membrane	44	0	0.52	0.04303
GO:0005778	peroxisomal membrane	44	0	0.52	0.04303
GO:0005671	Ada2/Gcn5/Ada3 transcription activator complex	5	0	0.06	0.04347
GO:0070775	H3 histone acetyltransferase complex	3	0	0.04	0.04427
GO:0070776	MOZ/MORF histone acetyltransferase complex	3	0	0.04	0.04427
GO:0098562	cytoplasmic side of membrane	29	0	0.35	0.0449
GO:0005952	cAMP-dependent protein kinase complex	10	0	0.12	0.04522
GO:0045298	tubulin complex	3	0	0.04	0.04598
GO:0031616	spindle pole centrosome	5	0	0.06	0.04741
GO:0000221	vacuolar proton-transporting V-type ATPase, V1 domain	4	0	0.05	0.04827
GO:0044609	DBIRD complex	2	0	0.02	0.04841
GO:0033018	sarcoplasmic reticulum lumen	13	0	0.15	0.05057
GO:0031528	microvillus membrane	18	0	0.21	0.05065
GO:0000796	condensin complex	9	0	0.11	0.05286
GO:0030496	midbody	204	3	2.43	0.05357
GO:0042613	MHC class II protein complex	6	0	0.07	0.05423
GO:0016604	nuclear body	329	5	3.92	0.05511
GO:0044450	microtubule organizing center part	67	0	0.8	0.05516
GO:0044448	cell cortex part	273	2	3.25	0.05598
GO:0044391	ribosomal subunit	114	0	1.36	0.05812
GO:0000118	histone deacetylase complex	42	1	0.5	0.05849
GO:0048471	perinuclear region of cytoplasm	390	6	4.64	0.05967
GO:0008352	katanin complex	2	0	0.02	0.06122
GO:0045261	proton-transporting ATP synthase complex, catalytic core F(1)	7	0	0.08	0.06271
GO:0005874	microtubule	539	6	6.42	0.06368
GO:0022627	cytosolic small ribosomal subunit	39	0	0.46	0.06375
GO:0034464	BBSome	3	0	0.04	0.06446
GO:0071203	WASH complex	19	0	0.23	0.06527
GO:0044444	cytoplasmic part	9255	99	110.16	0.06615
GO:0000791	euchromatin	22	0	0.26	0.06679
GO:0031902	late endosome membrane	57	1	0.68	0.06707
GO:0019012	virion	54	0	0.64	0.06902
GO:0030126	COPI vesicle coat	15	0	0.18	0.06939
GO:0016593	Cdc73/Paf1 complex	13	0	0.15	0.07089
GO:0042611	MHC protein complex	9	0	0.11	0.0726
GO:0005801	cis-Golgi network	11	0	0.13	0.0728
GO:0005581	collagen trimer	241	0	2.87	0.07472
GO:0008290	F-actin capping protein complex	7	0	0.08	0.07479
GO:0044445	cytosolic part	231	1	2.75	0.07558
GO:0034702	ion channel complex	384	0	4.57	0.07807
GO:0031227	intrinsic component of endoplasmic reticulum membrane	99	1	1.18	0.07848
GO:0034361	very-low-density lipoprotein particle	4	0	0.05	0.08067
GO:0034385	triglyceride-rich plasma lipoprotein particle	4	0	0.05	0.08067
GO:0032154	cleavage furrow	185	1	2.2	0.08151
GO:0097610	cell surface furrow	185	1	2.2	0.08151
GO:0005846	nuclear cap binding complex	5	0	0.06	0.08194
GO:0031464	Cul4A-RING E3 ubiquitin ligase complex	10	0	0.12	0.08293
GO:0005853	eukaryotic translation elongation factor 1 complex	18	0	0.21	0.08361
GO:0001518	voltage-gated sodium channel complex	51	0	0.61	0.08484
GO:0034706	sodium channel complex	51	0	0.61	0.08484
GO:0000152	nuclear ubiquitin ligase complex	50	0	0.6	0.0865
GO:0005687	U4 snRNP	2	0	0.02	0.08736
GO:0005688	U6 snRNP	2	0	0.02	0.08736
GO:0005622	intracellular	20916	260	248.95	0.0875
GO:0098687	chromosomal region	21	0	0.25	0.08884
GO:0000781	chromosome, telomeric region	21	0	0.25	0.08884
GO:0000145	exocyst	83	0	0.99	0.08952
GO:0044615	nuclear pore nuclear basket	6	0	0.07	0.09019
GO:0070937	CRD-mediated mRNA stability complex	18	0	0.21	0.09209
GO:0019866	organelle inner membrane	294	4	3.5	0.095
GO:0005802	trans-Golgi network	144	0	1.71	0.09576
GO:0008305	integrin complex	100	1	1.19	0.09611
GO:0098636	protein complex involved in cell adhesion	100	1	1.19	0.09611
GO:0005915	zonula adherens	13	0	0.15	0.09634
GO:0005945	6-phosphofructokinase complex	16	1	0.19	0.09694
GO:0044300	cerebellar mossy fiber	4	0	0.05	0.09912
GO:1990391	DNA repair complex	28	0	0.33	0.09929
GO:0005827	polar microtubule	12	0	0.14	0.09987
GO:0098589	membrane region	971	13	11.56	0.10014
GO:0031463	Cul3-RING ubiquitin ligase complex	36	0	0.43	0.10026
GO:1990077	primosome complex	4	0	0.05	0.1005
GO:0005925	focal adhesion	100	2	1.19	0.1005
GO:0005776	autophagosome	14	1	0.17	0.10067
GO:0032302	MutSbeta complex	2	0	0.02	0.10092
GO:0005770	late endosome	96	1	1.14	0.10123
GO:0005814	centriole	30	0	0.36	0.10145
GO:0033177	proton-transporting two-sector ATPase complex, proton-transporting domain	41	0	0.49	0.10196
GO:0001650	fibrillar center	2	0	0.02	0.10223
GO:0005578	proteinaceous extracellular matrix	488	4	5.81	0.10376
GO:0033116	endoplasmic reticulum-Golgi intermediate compartment membrane	24	0	0.29	0.10424
GO:0031012	extracellular matrix	588	4	7	0.10783
GO:0042555	MCM complex	31	0	0.37	0.10789
GO:0014704	intercalated disc	42	1	0.5	0.10854
GO:0044291	cell-cell contact zone	43	1	0.51	0.11007
GO:0005746	mitochondrial respiratory chain	25	0	0.3	0.1105
GO:0005829	cytosol	1169	13	13.91	0.11131
GO:0035145	exon-exon junction complex	9	2	0.11	0.11334
GO:0001939	female pronucleus	11	2	0.13	0.1144
GO:0005615	extracellular space	495	8	5.89	0.11451
GO:0071782	endoplasmic reticulum tubular network	62	0	0.74	0.11691
GO:0030864	cortical actin cytoskeleton	34	2	0.4	0.11697
GO:0005758	mitochondrial intermembrane space	21	0	0.25	0.12193
GO:0031970	organelle envelope lumen	21	0	0.25	0.12193
GO:0035748	myelin sheath abaxonal region	5	0	0.06	0.12286
GO:0016605	PML body	95	0	1.13	0.12589
GO:0016942	insulin-like growth factor binding protein complex	3	0	0.04	0.12624
GO:0036454	growth factor complex	3	0	0.04	0.12624
GO:0005657	replication fork	45	0	0.54	0.12669
GO:0070552	BRISC complex	7	0	0.08	0.12752
GO:0030141	secretory granule	164	0	1.95	0.12868
GO:0000125	PCAF complex	2	0	0.02	0.12882
GO:1990351	transporter complex	407	0	4.84	0.12961
GO:1902495	transmembrane transporter complex	407	0	4.84	0.12961
GO:0044420	extracellular matrix component	213	4	2.54	0.12981
GO:0043204	perikaryon	15	0	0.18	0.13
GO:0032994	protein-lipid complex	26	0	0.31	0.13053
GO:0032593	insulin-responsive compartment	85	0	1.01	0.1337
GO:0043229	intracellular organelle	16867	205	200.76	0.13403
GO:0005913	cell-cell adherens junction	61	0	0.73	0.13409
GO:0000407	pre-autophagosomal structure	11	2	0.13	0.13585
GO:0043527	tRNA methyltransferase complex	2	0	0.02	0.13649
GO:0031515	tRNA (m1A) methyltransferase complex	2	0	0.02	0.13649
GO:0070938	contractile ring	44	0	0.52	0.13736
GO:0001940	male pronucleus	4	0	0.05	0.13927
GO:0032420	stereocilium	18	1	0.21	0.13971
GO:0005683	U7 snRNP	5	0	0.06	0.14145
GO:0045335	phagocytic vesicle	108	0	1.29	0.14378
GO:0000275	mitochondrial proton-transporting ATP synthase complex, catalytic core F(1)	1	0	0.01	0.14429
GO:0005816	spindle pole body	3	0	0.04	0.14469
GO:0070603	SWI/SNF superfamily-type complex	38	0	0.45	0.14472
GO:0034098	VCP-NPL4-UFD1 AAA ATPase complex	1	0	0.01	0.14507
GO:0030128	clathrin coat of endocytic vesicle	3	0	0.04	0.14577
GO:0070382	exocytic vesicle	1	0	0.01	0.14699
GO:0032585	multivesicular body membrane	1	0	0.01	0.14699
GO:0005891	voltage-gated calcium channel complex	84	0	1	0.14774
GO:0032040	small-subunit processome	10	0	0.12	0.15125
GO:0070765	gamma-secretase complex	1	0	0.01	0.15208
GO:0005844	polysome	50	0	0.6	0.15257
GO:0034358	plasma lipoprotein particle	25	0	0.3	0.15452
GO:0043226	organelle	17046	206	202.89	0.15632
GO:0000151	ubiquitin ligase complex	214	1	2.55	0.15697
GO:0005673	transcription factor TFIIE complex	1	0	0.01	0.15818
GO:0005663	DNA replication factor C complex	1	0	0.01	0.15828
GO:0045120	pronucleus	13	2	0.15	0.15994
GO:0032991	macromolecular complex	8007	60	95.3	0.15997
GO:0000276	mitochondrial proton-transporting ATP synthase complex, coupling factor F(o)	9	0	0.11	0.16013
GO:0000228	nuclear chromosome	171	1	2.04	0.16019
GO:0032421	stereocilium bundle	23	1	0.27	0.1618
GO:0042788	polysomal ribosome	3	0	0.04	0.1629
GO:0032299	ribonuclease H2 complex	2	0	0.02	0.16472
GO:0005730	nucleolus	284	1	3.38	0.16501
GO:0030176	integral component of endoplasmic reticulum membrane	92	1	1.1	0.16503
GO:0032391	photoreceptor connecting cilium	20	0	0.24	0.16681
GO:0071013	catalytic step 2 spliceosome	40	2	0.48	0.16691
GO:0005924	cell-substrate adherens junction	105	2	1.25	0.16956
GO:0030055	cell-substrate junction	105	2	1.25	0.16956
GO:0000242	pericentriolar material	27	0	0.32	0.16971
GO:0000776	kinetochore	167	1	1.99	0.17305
GO:0030137	COPI-coated vesicle	18	0	0.21	0.1739
GO:0030663	COPI-coated vesicle membrane	18	0	0.21	0.1739
GO:0032591	dendritic spine membrane	6	0	0.07	0.17505
GO:0034362	low-density lipoprotein particle	4	0	0.05	0.17819
GO:0031332	RNAi effector complex	30	1	0.36	0.17961
GO:0016442	RISC complex	30	1	0.36	0.17961
GO:0031514	motile cilium	7	0	0.08	0.18128
GO:0016528	sarcoplasm	48	0	0.57	0.185
GO:0005719	nuclear euchromatin	8	0	0.1	0.18541
GO:0001931	uropod	20	0	0.24	0.18711
GO:0031254	cell trailing edge	20	0	0.24	0.18711
GO:0032153	cell division site	215	1	2.56	0.18769
GO:0032155	cell division site part	215	1	2.56	0.18769
GO:0030877	beta-catenin destruction complex	16	2	0.19	0.18866
GO:0005721	pericentric heterochromatin	5	0	0.06	0.19115
GO:0000421	autophagosome membrane	12	1	0.14	0.19127
GO:0005774	vacuolar membrane	123	2	1.46	0.19256
GO:0005943	phosphatidylinositol 3-kinase complex, class IA	7	0	0.08	0.19295
GO:0044798	nuclear transcription factor complex	56	0	0.67	0.19581
GO:0005585	collagen type II trimer	8	0	0.1	0.19691
GO:0005739	mitochondrion	1056	20	12.57	0.19929
GO:0005773	vacuole	246	4	2.93	0.19958
GO:0001741	XY body	6	0	0.07	0.19982
GO:0044422	organelle part	9015	83	107.3	0.2005
GO:0070695	FHF complex	17	0	0.2	0.2007
GO:0035101	FACT complex	13	0	0.15	0.20073
GO:0071010	prespliceosome	1	0	0.01	0.20074
GO:0071004	U2-type prespliceosome	1	0	0.01	0.20074
GO:0000243	commitment complex	1	0	0.01	0.20074
GO:0005684	U2-type spliceosomal complex	1	0	0.01	0.20074
GO:0005685	U1 snRNP	1	0	0.01	0.20074
GO:0044796	DNA polymerase processivity factor complex	2	0	0.02	0.20098
GO:0070557	PCNA-p21 complex	2	0	0.02	0.20098
GO:0043626	PCNA complex	2	0	0.02	0.20098
GO:0043234	protein complex	6964	55	82.89	0.20192
GO:0071817	MMXD complex	1	0	0.01	0.20218
GO:0016363	nuclear matrix	78	0	0.93	0.20244
GO:0032021	NELF complex	3	0	0.04	0.20371
GO:0009925	basal plasma membrane	13	0	0.15	0.20451
GO:0016607	nuclear speck	193	3	2.3	0.20498
GO:0005680	anaphase-promoting complex	29	0	0.35	0.20538
GO:0031371	ubiquitin conjugating enzyme complex	18	0	0.21	0.20674
GO:0097060	synaptic membrane	322	0	3.83	0.20785
GO:0005583	fibrillar collagen trimer	72	0	0.86	0.20969
GO:0033178	proton-transporting two-sector ATPase complex, catalytic domain	42	0	0.5	0.21073
GO:0005885	Arp2/3 protein complex	16	0	0.19	0.2108
GO:0000811	GINS complex	3	0	0.04	0.21103
GO:0031261	DNA replication preinitiation complex	3	0	0.04	0.21103
GO:0000800	lateral element	5	0	0.06	0.2119
GO:0045178	basal part of cell	23	0	0.27	0.21233
GO:0072379	ER membrane insertion complex	7	0	0.08	0.21324
GO:0071818	BAT3 complex	7	0	0.08	0.21324
GO:0044446	intracellular organelle part	8722	79	103.81	0.21379
GO:0090575	RNA polymerase II transcription factor complex	55	0	0.65	0.21403
GO:0016529	sarcoplasmic reticulum	46	0	0.55	0.2143
GO:0045211	postsynaptic membrane	305	0	3.63	0.21466
GO:0005890	sodium:potassium-exchanging ATPase complex	14	0	0.17	0.21602
GO:0090533	cation-transporting ATPase complex	14	0	0.17	0.21602
GO:0043198	dendritic shaft	12	0	0.14	0.21733
GO:0016327	apicolateral plasma membrane	6	0	0.07	0.21814
GO:0044456	synapse part	550	3	6.55	0.22051
GO:0008540	proteasome regulatory particle, base subcomplex	2	0	0.02	0.2207
GO:0034704	calcium channel complex	95	0	1.13	0.22099
GO:0045263	proton-transporting ATP synthase complex, coupling factor F(o)	10	0	0.12	0.22143
GO:0035869	ciliary transition zone	21	0	0.25	0.22264
GO:0005964	phosphorylase kinase complex	5	0	0.06	0.22395
GO:0044437	vacuolar part	130	2	1.55	0.22595
GO:0034399	nuclear periphery	93	0	1.11	0.22763
GO:0005791	rough endoplasmic reticulum	21	0	0.25	0.22987
GO:0043296	apical junction complex	141	2	1.68	0.23071
GO:0072686	mitotic spindle	48	0	0.57	0.23106
GO:0016459	myosin complex	326	1	3.88	0.23159
GO:0032783	ELL-EAF complex	4	0	0.05	0.23412
GO:0016591	DNA-directed RNA polymerase II, holoenzyme	92	0	1.1	0.23519
GO:0043230	extracellular organelle	86	0	1.02	0.23526
GO:0065010	extracellular membrane-bounded organelle	86	0	1.02	0.23526
GO:0045277	respiratory chain complex IV	4	0	0.05	0.23591
GO:0005751	mitochondrial respiratory chain complex IV	4	0	0.05	0.23591
GO:0072588	box H/ACA RNP complex	1	0	0.01	0.23605
GO:0030532	small nuclear ribonucleoprotein complex	22	0	0.26	0.23628
GO:0033503	HULC complex	10	0	0.12	0.23692
GO:0032281	AMPA glutamate receptor complex	18	0	0.21	0.23754
GO:0032039	integrator complex	11	0	0.13	0.2382
GO:0016469	proton-transporting two-sector ATPase complex	84	0	1	0.23825
GO:0005922	connexin complex	66	3	0.79	0.23881
GO:0033176	proton-transporting V-type ATPase complex	62	0	0.74	0.23959
GO:0070160	occluding junction	123	2	1.46	0.24077
GO:0005923	bicellular tight junction	123	2	1.46	0.24077
GO:0042405	nuclear inclusion body	9	0	0.11	0.24118
GO:1990234	transferase complex	642	2	7.64	0.24408
GO:0008076	voltage-gated potassium channel complex	97	0	1.15	0.24717
GO:0034705	potassium channel complex	97	0	1.15	0.24717
GO:0030134	COPII-coated ER to Golgi transport vesicle	31	0	0.37	0.24785
GO:0017053	transcriptional repressor complex	99	0	1.18	0.24801
GO:0008537	proteasome activator complex	6	0	0.07	0.24934
GO:0005819	spindle	602	4	7.17	0.24976
GO:0043257	laminin-8 complex	8	0	0.1	0.25451
GO:0043259	laminin-10 complex	8	0	0.1	0.25451
GO:0005607	laminin-2 complex	8	0	0.1	0.25451
GO:0005968	Rab-protein geranylgeranyltransferase complex	2	0	0.02	0.25641
GO:0005868	cytoplasmic dynein complex	18	0	0.21	0.25969
GO:0000439	core TFIIH complex	5	0	0.06	0.2597
GO:0032300	mismatch repair complex	12	0	0.14	0.25984
GO:0032389	MutLalpha complex	6	0	0.07	0.26006
GO:0005826	actomyosin contractile ring	40	0	0.48	0.26025
GO:0012505	endomembrane system	3637	30	43.29	0.26219
GO:0033193	Lsd1/2 complex	3	0	0.04	0.26252
GO:0044438	microbody part	49	0	0.58	0.2634
GO:0044439	peroxisomal part	49	0	0.58	0.2634
GO:0005672	transcription factor TFIIA complex	7	0	0.08	0.26416
GO:0022625	cytosolic large ribosomal subunit	39	0	0.46	0.26693
GO:0008250	oligosaccharyltransferase complex	13	0	0.15	0.26903
GO:0032116	SMC loading complex	2	0	0.02	0.26929
GO:0044451	nucleoplasm part	855	7	10.18	0.26978
GO:0036064	ciliary basal body	21	0	0.25	0.27049
GO:0071986	Ragulator complex	9	0	0.11	0.27127
GO:0051233	spindle midzone	49	0	0.58	0.27219
GO:0005768	endosome	824	6	9.81	0.27484
GO:0030666	endocytic vesicle membrane	26	0	0.31	0.27507
GO:1902494	catalytic complex	858	3	10.21	0.2778
GO:0031672	A band	29	0	0.35	0.27883
GO:0000790	nuclear chromatin	83	1	0.99	0.28089
GO:0043235	receptor complex	191	1	2.27	0.28259
GO:0000938	GARP complex	1	0	0.01	0.28677
GO:0032009	early phagosome	3	0	0.04	0.28763
GO:0000428	DNA-directed RNA polymerase complex	95	0	1.13	0.28834
GO:0030880	RNA polymerase complex	95	0	1.13	0.28834
GO:0055029	nuclear DNA-directed RNA polymerase complex	95	0	1.13	0.28834
GO:0000803	sex chromosome	10	0	0.12	0.289
GO:0005795	Golgi stack	84	1	1	0.28976
GO:0008328	ionotropic glutamate receptor complex	25	0	0.3	0.29086
GO:0009346	citrate lyase complex	1	0	0.01	0.29115
GO:0060053	neurofilament cytoskeleton	2	0	0.02	0.2954
GO:0090544	BAF-type complex	16	0	0.19	0.29695
GO:0005579	membrane attack complex	15	0	0.18	0.29717
GO:0031298	replication fork protection complex	1	0	0.01	0.298
GO:0042995	cell projection	2602	21	30.97	0.29892
GO:0016234	inclusion body	15	0	0.18	0.30014
GO:0070161	anchoring junction	303	2	3.61	0.30586
GO:0005912	adherens junction	303	2	3.61	0.30586
GO:0005743	mitochondrial inner membrane	270	4	3.21	0.30589
GO:0097362	MCM8-MCM9 complex	8	0	0.1	0.30693
GO:0046930	pore complex	95	0	1.13	0.30733
GO:0030117	membrane coat	122	0	1.45	0.30953
GO:0048475	coated membrane	122	0	1.45	0.30953
GO:0000307	cyclin-dependent protein kinase holoenzyme complex	22	0	0.26	0.3096
GO:0032937	SREBP-SCAP-Insig complex	3	1	0.04	0.31021
GO:0000974	Prp19 complex	17	0	0.2	0.31024
GO:0031901	early endosome membrane	117	1	1.39	0.31404
GO:0033180	proton-transporting V-type ATPase, V1 domain	29	0	0.35	0.31539
GO:0005686	U2 snRNP	2	0	0.02	0.3176
GO:0043511	inhibin complex	2	0	0.02	0.32004
GO:0043512	inhibin A complex	2	0	0.02	0.32004
GO:0043509	activin A complex	2	0	0.02	0.32004
GO:0048180	activin complex	2	0	0.02	0.32004
GO:0017119	Golgi transport complex	15	0	0.18	0.32205
GO:0005793	endoplasmic reticulum-Golgi intermediate compartment	57	0	0.68	0.33178
GO:0032982	myosin filament	124	0	1.48	0.33452
GO:0044454	nuclear chromosome part	148	1	1.76	0.33494
GO:0031082	BLOC complex	29	0	0.35	0.33524
GO:0031083	BLOC-1 complex	29	0	0.35	0.33524
GO:0070069	cytochrome complex	6	0	0.07	0.33566
GO:0030118	clathrin coat	72	0	0.86	0.33608
GO:0005902	microvillus	214	1	2.55	0.33672
GO:0033179	proton-transporting V-type ATPase, V0 domain	31	0	0.37	0.3384
GO:0043073	germ cell nucleus	22	0	0.26	0.33954
GO:0000314	organellar small ribosomal subunit	3	0	0.04	0.34071
GO:0005763	mitochondrial small ribosomal subunit	3	0	0.04	0.34071
GO:0030057	desmosome	24	0	0.29	0.34093
GO:0016533	cyclin-dependent protein kinase 5 holoenzyme complex	12	0	0.14	0.34161
GO:0030904	retromer complex	7	0	0.08	0.34522
GO:0005876	spindle microtubule	148	1	1.76	0.34536
GO:0031513	non-motile cilium	116	0	1.38	0.3458
GO:0005875	microtubule associated complex	189	1	2.25	0.34664
GO:0043240	Fanconi anaemia nuclear complex	2	0	0.02	0.34764
GO:0031090	organelle membrane	2675	24	31.84	0.34859
GO:0044530	supraspliceosomal complex	5	0	0.06	0.34884
GO:0036126	sperm flagellum	1	0	0.01	0.34955
GO:0031088	platelet dense granule membrane	1	0	0.01	0.35063
GO:0042827	platelet dense granule	1	0	0.01	0.35063
GO:0097361	CIA complex	9	0	0.11	0.35256
GO:0000792	heterochromatin	43	1	0.51	0.35434
GO:0030289	protein phosphatase 4 complex	5	0	0.06	0.35495
GO:0005788	endoplasmic reticulum lumen	88	1	1.05	0.35567
GO:0035068	micro-ribonucleoprotein complex	18	1	0.21	0.3571
GO:0032584	growth cone membrane	5	0	0.06	0.35825
GO:0042824	MHC class I peptide loading complex	4	0	0.05	0.35839
GO:0042825	TAP complex	4	0	0.05	0.35839
GO:0032059	bleb	1	0	0.01	0.35942
GO:0030008	TRAPP complex	5	0	0.06	0.35968
GO:0042579	microbody	94	0	1.12	0.36026
GO:0005777	peroxisome	94	0	1.12	0.36026
GO:0031235	intrinsic component of the cytoplasmic side of the plasma membrane	6	0	0.07	0.36028
GO:0043655	extracellular space of host	1	0	0.01	0.36034
GO:0031974	membrane-enclosed lumen	2131	19	25.36	0.36255
GO:0070652	HAUS complex	9	0	0.11	0.36336
GO:1902911	protein kinase complex	44	0	0.52	0.36435
GO:0000159	protein phosphatase type 2A complex	50	0	0.6	0.36467
GO:0035098	ESC/E(Z) complex	26	0	0.31	0.3664
GO:0005576	extracellular region	2366	23	28.16	0.36716
GO:0070062	extracellular exosome	82	0	0.98	0.3679
GO:0031965	nuclear membrane	132	1	1.57	0.37022
GO:0070032	synaptobrevin 2-SNAP-25-syntaxin-1a-complexin I complex	4	0	0.05	0.37093
GO:0030119	AP-type membrane coat adaptor complex	49	0	0.58	0.3718
GO:0016460	myosin II complex	29	0	0.35	0.37211
GO:0005642	annulate lamellae	2	1	0.02	0.37329
GO:0005639	integral component of nuclear inner membrane	5	0	0.06	0.37398
GO:0044453	nuclear membrane part	5	0	0.06	0.37398
GO:0031229	intrinsic component of nuclear inner membrane	5	0	0.06	0.37398
GO:0030897	HOPS complex	4	0	0.05	0.37414
GO:0048188	Set1C/COMPASS complex	6	0	0.07	0.37527
GO:0036038	MKS complex	6	0	0.07	0.37554
GO:0043227	membrane-bounded organelle	13829	175	164.6	0.37761
GO:0032580	Golgi cisterna membrane	57	1	0.68	0.37795
GO:0031984	organelle subcompartment	57	1	0.68	0.37795
GO:0031985	Golgi cisterna	57	1	0.68	0.37795
GO:0005871	kinesin complex	41	1	0.49	0.37923
GO:0033596	TSC1-TSC2 complex	16	0	0.19	0.37988
GO:0046658	anchored component of plasma membrane	33	0	0.39	0.37988
GO:0005865	striated muscle thin filament	58	0	0.69	0.382
GO:0036379	myofilament	58	0	0.69	0.382
GO:0005765	lysosomal membrane	82	1	0.98	0.38202
GO:0044295	axonal growth cone	3	0	0.04	0.38229
GO:0016471	vacuolar proton-transporting V-type ATPase complex	27	0	0.32	0.38261
GO:0015629	actin cytoskeleton	1350	14	16.07	0.38262
GO:0033276	transcription factor TFTC complex	2	0	0.02	0.38542
GO:0030914	STAGA complex	2	0	0.02	0.38542
GO:0005883	neurofilament	22	0	0.26	0.38575
GO:0044427	chromosomal part	1178	9	14.02	0.38664
GO:0008287	protein serine/threonine phosphatase complex	71	0	0.85	0.38702
GO:1903293	phosphatase complex	71	0	0.85	0.38702
GO:0005669	transcription factor TFIID complex	18	0	0.21	0.3875
GO:0030014	CCR4-NOT complex	24	0	0.29	0.38786
GO:0005813	centrosome	370	3	4.4	0.38978
GO:0002102	podosome	19	1	0.23	0.38992
GO:0030131	clathrin adaptor complex	45	0	0.54	0.39325
GO:0000346	transcription export complex	6	0	0.07	0.39337
GO:0042627	chylomicron	4	0	0.05	0.39521
GO:0005942	phosphatidylinositol 3-kinase complex	37	0	0.44	0.39524
GO:0045239	tricarboxylic acid cycle enzyme complex	3	0	0.04	0.39682
GO:0033268	node of Ranvier	2	0	0.02	0.4011
GO:0033270	paranode region of axon	2	0	0.02	0.4011
GO:0070013	intracellular organelle lumen	2110	19	25.11	0.40134
GO:0005779	integral component of peroxisomal membrane	11	0	0.13	0.40155
GO:0031231	intrinsic component of peroxisomal membrane	11	0	0.13	0.40155
GO:0017059	serine C-palmitoyltransferase complex	12	0	0.14	0.40303
GO:0002178	palmitoyltransferase complex	12	0	0.14	0.40303
GO:0031211	endoplasmic reticulum palmitoyltransferase complex	12	0	0.14	0.40303
GO:0043233	organelle lumen	2117	19	25.2	0.40446
GO:0030426	growth cone	110	0	1.31	0.40535
GO:0000799	nuclear condensin complex	2	0	0.02	0.4057
GO:0005849	mRNA cleavage factor complex	28	0	0.33	0.40626
GO:0071564	npBAF complex	5	0	0.06	0.40743
GO:0071565	nBAF complex	5	0	0.06	0.40743
GO:0005886	plasma membrane	5026	55	59.82	0.40811
GO:0019008	molybdopterin synthase complex	1	0	0.01	0.40839
GO:0005851	eukaryotic translation initiation factor 2B complex	20	0	0.24	0.40918
GO:0045495	pole plasm	122	2	1.45	0.40926
GO:0030867	rough endoplasmic reticulum membrane	16	0	0.19	0.41082
GO:0005760	gamma DNA polymerase complex	3	0	0.04	0.4156
GO:0070822	Sin3-type complex	9	0	0.11	0.41861
GO:0016580	Sin3 complex	9	0	0.11	0.41861
GO:0005623	cell	24413	301	290.57	0.41931
GO:0044464	cell part	24413	301	290.57	0.41931
GO:0030669	clathrin-coated endocytic vesicle membrane	6	0	0.07	0.42442
GO:0030670	phagocytic vesicle membrane	20	0	0.24	0.42633
GO:0005838	proteasome regulatory particle	8	0	0.1	0.42689
GO:0030312	external encapsulating structure	14	0	0.17	0.42711
GO:0031091	platelet alpha granule	9	0	0.11	0.42754
GO:0000323	lytic vacuole	203	3	2.42	0.42809
GO:0008180	COP9 signalosome	56	0	0.67	0.42961
GO:0043231	intracellular membrane-bounded organelle	13639	175	162.34	0.43073
GO:0031461	cullin-RING ubiquitin ligase complex	134	0	1.59	0.4315
GO:0071944	cell periphery	5922	65	70.49	0.43164
GO:0016514	SWI/SNF complex	11	0	0.13	0.43404
GO:0000124	SAGA complex	5	0	0.06	0.43512
GO:0005815	microtubule organizing center	685	8	8.15	0.4379
GO:0042765	GPI-anchor transamidase complex	10	0	0.12	0.43825
GO:0044447	axoneme part	11	0	0.13	0.43915
GO:0005938	cell cortex	703	5	8.37	0.43954
GO:0012507	ER to Golgi transport vesicle membrane	25	0	0.3	0.44058
GO:0071204	histone pre-mRNA 3'end processing complex	4	0	0.05	0.44368
GO:0005732	small nucleolar ribonucleoprotein complex	3	0	0.04	0.44482
GO:0098533	ATPase dependent transmembrane transport complex	21	0	0.25	0.44578
GO:0060205	cytoplasmic vesicle lumen	5	0	0.06	0.44728
GO:0031983	vesicle lumen	5	0	0.06	0.44728
GO:0015934	large ribosomal subunit	61	0	0.73	0.45023
GO:0045121	membrane raft	112	0	1.33	0.45726
GO:0000930	gamma-tubulin complex	4	0	0.05	0.4575
GO:0031304	intrinsic component of mitochondrial inner membrane	3	0	0.04	0.46058
GO:0031305	integral component of mitochondrial inner membrane	3	0	0.04	0.46058
GO:0031981	nuclear lumen	1882	14	22.4	0.4612
GO:0042643	actomyosin, actin portion	16	0	0.19	0.46319
GO:0005694	chromosome	1578	15	18.78	0.46489
GO:1902554	serine/threonine protein kinase complex	23	0	0.27	0.46727
GO:0045171	intercellular bridge	5	0	0.06	0.46752
GO:0008541	proteasome regulatory particle, lid subcomplex	3	0	0.04	0.46819
GO:0005811	lipid droplet	77	0	0.92	0.47022
GO:0000922	spindle pole	175	1	2.08	0.47212
GO:0098588	bounding membrane of organelle	1679	14	19.98	0.47625
GO:0005681	spliceosomal complex	151	2	1.8	0.48068
GO:0070436	Grb2-EGFR complex	4	0	0.05	0.48093
GO:0030286	dynein complex	36	0	0.43	0.48138
GO:0030132	clathrin coat of coated pit	22	0	0.26	0.48295
GO:0055038	recycling endosome membrane	48	0	0.57	0.48323
GO:0001750	photoreceptor outer segment	44	0	0.52	0.48431
GO:0005736	DNA-directed RNA polymerase I complex	2	0	0.02	0.48607
GO:0005604	basement membrane	114	4	1.36	0.48778
GO:0000120	RNA polymerase I transcription factor complex	1	0	0.01	0.49105
GO:0043596	nuclear replication fork	19	0	0.23	0.4931
GO:0030175	filopodium	238	0	2.83	0.49368
GO:0070985	TFIIK complex	2	0	0.02	0.49495
GO:0030956	glutamyl-tRNA(Gln) amidotransferase complex	3	0	0.04	0.49671
GO:0016342	catenin complex	25	0	0.3	0.49819
GO:0033553	rDNA heterochromatin	1	0	0.01	0.49831
GO:0005677	chromatin silencing complex	1	0	0.01	0.49831
GO:0072487	MSL complex	3	0	0.04	0.49888
GO:0005764	lysosome	201	3	2.39	0.5003
GO:0005635	nuclear envelope	570	2	6.78	0.50073
GO:0030684	preribosome	19	0	0.23	0.5021
GO:0030061	mitochondrial crista	5	0	0.06	0.50334
GO:0070688	MLL5-L complex	14	0	0.17	0.5041
GO:0005643	nuclear pore	63	0	0.75	0.50527
GO:0030139	endocytic vesicle	216	1	2.57	0.5078
GO:0033165	interphotoreceptor matrix	1	0	0.01	0.50854
GO:0030687	preribosome, large subunit precursor	4	0	0.05	0.5105
GO:0008021	synaptic vesicle	150	1	1.79	0.51093
GO:0043195	terminal bouton	1	0	0.01	0.51274
GO:0043228	non-membrane-bounded organelle	6203	55	73.83	0.51321
GO:0043232	intracellular non-membrane-bounded organelle	6203	55	73.83	0.51321
GO:0005944	phosphatidylinositol 3-kinase complex, class IB	2	0	0.02	0.51459
GO:0044452	nucleolar part	12	0	0.14	0.51533
GO:0042612	MHC class I protein complex	3	0	0.04	0.51586
GO:0048500	signal recognition particle	5	0	0.06	0.51599
GO:0005786	signal recognition particle, endoplasmic reticulum targeting	5	0	0.06	0.51599
GO:0048786	presynaptic active zone	4	0	0.05	0.51866
GO:0097525	spliceosomal snRNP complex	10	0	0.12	0.51917
GO:0097526	spliceosomal tri-snRNP complex	10	0	0.12	0.51917
GO:0046540	U4/U6 x U5 tri-snRNP complex	10	0	0.12	0.51917
GO:0035253	ciliary rootlet	33	0	0.39	0.52095
GO:0005903	brush border	11	1	0.13	0.52309
GO:0016235	aggresome	4	0	0.05	0.52337
GO:0019898	extrinsic component of membrane	167	1	1.99	0.52413
GO:0030122	AP-2 adaptor complex	1	0	0.01	0.52632
GO:0071595	Nem1-Spo7 phosphatase complex	5	0	0.06	0.52734
GO:0045275	respiratory chain complex III	2	0	0.02	0.52797
GO:0005750	mitochondrial respiratory chain complex III	2	0	0.02	0.52797
GO:0035097	histone methyltransferase complex	94	0	1.12	0.5283
GO:0001673	male germ cell nucleus	13	0	0.15	0.52831
GO:0030868	smooth endoplasmic reticulum membrane	5	0	0.06	0.52845
GO:0097425	smooth endoplasmic reticulum part	5	0	0.06	0.52845
GO:0005662	DNA replication factor A complex	3	0	0.04	0.52976
GO:0036128	CatSper complex	11	0	0.13	0.5316
GO:0000164	protein phosphatase type 1 complex	1	0	0.01	0.53651
GO:0043292	contractile fiber	405	0	4.82	0.53829
GO:0034364	high-density lipoprotein particle	4	0	0.05	0.53903
GO:0031362	anchored component of external side of plasma membrane	10	0	0.12	0.53969
GO:0031233	intrinsic component of external side of plasma membrane	10	0	0.12	0.53969
GO:0031258	lamellipodium membrane	10	0	0.12	0.53982
GO:0031262	Ndc80 complex	5	0	0.06	0.53995
GO:0031372	UBC13-MMS2 complex	8	0	0.1	0.54313
GO:0005892	acetylcholine-gated channel complex	32	0	0.38	0.54389
GO:0005674	transcription factor TFIIF complex	5	0	0.06	0.54715
GO:0030427	site of polarized growth	114	0	1.36	0.54852
GO:0042470	melanosome	47	0	0.56	0.54967
GO:0048770	pigment granule	47	0	0.56	0.54967
GO:0005847	mRNA cleavage and polyadenylation specificity factor complex	21	0	0.25	0.54978
GO:0030016	myofibril	401	0	4.77	0.55298
GO:0031080	nuclear pore outer ring	10	0	0.12	0.55394
GO:0071256	translocon complex	3	0	0.04	0.55536
GO:0005784	Sec61 translocon complex	3	0	0.04	0.55536
GO:0010494	cytoplasmic stress granule	31	0	0.37	0.55583
GO:0097458	neuron part	945	8	11.25	0.56187
GO:0000775	chromosome, centromeric region	358	3	4.26	0.56335
GO:0009279	cell outer membrane	6	0	0.07	0.56827
GO:0030313	cell envelope	6	0	0.07	0.56827
GO:0044462	external encapsulating structure part	6	0	0.07	0.56827
GO:0045203	integral component of cell outer membrane	6	0	0.07	0.56827
GO:0031230	intrinsic component of cell outer membrane	6	0	0.07	0.56827
GO:0034708	methyltransferase complex	96	0	1.14	0.57077
GO:0071547	piP-body	1	0	0.01	0.5708
GO:0031673	H zone	15	0	0.18	0.571
GO:0005675	holo TFIIH complex	6	0	0.07	0.57265
GO:0044297	cell body	139	3	1.65	0.57426
GO:0016513	core-binding factor complex	2	0	0.02	0.57548
GO:0016324	apical plasma membrane	136	1	1.62	0.57726
GO:0044441	ciliary part	149	0	1.77	0.57904
GO:0070469	respiratory chain	31	0	0.37	0.58006
GO:0031527	filopodium membrane	24	0	0.29	0.58011
GO:0031975	envelope	1011	6	12.03	0.58014
GO:0000109	nucleotide-excision repair complex	8	0	0.1	0.58304
GO:0030314	junctional membrane complex	1	0	0.01	0.58341
GO:0044815	DNA packaging complex	200	0	2.38	0.58474
GO:0044429	mitochondrial part	517	9	6.15	0.5853
GO:0044440	endosomal part	402	2	4.78	0.58777
GO:0010008	endosome membrane	402	2	4.78	0.58777
GO:0005658	alpha DNA polymerase:primase complex	3	0	0.04	0.58856
GO:0032589	neuron projection membrane	26	0	0.31	0.58942
GO:0000785	chromatin	431	2	5.13	0.59214
GO:0030894	replisome	17	0	0.2	0.5928
GO:0033017	sarcoplasmic reticulum membrane	17	0	0.2	0.5928
GO:0016035	zeta DNA polymerase complex	2	0	0.02	0.59918
GO:0000795	synaptonemal complex	27	0	0.32	0.59958
GO:0005790	smooth endoplasmic reticulum	7	0	0.08	0.60089
GO:0032390	MutLbeta complex	4	0	0.05	0.60248
GO:0005712	chiasma	4	0	0.05	0.60248
GO:0030173	integral component of Golgi membrane	65	4	0.77	0.60409
GO:0031228	intrinsic component of Golgi membrane	65	4	0.77	0.60409
GO:0071546	pi-body	7	0	0.08	0.60559
GO:0098563	intrinsic component of synaptic vesicle membrane	13	0	0.15	0.60646
GO:0030285	integral component of synaptic vesicle membrane	13	0	0.15	0.60646
GO:0044459	plasma membrane part	2299	25	27.36	0.60648
GO:0031256	leading edge membrane	102	1	1.21	0.60723
GO:0045095	keratin filament	52	0	0.62	0.60844
GO:0001739	sex chromatin	4	0	0.05	0.6087
GO:0005794	Golgi apparatus	1351	12	16.08	0.60925
GO:0046696	lipopolysaccharide receptor complex	4	0	0.05	0.61287
GO:0031967	organelle envelope	1005	6	11.96	0.61621
GO:0031234	extrinsic component of cytoplasmic side of plasma membrane	79	1	0.94	0.61713
GO:0045202	synapse	952	8	11.33	0.61726
GO:0034451	centriolar satellite	4	0	0.05	0.61788
GO:0016461	unconventional myosin complex	7	0	0.08	0.62059
GO:0045160	myosin I complex	7	0	0.08	0.62059
GO:0060171	stereocilium membrane	7	0	0.08	0.62059
GO:0005577	fibrinogen complex	4	0	0.05	0.62213
GO:0072357	PTW/PP1 phosphatase complex	17	0	0.2	0.62515
GO:0071001	U4/U6 snRNP	2	0	0.02	0.62744
GO:0005682	U5 snRNP	2	0	0.02	0.62744
GO:0019773	proteasome core complex, alpha-subunit complex	17	0	0.2	0.63014
GO:0045009	chitosome	12	0	0.14	0.63052
GO:0033162	melanosome membrane	12	0	0.14	0.63052
GO:0071141	SMAD protein complex	17	0	0.2	0.63374
GO:0035770	ribonucleoprotein granule	181	3	2.15	0.6341
GO:0030896	checkpoint clamp complex	1	0	0.01	0.63496
GO:0035838	growing cell tip	4	0	0.05	0.63618
GO:0060187	cell pole	4	0	0.05	0.63618
GO:0044221	host cell synapse	4	0	0.05	0.63618
GO:0044231	host cell presynaptic membrane	4	0	0.05	0.63618
GO:0051286	cell tip	4	0	0.05	0.63618
GO:0033643	host cell part	4	0	0.05	0.63618
GO:0033644	host cell membrane	4	0	0.05	0.63618
GO:0072556	other organism presynaptic membrane	4	0	0.05	0.63618
GO:0043657	host cell	4	0	0.05	0.63618
GO:0045334	clathrin-coated endocytic vesicle	24	0	0.29	0.63677
GO:0043025	neuronal cell body	138	3	1.64	0.63981
GO:0005845	mRNA cap binding complex	34	1	0.4	0.64089
GO:0034518	RNA cap binding complex	34	1	0.4	0.64089
GO:0036387	pre-replicative complex	5	0	0.06	0.64099
GO:0005656	nuclear pre-replicative complex	5	0	0.06	0.64099
GO:0044449	contractile fiber part	241	0	2.87	0.64314
GO:0019867	outer membrane	117	0	1.39	0.64619
GO:0045252	oxoglutarate dehydrogenase complex	1	0	0.01	0.64752
GO:0045240	dihydrolipoyl dehydrogenase complex	1	0	0.01	0.64752
GO:0031931	TORC1 complex	6	0	0.07	0.64881
GO:0038201	TOR complex	6	0	0.07	0.64881
GO:0032426	stereocilium tip	5	0	0.06	0.64982
GO:0019031	viral envelope	5	0	0.06	0.65121
GO:0036338	viral membrane	5	0	0.06	0.65121
GO:0044423	virion part	5	0	0.06	0.65121
GO:0000123	histone acetyltransferase complex	116	0	1.38	0.65183
GO:1902493	acetyltransferase complex	116	0	1.38	0.65183
GO:0031248	protein acetyltransferase complex	116	0	1.38	0.65183
GO:0032797	SMN complex	1	0	0.01	0.65221
GO:0042382	paraspeckles	5	0	0.06	0.65705
GO:0005740	mitochondrial envelope	426	4	5.07	0.65887
GO:0030658	transport vesicle membrane	51	0	0.61	0.65993
GO:0005614	interstitial matrix	2	0	0.02	0.65994
GO:0008091	spectrin	5	0	0.06	0.66224
GO:1990111	spermatoproteasome complex	14	0	0.17	0.66237
GO:0005606	laminin-1 complex	28	0	0.33	0.67053
GO:0034592	synaptic vesicle lumen	1	0	0.01	0.67066
GO:0005769	early endosome	202	2	2.4	0.67075
GO:0005664	nuclear origin of replication recognition complex	9	0	0.11	0.67079
GO:0098552	side of membrane	93	0	1.11	0.67246
GO:0042645	mitochondrial nucleoid	24	1	0.29	0.67262
GO:0034663	endoplasmic reticulum chaperone complex	8	0	0.1	0.6753
GO:0035805	egg coat	8	0	0.1	0.67603
GO:0060388	vitelline envelope	8	0	0.1	0.67603
GO:0008274	gamma-tubulin ring complex	2	0	0.02	0.6764
GO:0000931	gamma-tubulin large complex	2	0	0.02	0.6764
GO:0032133	chromosome passenger complex	70	0	0.83	0.67672
GO:0030425	dendrite	290	1	3.45	0.67701
GO:0005832	chaperonin-containing T-complex	3	0	0.04	0.67799
GO:0002199	zona pellucida receptor complex	3	0	0.04	0.67799
GO:0005665	DNA-directed RNA polymerase II, core complex	9	0	0.11	0.67808
GO:0030870	Mre11 complex	5	0	0.06	0.68123
GO:0000794	condensed nuclear chromosome	38	0	0.45	0.68164
GO:0000110	nucleotide-excision repair factor 1 complex	5	0	0.06	0.68288
GO:0008622	epsilon DNA polymerase complex	2	0	0.02	0.6832
GO:0019897	extrinsic component of plasma membrane	109	1	1.3	0.68365
GO:0035867	alphav-beta3 integrin-IGF-1-IGF1R complex	1	0	0.01	0.686
GO:0005901	caveola	49	0	0.58	0.69038
GO:0031201	SNARE complex	19	0	0.23	0.69101
GO:0035102	PRC1 complex	18	0	0.21	0.69371
GO:0005759	mitochondrial matrix	112	4	1.33	0.69454
GO:0000308	cytoplasmic cyclin-dependent protein kinase holoenzyme complex	13	0	0.15	0.69576
GO:0035339	SPOTS complex	6	0	0.07	0.69683
GO:0030665	clathrin-coated vesicle membrane	35	1	0.42	0.69748
GO:0019908	nuclear cyclin-dependent protein kinase holoenzyme complex	3	0	0.04	0.69791
GO:0036464	cytoplasmic ribonucleoprotein granule	152	3	1.81	0.69793
GO:0032588	trans-Golgi network membrane	8	0	0.1	0.69847
GO:0032587	ruffle membrane	62	0	0.74	0.69869
GO:0031300	intrinsic component of organelle membrane	231	5	2.75	0.69901
GO:0000932	P-body	82	1	0.98	0.69958
GO:0060293	germ plasm	56	2	0.67	0.69989
GO:0005887	integral component of plasma membrane	905	13	10.77	0.70009
GO:0043601	nuclear replisome	13	0	0.15	0.7003
GO:0044279	other organism membrane	5	0	0.06	0.70288
GO:0044216	other organism cell	5	0	0.06	0.70288
GO:0044217	other organism part	5	0	0.06	0.70288
GO:0044218	other organism cell membrane	5	0	0.06	0.70288
GO:0018995	host	5	0	0.06	0.70288
GO:0032590	dendrite membrane	4	0	0.05	0.70408
GO:0035189	Rb-E2F complex	2	0	0.02	0.70519
GO:0009897	external side of plasma membrane	64	0	0.76	0.70536
GO:0030662	coated vesicle membrane	78	1	0.93	0.70621
GO:0044431	Golgi apparatus part	685	6	8.15	0.70671
GO:0031253	cell projection membrane	227	2	2.7	0.70762
GO:0031968	organelle outer membrane	111	0	1.32	0.70841
GO:0030127	COPII vesicle coat	16	0	0.19	0.71204
GO:0032444	activin responsive factor complex	6	0	0.07	0.71342
GO:0019814	immunoglobulin complex	2	0	0.02	0.71593
GO:0019815	B cell receptor complex	2	0	0.02	0.71593
GO:0042101	T cell receptor complex	2	0	0.02	0.71593
GO:0000220	vacuolar proton-transporting V-type ATPase, V0 domain	18	0	0.21	0.71609
GO:0042641	actomyosin	69	0	0.82	0.72313
GO:0001725	stress fiber	67	0	0.8	0.72762
GO:0071942	XPC complex	1	0	0.01	0.72858
GO:0043186	P granule	54	2	0.64	0.72935
GO:0030964	NADH dehydrogenase complex	9	0	0.11	0.73158
GO:0045271	respiratory chain complex I	9	0	0.11	0.73158
GO:0005747	mitochondrial respiratory chain complex I	9	0	0.11	0.73158
GO:0032432	actin filament bundle	73	0	0.87	0.73608
GO:0005798	Golgi-associated vesicle	56	0	0.67	0.73702
GO:0000176	nuclear exosome (RNase complex)	3	0	0.04	0.73766
GO:0070545	PeBoW complex	7	0	0.08	0.73881
GO:0032156	septin cytoskeleton	49	0	0.58	0.73997
GO:0031105	septin complex	49	0	0.58	0.73997
GO:0030054	cell junction	1409	16	16.77	0.74032
GO:0071437	invadopodium	4	0	0.05	0.74042
GO:0005605	basal lamina	46	1	0.55	0.74117
GO:0005652	nuclear lamina	4	0	0.05	0.74244
GO:0005638	lamin filament	4	0	0.05	0.74244
GO:0030424	axon	287	2	3.42	0.74275
GO:0044224	juxtaparanode region of axon	2	0	0.02	0.74577
GO:0005654	nucleoplasm	1253	10	14.91	0.74705
GO:0045259	proton-transporting ATP synthase complex	17	0	0.2	0.74766
GO:0031301	integral component of organelle membrane	224	5	2.67	0.7477
GO:0044215	other organism	6	0	0.07	0.75111
GO:0043245	extraorganismal space	6	0	0.07	0.75111
GO:0070724	BMP receptor complex	9	0	0.11	0.75158
GO:0000178	exosome (RNase complex)	22	0	0.26	0.75181
GO:0030478	actin cap	5	0	0.06	0.75482
GO:0071339	MLL1 complex	38	0	0.45	0.75562
GO:0044665	MLL1/2 complex	38	0	0.45	0.75562
GO:0030017	sarcomere	227	0	2.7	0.75662
GO:0030133	transport vesicle	81	0	0.96	0.75835
GO:0032838	cell projection cytoplasm	18	0	0.21	0.75989
GO:0097014	ciliary plasm	18	0	0.21	0.75989
GO:0005930	axoneme	18	0	0.21	0.75989
GO:0031226	intrinsic component of plasma membrane	963	13	11.46	0.7623
GO:0097223	sperm part	25	0	0.3	0.76343
GO:0005741	mitochondrial outer membrane	106	0	1.26	0.76374
GO:0031465	Cul4B-RING E3 ubiquitin ligase complex	7	0	0.08	0.76449
GO:0016021	integral component of membrane	7143	89	85.02	0.76711
GO:0016602	CCAAT-binding factor complex	9	0	0.11	0.76947
GO:0030027	lamellipodium	231	2	2.75	0.76955
GO:0016323	basolateral plasma membrane	122	5	1.45	0.77213
GO:0060342	photoreceptor inner segment membrane	3	0	0.04	0.77238
GO:0030686	90S preribosome	11	0	0.13	0.77335
GO:0042575	DNA polymerase complex	12	0	0.14	0.77549
GO:0032019	mitochondrial cloud	42	2	0.5	0.7755
GO:0005905	clathrin-coated pit	145	2	1.73	0.77587
GO:1990104	DNA bending complex	191	0	2.27	0.77589
GO:0000786	nucleosome	191	0	2.27	0.77589
GO:0042583	chromaffin granule	7	0	0.08	0.77591
GO:0042584	chromaffin granule membrane	7	0	0.08	0.77591
GO:0031224	intrinsic component of membrane	7350	93	87.48	0.77602
GO:0009986	cell surface	504	2	6	0.77736
GO:0005882	intermediate filament	139	0	1.65	0.77897
GO:0005929	cilium	560	2	6.67	0.7825
GO:0005881	cytoplasmic microtubule	59	3	0.7	0.78303
GO:0033391	chromatoid body	3	0	0.04	0.78388
GO:0030120	vesicle coat	49	0	0.58	0.78548
GO:0016592	mediator complex	55	0	0.65	0.78815
GO:0045098	type III intermediate filament	9	0	0.11	0.79035
GO:0070531	BRCA1-A complex	9	0	0.11	0.79248
GO:0036477	somatodendritic compartment	368	4	4.38	0.79925
GO:0033061	DNA recombinase mediator complex	2	0	0.02	0.80186
GO:0032798	Swi5-Sfr1 complex	2	0	0.02	0.80186
GO:0042734	presynaptic membrane	13	0	0.15	0.80526
GO:0005850	eukaryotic translation initiation factor 2 complex	5	0	0.06	0.8059
GO:0090545	CHD-type complex	9	0	0.11	0.80802
GO:0016581	NuRD complex	9	0	0.11	0.80802
GO:0031306	intrinsic component of mitochondrial outer membrane	19	0	0.23	0.81205
GO:0031307	integral component of mitochondrial outer membrane	19	0	0.23	0.81205
GO:0055087	Ski complex	6	0	0.07	0.81633
GO:0035861	site of double-strand break	18	0	0.21	0.81783
GO:0031982	vesicle	1469	11	17.48	0.82242
GO:0045281	succinate dehydrogenase complex	5	0	0.06	0.82505
GO:0045273	respiratory chain complex II	5	0	0.06	0.82505
GO:0031519	PcG protein complex	84	0	1	0.82672
GO:0070369	beta-catenin-TCF7L2 complex	5	0	0.06	0.83526
GO:0071664	catenin-TCF7L2 complex	5	0	0.06	0.83526
GO:0034750	Scrib-APC-beta-catenin complex	5	0	0.06	0.83526
GO:0030660	Golgi-associated vesicle membrane	42	0	0.5	0.83568
GO:0032777	Piccolo NuA4 histone acetyltransferase complex	11	0	0.13	0.83595
GO:0031966	mitochondrial membrane	401	4	4.77	0.83723
GO:0043625	delta DNA polymerase complex	5	0	0.06	0.83841
GO:0034673	inhibin-betaglycan-ActRII complex	6	0	0.07	0.84022
GO:0031988	vesicle	1248	8	14.85	0.8408
GO:0005858	axonemal dynein complex	7	0	0.08	0.84348
GO:0031941	filamentous actin	138	1	1.64	0.84357
GO:0000808	origin recognition complex	14	0	0.17	0.84518
GO:0033557	Slx1-Slx4 complex	1	0	0.01	0.8461
GO:0000940	condensed chromosome outer kinetochore	7	0	0.08	0.85287
GO:0080008	Cul4-RING E3 ubiquitin ligase complex	25	0	0.3	0.85432
GO:0035370	UBC13-UEV1A complex	3	0	0.04	0.85477
GO:0030123	AP-3 adaptor complex	4	0	0.05	0.85488
GO:0005666	DNA-directed RNA polymerase III complex	5	0	0.06	0.85604
GO:0001669	acrosomal vesicle	24	0	0.29	0.85653
GO:0098573	intrinsic component of mitochondrial membrane	29	0	0.35	0.85766
GO:0032592	integral component of mitochondrial membrane	29	0	0.35	0.85766
GO:0035301	Hedgehog signaling complex	38	1	0.45	0.85903
GO:0090568	nuclear transcriptional repressor complex	10	0	0.12	0.86072
GO:0005796	Golgi lumen	13	0	0.15	0.86194
GO:0044352	pinosome	2	0	0.02	0.86241
GO:0044354	macropinosome	2	0	0.02	0.86241
GO:0016010	dystrophin-associated glycoprotein complex	23	0	0.27	0.86278
GO:0070971	endoplasmic reticulum exit site	3	0	0.04	0.86346
GO:0032806	carboxy-terminal domain protein kinase complex	8	0	0.1	0.8671
GO:0070722	Tle3-Aes complex	1	0	0.01	0.8687
GO:0090571	RNA polymerase II transcription repressor complex	1	0	0.01	0.8687
GO:0030018	Z disc	96	0	1.14	0.87075
GO:0000784	nuclear chromosome, telomeric region	2	0	0.02	0.87641
GO:0044425	membrane part	9313	107	110.85	0.88092
GO:0016328	lateral plasma membrane	95	1	1.13	0.88498
GO:0031933	telomeric heterochromatin	2	0	0.02	0.88513
GO:0031907	microbody lumen	7	0	0.08	0.88638
GO:0005782	peroxisomal matrix	7	0	0.08	0.88638
GO:0044463	cell projection part	613	2	7.3	0.88753
GO:0031674	I band	143	0	1.7	0.88828
GO:0045257	succinate dehydrogenase complex (ubiquinone)	4	0	0.05	0.8883
GO:0045283	fumarate reductase complex	4	0	0.05	0.8883
GO:0005749	mitochondrial respiratory chain complex II, succinate dehydrogenase complex (ubiquinone)	4	0	0.05	0.8883
GO:0030672	synaptic vesicle membrane	73	0	0.87	0.88895
GO:0071556	integral component of lumenal side of endoplasmic reticulum membrane	6	0	0.07	0.8914
GO:0098553	lumenal side of endoplasmic reticulum membrane	6	0	0.07	0.8914
GO:0098554	cytoplasmic side of endoplasmic reticulum membrane	6	0	0.07	0.8914
GO:0098576	lumenal side of membrane	6	0	0.07	0.8914
GO:0071458	integral component of cytoplasmic side of endoplasmic reticulum membrane	6	0	0.07	0.8914
GO:0044455	mitochondrial membrane part	82	0	0.98	0.89148
GO:0030659	cytoplasmic vesicle membrane	291	2	3.46	0.89149
GO:0005884	actin filament	272	1	3.24	0.89303
GO:0030981	cortical microtubule cytoskeleton	13	0	0.15	0.89671
GO:0031410	cytoplasmic vesicle	1346	9	16.02	0.89697
GO:0005744	mitochondrial inner membrane presequence translocase complex	6	0	0.07	0.89703
GO:0005956	protein kinase CK2 complex	4	0	0.05	0.90321
GO:0033186	CAF-1 complex	9	0	0.11	0.90479
GO:0032433	filopodium tip	6	0	0.07	0.9048
GO:0005667	transcription factor complex	559	10	6.65	0.905
GO:0016272	prefoldin complex	11	0	0.13	0.90573
GO:0098590	plasma membrane region	275	6	3.27	0.90616
GO:0044433	cytoplasmic vesicle part	359	2	4.27	0.90675
GO:0005911	cell-cell junction	495	7	5.89	0.90745
GO:0044306	neuron projection terminus	24	0	0.29	0.90759
GO:0034707	chloride channel complex	69	0	0.82	0.90956
GO:0045111	intermediate filament cytoskeleton	151	0	1.8	0.91106
GO:0012506	vesicle membrane	322	2	3.83	0.91236
GO:0035327	transcriptionally active chromatin	10	0	0.12	0.91247
GO:0016939	kinesin II complex	5	0	0.06	0.91277
GO:0070876	SOSS complex	9	0	0.11	0.91331
GO:0043256	laminin complex	41	1	0.49	0.91369
GO:0043679	axon terminus	22	0	0.26	0.91496
GO:0032993	protein-DNA complex	562	3	6.69	0.91505
GO:0001527	microfibril	4	0	0.05	0.91727
GO:0043205	supramolecular fiber	4	0	0.05	0.91727
GO:0045177	apical part of cell	188	1	2.24	0.92146
GO:0000313	organellar ribosome	19	0	0.23	0.92149
GO:0005761	mitochondrial ribosome	19	0	0.23	0.92149
GO:0001726	ruffle	307	3	3.65	0.92304
GO:0016507	mitochondrial fatty acid beta-oxidation multienzyme complex	4	0	0.05	0.92698
GO:0036125	fatty acid beta-oxidation multienzyme complex	4	0	0.05	0.92698
GO:0009330	DNA topoisomerase complex (ATP-hydrolyzing)	4	0	0.05	0.92707
GO:0000445	THO complex part of transcription export complex	3	0	0.04	0.92731
GO:0000347	THO complex	3	0	0.04	0.92731
GO:0031512	motile cilium	4	0	0.05	0.92811
GO:0014069	postsynaptic density of dendrite	84	2	1	0.92856
GO:0009331	glycerol-3-phosphate dehydrogenase complex	11	0	0.13	0.93109
GO:0043197	dendritic spine	72	0	0.86	0.93135
GO:0044309	neuron spine	72	0	0.86	0.93135
GO:0044327	dendritic spine head	15	0	0.18	0.93182
GO:0043190	ATP-binding cassette (ABC) transporter complex	7	0	0.08	0.9319
GO:0005971	ribonucleoside-diphosphate reductase complex	3	0	0.04	0.93276
GO:0043005	neuron projection	748	3	8.9	0.93282
GO:0016023	cytoplasmic vesicle	1152	8	13.71	0.93314
GO:0030140	trans-Golgi network transport vesicle	20	0	0.24	0.93364
GO:0044304	main axon	14	0	0.17	0.93416
GO:0043209	myelin sheath	16	0	0.19	0.93624
GO:0016011	dystroglycan complex	10	0	0.12	0.93787
GO:0016012	sarcoglycan complex	10	0	0.12	0.93787
GO:0032983	kainate selective glutamate receptor complex	1	0	0.01	0.93796
GO:0005697	telomerase holoenzyme complex	6	0	0.07	0.9385
GO:0030125	clathrin vesicle coat	18	0	0.21	0.94008
GO:0035371	microtubule plus-end	7	0	0.08	0.943
GO:0005818	aster	3	0	0.04	0.94559
GO:0000235	astral microtubule	3	0	0.04	0.94559
GO:0042383	sarcolemma	79	0	0.94	0.94635
GO:0016020	membrane	14683	167	174.76	0.94765
GO:0031252	cell leading edge	595	3	7.08	0.94935
GO:0012510	trans-Golgi network transport vesicle membrane	15	0	0.18	0.94981
GO:0030130	clathrin coat of trans-Golgi network vesicle	15	0	0.18	0.94981
GO:0008278	cohesin complex	13	0	0.15	0.94999
GO:0030893	meiotic cohesin complex	13	0	0.15	0.94999
GO:0000139	Golgi membrane	494	6	5.88	0.95075
GO:0060417	yolk	3	0	0.04	0.95078
GO:0060418	yolk plasma	3	0	0.04	0.95078
GO:0019005	SCF ubiquitin ligase complex	29	0	0.35	0.95246
GO:0031251	PAN complex	7	0	0.08	0.95399
GO:0031526	brush border membrane	1	0	0.01	0.95493
GO:0060170	ciliary membrane	58	0	0.69	0.95646
GO:0035517	PR-DUB complex	4	0	0.05	0.95941
GO:0045254	pyruvate dehydrogenase complex	1	0	0.01	0.95962
GO:0030135	coated vesicle	292	2	3.48	0.96091
GO:0043220	Schmidt-Lanterman incisure	6	0	0.07	0.96094
GO:0043218	compact myelin	6	0	0.07	0.96094
GO:0035749	myelin sheath adaxonal region	6	0	0.07	0.96094
GO:0005775	vacuolar lumen	5	0	0.06	0.9611
GO:0043202	lysosomal lumen	5	0	0.06	0.9611
GO:0005960	glycine cleavage complex	1	0	0.01	0.96213
GO:0009295	nucleoid	32	1	0.38	0.96491
GO:0008024	cyclin/CDK positive transcription elongation factor complex	2	0	0.02	0.96499
GO:0030136	clathrin-coated vesicle	242	2	2.88	0.96755
GO:0000177	cytoplasmic exosome (RNase complex)	12	0	0.14	0.97232
GO:0042622	photoreceptor outer segment membrane	15	0	0.18	0.97383
GO:1990204	oxidoreductase complex	33	0	0.39	0.97737
GO:0005787	signal peptidase complex	6	0	0.07	0.97843
GO:0031205	endoplasmic reticulum Sec complex	2	0	0.02	0.98015
GO:0000315	organellar large ribosomal subunit	8	0	0.1	0.98022
GO:0005762	mitochondrial large ribosomal subunit	8	0	0.1	0.98022
GO:0043219	lateral loop	3	0	0.04	0.98028
GO:0033267	axon part	43	0	0.51	0.98107
GO:0030667	secretory granule membrane	13	0	0.15	0.9821
GO:0030315	T-tubule	37	0	0.44	0.98255
GO:0000793	condensed chromosome	221	1	2.63	0.98518
GO:0005965	protein farnesyltransferase complex	1	0	0.01	0.9874
GO:0071601	sphere organelle	1	0	0.01	0.98835
GO:0035267	NuA4 histone acetyltransferase complex	77	0	0.92	0.99061
GO:0005720	nuclear heterochromatin	8	0	0.1	0.99171
GO:0044428	nuclear part	3069	22	36.53	0.99215
GO:0005954	calcium- and calmodulin-dependent protein kinase complex	20	0	0.24	0.99264
GO:0002080	acrosomal membrane	5	0	0.06	0.99308
GO:0000815	ESCRT III complex	4	0	0.05	0.99467
GO:0036452	ESCRT complex	4	0	0.05	0.99467
GO:0043083	synaptic cleft	1	0	0.01	0.995
GO:0031312	extrinsic component of organelle membrane	2	0	0.02	0.99663
GO:0031314	extrinsic component of mitochondrial inner membrane	2	0	0.02	0.99663
GO:0005742	mitochondrial outer membrane translocase complex	3	0	0.04	0.99746
GO:1902562	H4 histone acetyltransferase complex	79	0	0.94	0.99821
GO:0043189	H4/H2A histone acetyltransferase complex	79	0	0.94	0.99821
GO:0000777	condensed chromosome kinetochore	102	0	1.21	0.99856
GO:0000779	condensed chromosome, centromeric region	102	0	1.21	0.99856
GO:0002177	manchette	1	0	0.01	0.99865
GO:0090537	CERF complex	1	0	0.01	0.9987
GO:0005869	dynactin complex	10	0	0.12	0.9987
GO:0031010	ISWI-type complex	3	0	0.04	0.9992
GO:0016589	NURF complex	3	0	0.04	0.9992
GO:1902555	endoribonuclease complex	5	0	0.06	0.9994
GO:0000214	tRNA-intron endonuclease complex	5	0	0.06	0.9994
GO:0030990	intraciliary transport particle	7	0	0.08	0.9995
GO:0030991	intraciliary transport particle A	7	0	0.08	0.9995
GO:0045025	mitochondrial degradosome	3	0	0.04	0.99999
GO:0005575	cellular_component	29070	346	346	1

## Sheet: GO terms for MP
GO.ID	Term	Annotated	Significant	Expected	P value
GO:0016936	galactoside binding	14	0	0.17	0.00011
GO:0003735	structural constituent of ribosome	203	0	2.46	0.00012
GO:0004364	glutathione transferase activity	16	0	0.19	0.00022
GO:0019789	SUMO transferase activity	38	0	0.46	0.00022
GO:0019904	protein domain specific binding	615	11	7.46	0.0003
GO:0005515	protein binding	11547	149	140.1	0.0003
GO:0005179	hormone activity	98	3	1.19	0.0007
GO:0003989	acetyl-CoA carboxylase activity	11	0	0.13	0.0008
GO:0016907	G-protein coupled acetylcholine receptor activity	10	0	0.12	0.00162
GO:0070140	SUMO-specific isopeptidase activity	4	0	0.05	0.00164
GO:0015288	porin activity	14	0	0.17	0.00186
GO:0046923	ER retention sequence binding	8	0	0.1	0.00188
GO:0000400	four-way junction DNA binding	6	0	0.07	0.00196
GO:0032137	guanine/thymine mispair binding	6	0	0.07	0.00196
GO:0032138	single base insertion or deletion binding	6	0	0.07	0.00196
GO:0003746	translation elongation factor activity	61	2	0.74	0.00279
GO:0003924	GTPase activity	488	2	5.92	0.00323
GO:0016247	channel regulator activity	43	0	0.52	0.00463
GO:0097108	hedgehog family protein binding	4	0	0.05	0.00473
GO:0005119	smoothened binding	4	0	0.05	0.00473
GO:0005310	dicarboxylic acid transmembrane transporter activity	28	3	0.34	0.0048
GO:0042162	telomeric DNA binding	7	0	0.08	0.00481
GO:0047750	cholestenol delta-isomerase activity	3	0	0.04	0.00492
GO:0030971	receptor tyrosine kinase binding	8	0	0.1	0.005
GO:0004634	phosphopyruvate hydratase activity	9	0	0.11	0.00537
GO:0000149	SNARE binding	36	0	0.44	0.00538
GO:0005525	GTP binding	893	5	10.83	0.00548
GO:0005545	1-phosphatidylinositol binding	23	0	0.28	0.00561
GO:0003690	double-stranded DNA binding	251	8	3.05	0.00581
GO:0016859	cis-trans isomerase activity	53	0	0.64	0.00601
GO:0004373	glycogen (starch) synthase activity	5	0	0.06	0.00658
GO:0043121	neurotrophin binding	38	3	0.46	0.00685
GO:0003910	DNA ligase (ATP) activity	7	0	0.08	0.00698
GO:0004590	orotidine-5'-phosphate decarboxylase activity	3	0	0.04	0.00707
GO:0004588	orotate phosphoribosyltransferase activity	3	0	0.04	0.00707
GO:0030306	ADP-ribosylation factor binding	12	1	0.15	0.00714
GO:0019902	phosphatase binding	147	2	1.78	0.0073
GO:0043236	laminin binding	17	0	0.21	0.00747
GO:0050681	androgen receptor binding	55	0	0.67	0.00765
GO:0004064	arylesterase activity	3	0	0.04	0.00775
GO:0004430	1-phosphatidylinositol 4-kinase activity	21	0	0.25	0.00797
GO:0060072	large conductance calcium-activated potassium channel activity	9	0	0.11	0.00839
GO:0005487	nucleocytoplasmic transporter activity	7	0	0.08	0.00869
GO:0008536	Ran GTPase binding	55	1	0.67	0.0091
GO:0004075	biotin carboxylase activity	17	0	0.21	0.00913
GO:0071568	UFM1 transferase activity	3	0	0.04	0.00945
GO:0051428	peptide hormone receptor binding	6	0	0.07	0.00956
GO:0005375	copper ion transmembrane transporter activity	5	0	0.06	0.00958
GO:0008526	phosphatidylinositol transporter activity	12	0	0.15	0.0096
GO:0005030	neurotrophin receptor activity	40	3	0.49	0.00986
GO:0016997	alpha-sialidase activity	15	0	0.18	0.01008
GO:0004308	exo-alpha-sialidase activity	15	0	0.18	0.01008
GO:0004707	MAP kinase activity	56	2	0.68	0.01029
GO:0003723	RNA binding	1273	14	15.45	0.01057
GO:0004999	vasoactive intestinal polypeptide receptor activity	11	0	0.13	0.01073
GO:0034647	histone demethylase activity (H3-trimethyl-K4 specific)	10	1	0.12	0.01099
GO:0034648	histone demethylase activity (H3-dimethyl-K4 specific)	10	1	0.12	0.01099
GO:0002162	dystroglycan binding	16	0	0.19	0.01118
GO:0003917	DNA topoisomerase type I activity	6	0	0.07	0.01164
GO:0004375	glycine dehydrogenase (decarboxylating) activity	4	3	0.05	0.01174
GO:0016642	oxidoreductase activity, acting on the CH-NH2 group of donors, disulfide as acceptor	4	3	0.05	0.01174
GO:0016746	transferase activity, transferring acyl groups	313	1	3.8	0.0121
GO:0070738	tubulin-glycine ligase activity	5	0	0.06	0.01211
GO:0016620	oxidoreductase activity, acting on the aldehyde or oxo group of donors, NAD or NADP as acceptor	37	0	0.45	0.01268
GO:0000978	RNA polymerase II core promoter proximal region sequence-specific DNA binding	15	1	0.18	0.01272
GO:0030295	protein kinase activator activity	38	0	0.46	0.01338
GO:0070003	threonine-type peptidase activity	40	0	0.49	0.01391
GO:0004298	threonine-type endopeptidase activity	40	0	0.49	0.01391
GO:0032183	SUMO binding	14	0	0.17	0.01482
GO:0032182	ubiquitin-like protein binding	129	0	1.57	0.01486
GO:0003796	lysozyme activity	7	0	0.08	0.01519
GO:0008476	protein-tyrosine sulfotransferase activity	6	0	0.07	0.01679
GO:0003684	damaged DNA binding	43	0	0.52	0.0168
GO:0019905	syntaxin binding	29	0	0.35	0.01725
GO:0035184	histone threonine kinase activity	50	0	0.61	0.01734
GO:0004605	phosphatidate cytidylyltransferase activity	4	0	0.05	0.01762
GO:0008443	phosphofructokinase activity	37	3	0.45	0.01766
GO:0050694	galactose 3-O-sulfotransferase activity	5	0	0.06	0.01791
GO:0001733	galactosylceramide sulfotransferase activity	5	0	0.06	0.01791
GO:0003979	UDP-glucose 6-dehydrogenase activity	4	0	0.05	0.01816
GO:0016798	hydrolase activity, acting on glycosyl bonds	177	0	2.15	0.01892
GO:0004825	methionine-tRNA ligase activity	5	0	0.06	0.01907
GO:1901505	carbohydrate derivative transporter activity	62	1	0.75	0.01935
GO:0004686	elongation factor-2 kinase activity	2	2	0.02	0.0194
GO:0031625	ubiquitin protein ligase binding	120	2	1.46	0.01975
GO:0044389	ubiquitin-like protein ligase binding	120	2	1.46	0.01975
GO:0004332	fructose-bisphosphate aldolase activity	10	0	0.12	0.02001
GO:0004949	cannabinoid receptor activity	4	0	0.05	0.02026
GO:0010485	H4 histone acetyltransferase activity	13	0	0.16	0.02031
GO:0005047	signal recognition particle binding	4	0	0.05	0.0204
GO:0003727	single-stranded RNA binding	132	2	1.6	0.02051
GO:0051019	mitogen-activated protein kinase binding	4	0	0.05	0.02073
GO:0031704	apelin receptor binding	2	0	0.02	0.02152
GO:0070538	oleic acid binding	4	0	0.05	0.02218
GO:0033814	propanoyl-CoA C-acyltransferase activity	4	0	0.05	0.02218
GO:0036042	long-chain fatty acyl-CoA binding	4	0	0.05	0.02218
GO:0004553	hydrolase activity, hydrolyzing O-glycosyl compounds	153	0	1.86	0.02229
GO:0015078	hydrogen ion transmembrane transporter activity	153	0	1.86	0.02231
GO:0005110	frizzled-2 binding	4	0	0.05	0.02254
GO:0008190	eukaryotic initiation factor 4E binding	8	3	0.1	0.0226
GO:0043395	heparan sulfate proteoglycan binding	28	0	0.34	0.02263
GO:0004065	arylsulfatase activity	8	0	0.1	0.02299
GO:0016802	trialkylsulfonium hydrolase activity	8	0	0.1	0.02319
GO:0004013	adenosylhomocysteinase activity	8	0	0.1	0.02319
GO:0016530	metallochaperone activity	4	0	0.05	0.02376
GO:0035403	histone kinase activity (H3-T6 specific)	48	0	0.58	0.02392
GO:0019531	oxalate transmembrane transporter activity	2	1	0.02	0.02397
GO:0051119	sugar transmembrane transporter activity	30	2	0.36	0.02454
GO:0005128	erythropoietin receptor binding	2	1	0.02	0.02458
GO:0044822	RNA binding	252	0	3.06	0.02458
GO:0003729	mRNA binding	252	0	3.06	0.02458
GO:0016832	aldehyde-lyase activity	12	0	0.15	0.0249
GO:0070566	adenylyltransferase activity	27	0	0.33	0.02503
GO:0017166	vinculin binding	5	0	0.06	0.02572
GO:0051435	BH4 domain binding	5	0	0.06	0.02572
GO:0051400	BH domain binding	5	0	0.06	0.02572
GO:0003707	steroid hormone receptor activity	186	6	2.26	0.0263
GO:0008174	mRNA methyltransferase activity	8	0	0.1	0.02662
GO:0051139	metal ion:proton antiporter activity	3	0	0.04	0.02837
GO:0042826	histone deacetylase binding	37	0	0.45	0.02859
GO:0004826	phenylalanine-tRNA ligase activity	8	0	0.1	0.02859
GO:0042731	PH domain binding	34	0	0.41	0.02863
GO:0030395	lactose binding	11	0	0.13	0.02923
GO:0048030	disaccharide binding	11	0	0.13	0.02923
GO:0019003	GDP binding	127	0	1.54	0.03014
GO:0015295	solute:proton symporter activity	9	0	0.11	0.03043
GO:0005351	sugar:proton symporter activity	9	0	0.11	0.03043
GO:0005402	cation:sugar symporter activity	9	0	0.11	0.03043
GO:0097110	scaffold protein binding	5	0	0.06	0.0305
GO:0004615	phosphomannomutase activity	5	3	0.06	0.03091
GO:0015145	monosaccharide transmembrane transporter activity	21	2	0.25	0.03171
GO:0015149	hexose transmembrane transporter activity	21	2	0.25	0.03171
GO:0017081	chloride channel regulator activity	10	0	0.12	0.03226
GO:0004143	diacylglycerol kinase activity	25	0	0.3	0.03248
GO:0008289	lipid binding	1241	20	15.06	0.0329
GO:0001664	G-protein coupled receptor binding	169	0	2.05	0.03346
GO:0008281	sulfonylurea receptor activity	9	4	0.11	0.03352
GO:0005085	guanyl-nucleotide exchange factor activity	374	5	4.54	0.03414
GO:0008384	IkappaB kinase activity	3	0	0.04	0.03433
GO:0042169	SH2 domain binding	89	5	1.08	0.03547
GO:0005338	nucleotide-sugar transmembrane transporter activity	7	0	0.08	0.0356
GO:0036140	peptidyl-asparagine 3-dioxygenase activity	3	1	0.04	0.03605
GO:0036139	peptidyl-histidine dioxygenase activity	3	1	0.04	0.03605
GO:0017040	ceramidase activity	10	2	0.12	0.03634
GO:0000977	RNA polymerase II regulatory region sequence-specific DNA binding	96	1	1.16	0.03646
GO:0001012	RNA polymerase II regulatory region DNA binding	96	1	1.16	0.03646
GO:0046912	transferase activity, transferring acyl groups, acyl groups converted into alkyl on transfer	10	0	0.12	0.03665
GO:0005537	mannose binding	10	0	0.12	0.03721
GO:0016811	hydrolase activity, acting on carbon-nitrogen (but not peptide) bonds, in linear amides	88	7	1.07	0.03724
GO:0052654	L-leucine transaminase activity	2	0	0.02	0.03809
GO:0052655	L-valine transaminase activity	2	0	0.02	0.03809
GO:0052656	L-isoleucine transaminase activity	2	0	0.02	0.03809
GO:0004084	branched-chain-amino-acid transaminase activity	2	0	0.02	0.03809
GO:0008252	nucleotidase activity	15	0	0.18	0.0381
GO:0008253	5'-nucleotidase activity	15	0	0.18	0.0381
GO:0016212	kynurenine-oxoglutarate transaminase activity	4	0	0.05	0.03821
GO:0036137	kynurenine aminotransferase activity	4	0	0.05	0.03821
GO:0045125	bioactive lipid receptor activity	26	2	0.32	0.03866
GO:0008449	N-acetylglucosamine-6-sulfatase activity	17	0	0.21	0.03881
GO:0008187	poly-pyrimidine tract binding	46	0	0.56	0.03905
GO:0031014	troponin T binding	20	0	0.24	0.03952
GO:0003755	peptidyl-prolyl cis-trans isomerase activity	39	0	0.47	0.04
GO:0045294	alpha-catenin binding	19	0	0.23	0.04003
GO:0019209	kinase activator activity	42	0	0.51	0.04017
GO:0016408	C-acyltransferase activity	12	0	0.15	0.04022
GO:0004464	leukotriene-C4 synthase activity	2	0	0.02	0.04037
GO:0016709	oxidoreductase activity, acting on paired donors, with incorporation or reduction of molecular oxygen, NAD(P)H as one donor, and incorporation of one atom of oxygen	38	0	0.46	0.04039
GO:0004991	parathyroid hormone receptor activity	3	0	0.04	0.04055
GO:0008198	ferrous iron binding	4	0	0.05	0.04089
GO:0004630	phospholipase D activity	8	3	0.1	0.0413
GO:0043130	ubiquitin binding	119	0	1.44	0.04134
GO:0004568	chitinase activity	4	0	0.05	0.0415
GO:0070492	oligosaccharide binding	27	3	0.33	0.0418
GO:0038036	sphingosine-1-phosphate receptor activity	11	2	0.13	0.04198
GO:0015301	anion:anion antiporter activity	29	4	0.35	0.04237
GO:0016877	ligase activity, forming carbon-sulfur bonds	26	0	0.32	0.04287
GO:0016712	oxidoreductase activity, acting on paired donors, with incorporation or reduction of molecular oxygen, reduced flavin or flavoprotein as one donor, and incorporation of one atom of oxygen	41	0	0.5	0.04295
GO:0004713	protein tyrosine kinase activity	645	15	7.83	0.04352
GO:0008892	guanine deaminase activity	2	0	0.02	0.04361
GO:0004609	phosphatidylserine decarboxylase activity	2	0	0.02	0.04457
GO:0016428	tRNA (cytosine-5-)-methyltransferase activity	4	0	0.05	0.04518
GO:0047044	androstan-3-alpha,17-beta-diol dehydrogenase activity	2	0	0.02	0.0453
GO:0004359	glutaminase activity	8	1	0.1	0.04533
GO:0071855	neuropeptide receptor binding	11	0	0.13	0.04598
GO:0047598	7-dehydrocholesterol reductase activity	3	0	0.04	0.04606
GO:0070733	protein adenylyltransferase activity	2	0	0.02	0.04646
GO:0008495	protoheme IX farnesyltransferase activity	2	0	0.02	0.04666
GO:0042288	MHC class I protein binding	7	0	0.08	0.04697
GO:0008442	3-hydroxyisobutyrate dehydrogenase activity	4	0	0.05	0.04717
GO:0031435	mitogen-activated protein kinase kinase kinase binding	50	0	0.61	0.04745
GO:0050815	phosphoserine residue binding	3	0	0.04	0.04764
GO:0008963	phospho-N-acetylmuramoyl-pentapeptide-transferase activity	2	0	0.02	0.04777
GO:0001614	purinergic nucleotide receptor activity	53	1	0.64	0.04807
GO:0016502	nucleotide receptor activity	53	1	0.64	0.04807
GO:0016289	CoA hydrolase activity	2	0	0.02	0.04821
GO:0050152	omega-amidase activity	3	0	0.04	0.04881
GO:0047315	kynurenine-glyoxylate transaminase activity	2	0	0.02	0.04909
GO:0016427	tRNA (cytosine) methyltransferase activity	8	0	0.1	0.04925
GO:0000982	transcription factor activity, RNA polymerase II core promoter proximal region sequence-specific binding	116	5	1.41	0.04933
GO:0001227	transcriptional repressor activity, RNA polymerase II transcription regulatory region sequence-specific binding	23	0	0.28	0.05002
GO:0001078	transcriptional repressor activity, RNA polymerase II core promoter proximal region sequence-specific binding	23	0	0.28	0.05002
GO:0004482	mRNA (guanine-N7-)-methyltransferase activity	3	0	0.04	0.05026
GO:0047623	adenosine-phosphate deaminase activity	7	0	0.08	0.05103
GO:0003876	AMP deaminase activity	7	0	0.08	0.05103
GO:0016831	carboxy-lyase activity	50	2	0.61	0.05117
GO:0001948	protein binding	58	0	0.7	0.05207
GO:0048406	nerve growth factor binding	11	0	0.13	0.05252
GO:0008568	microtubule-severing ATPase activity	7	0	0.08	0.05263
GO:1901476	carbohydrate transporter activity	45	2	0.55	0.05277
GO:0015144	carbohydrate transmembrane transporter activity	45	2	0.55	0.05277
GO:0004652	polynucleotide adenylyltransferase activity	15	0	0.18	0.05277
GO:0035374	chondroitin sulfate binding	8	0	0.1	0.05278
GO:0033691	sialic acid binding	8	0	0.1	0.05278
GO:0030296	protein tyrosine kinase activator activity	8	0	0.1	0.05278
GO:0030297	transmembrane receptor protein tyrosine kinase activator activity	8	0	0.1	0.05278
GO:0004331	fructose-2,6-bisphosphate 2-phosphatase activity	23	2	0.28	0.05349
GO:0043995	histone acetyltransferase activity (H4-K5 specific)	6	0	0.07	0.05449
GO:0043996	histone acetyltransferase activity (H4-K8 specific)	6	0	0.07	0.05449
GO:0046972	histone acetyltransferase activity (H4-K16 specific)	6	0	0.07	0.05449
GO:0005355	glucose transmembrane transporter activity	19	2	0.23	0.05461
GO:0004478	methionine adenosyltransferase activity	6	0	0.07	0.05517
GO:0017153	sodium:dicarboxylate symporter activity	23	2	0.28	0.05551
GO:0004345	glucose-6-phosphate dehydrogenase activity	2	0	0.02	0.05575
GO:0016701	oxidoreductase activity, acting on single donors with incorporation of molecular oxygen	105	6	1.27	0.05577
GO:0005086	ARF guanyl-nucleotide exchange factor activity	29	0	0.35	0.05606
GO:0003714	transcription corepressor activity	137	2	1.66	0.05622
GO:0033764	steroid dehydrogenase activity, acting on the CH-OH group of donors, NAD or NADP as acceptor	28	0	0.34	0.05636
GO:0004939	beta-adrenergic receptor activity	11	0	0.13	0.05639
GO:0000987	core promoter proximal region sequence-specific DNA binding	52	1	0.63	0.05674
GO:0001159	core promoter proximal region DNA binding	52	1	0.63	0.05674
GO:0016493	C-C chemokine receptor activity	4	0	0.05	0.05691
GO:0010181	FMN binding	26	0	0.32	0.05773
GO:0008118	N-acetyllactosaminide alpha-2,3-sialyltransferase activity	6	1	0.07	0.05805
GO:0070410	co-SMAD binding	16	0	0.19	0.05843
GO:0042813	Wnt-activated receptor activity	45	0	0.55	0.05888
GO:0008135	translation factor activity, RNA binding	220	7	2.67	0.05938
GO:0005184	neuropeptide hormone activity	9	0	0.11	0.05972
GO:0035381	ATP-gated ion channel activity	10	1	0.12	0.06049
GO:0004931	extracellular ATP-gated cation channel activity	10	1	0.12	0.06049
GO:0000979	RNA polymerase II core promoter sequence-specific DNA binding	40	0	0.49	0.06091
GO:0036002	pre-mRNA binding	6	0	0.07	0.06199
GO:0004947	bradykinin receptor activity	4	0	0.05	0.06203
GO:0004348	glucosylceramidase activity	4	0	0.05	0.06241
GO:0035605	peptidyl-cysteine S-nitrosylase activity	3	0	0.04	0.06277
GO:0004365	glyceraldehyde-3-phosphate dehydrogenase (NAD+) (phosphorylating) activity	3	0	0.04	0.06277
GO:0003730	mRNA 3'-UTR binding	99	0	1.2	0.06355
GO:0070095	fructose-6-phosphate binding	2	1	0.02	0.06382
GO:0070061	fructose binding	2	1	0.02	0.06382
GO:0051429	corticotropin-releasing hormone receptor binding	2	0	0.02	0.06415
GO:0051431	corticotropin-releasing hormone receptor 2 binding	2	0	0.02	0.06415
GO:0015932	nucleobase-containing compound transmembrane transporter activity	56	1	0.68	0.06422
GO:0019207	kinase regulator activity	111	0	1.35	0.06425
GO:0017188	aspartate N-acetyltransferase activity	2	0	0.02	0.06427
GO:0019213	deacetylase activity	37	4	0.45	0.06461
GO:0003878	ATP citrate synthase activity	6	0	0.07	0.06521
GO:0005523	tropomyosin binding	15	0	0.18	0.06549
GO:0043495	protein anchor	43	0	0.52	0.06577
GO:0003726	double-stranded RNA adenosine deaminase activity	4	0	0.05	0.0659
GO:0016878	acid-thiol ligase activity	21	0	0.25	0.06592
GO:0070567	cytidylyltransferase activity	10	0	0.12	0.06622
GO:0016918	retinal binding	9	0	0.11	0.06629
GO:0043394	proteoglycan binding	31	0	0.38	0.06798
GO:0016778	diphosphotransferase activity	7	0	0.08	0.06806
GO:0005094	Rho GDP-dissociation inhibitor activity	5	0	0.06	0.06813
GO:0004819	glutamine-tRNA ligase activity	2	0	0.02	0.06822
GO:0008747	N-acetylneuraminate lyase activity	2	0	0.02	0.06852
GO:0019206	nucleoside kinase activity	21	0	0.25	0.06858
GO:0004127	cytidylate kinase activity	4	0	0.05	0.06894
GO:0005159	insulin-like growth factor receptor binding	40	2	0.49	0.06985
GO:0015172	acidic amino acid transmembrane transporter activity	3	0	0.04	0.06998
GO:0005313	L-glutamate transmembrane transporter activity	3	0	0.04	0.06998
GO:0070735	protein-glycine ligase activity	7	0	0.08	0.07006
GO:0004222	metalloendopeptidase activity	172	0	2.09	0.07038
GO:0004017	adenylate kinase activity	7	0	0.08	0.0704
GO:0008656	cysteine-type endopeptidase activator activity involved in apoptotic process	4	0	0.05	0.07071
GO:0016505	peptidase activator activity involved in apoptotic process	4	0	0.05	0.07071
GO:0004129	cytochrome-c oxidase activity	25	0	0.3	0.07196
GO:0015002	heme-copper terminal oxidase activity	25	0	0.3	0.07196
GO:0016675	oxidoreductase activity, acting on a heme group of donors	25	0	0.3	0.07196
GO:0016676	oxidoreductase activity, acting on a heme group of donors, oxygen as acceptor	25	0	0.3	0.07196
GO:0003873	6-phosphofructo-2-kinase activity	21	2	0.25	0.07209
GO:0015922	aspartate oxidase activity	3	0	0.04	0.07269
GO:0008445	D-aspartate oxidase activity	3	0	0.04	0.07269
GO:0001106	RNA polymerase II transcription corepressor activity	26	0	0.32	0.07278
GO:0017089	glycolipid transporter activity	6	0	0.07	0.0731
GO:0003682	chromatin binding	634	10	7.69	0.07326
GO:0005344	oxygen transporter activity	32	0	0.39	0.07339
GO:0003834	beta-carotene 15,15'-monooxygenase activity	13	0	0.16	0.07343
GO:0004467	long-chain fatty acid-CoA ligase activity	4	0	0.05	0.07366
GO:0004411	homogentisate 1,2-dioxygenase activity	2	0	0.02	0.07391
GO:0030942	endoplasmic reticulum signal peptide binding	3	0	0.04	0.07433
GO:0030170	pyridoxal phosphate binding	86	3	1.04	0.07547
GO:0008240	tripeptidyl-peptidase activity	3	0	0.04	0.0755
GO:0016747	transferase activity, transferring acyl groups other than amino-acyl groups	203	0	2.46	0.07562
GO:0070325	lipoprotein particle receptor binding	5	0	0.06	0.07612
GO:0050750	low-density lipoprotein particle receptor binding	5	0	0.06	0.07612
GO:0005088	Ras guanyl-nucleotide exchange factor activity	199	4	2.41	0.07711
GO:0017080	sodium channel regulator activity	19	0	0.23	0.07715
GO:0003743	translation initiation factor activity	153	5	1.86	0.07774
GO:0016702	oxidoreductase activity, acting on single donors with incorporation of molecular oxygen, incorporation of two atoms of oxygen	103	6	1.25	0.0779
GO:0001047	core promoter binding	49	0	0.59	0.07809
GO:0004559	alpha-mannosidase activity	33	0	0.4	0.07887
GO:0015018	galactosylgalactosylxylosylprotein 3-beta-glucuronosyltransferase activity	5	0	0.06	0.07961
GO:0004046	aminoacylase activity	4	0	0.05	0.08009
GO:0003700	transcription factor activity, sequence-specific DNA binding	1809	37	21.95	0.08017
GO:0015485	cholesterol binding	15	0	0.18	0.08024
GO:0070273	phosphatidylinositol-4-phosphate binding	2	0	0.02	0.08062
GO:0005527	macrolide binding	18	0	0.22	0.08065
GO:0005528	FK506 binding	18	0	0.22	0.08065
GO:0004697	protein kinase C activity	64	0	0.78	0.081
GO:0016801	hydrolase activity, acting on ether bonds	17	0	0.21	0.0811
GO:0008093	cytoskeletal adaptor activity	22	0	0.27	0.08126
GO:0004499	N,N-dimethylaniline monooxygenase activity	8	0	0.1	0.08134
GO:0001071	nucleic acid binding transcription factor activity	1811	37	21.97	0.08152
GO:0004602	glutathione peroxidase activity	8	0	0.1	0.08156
GO:0016706	oxidoreductase activity, acting on paired donors, with incorporation or reduction of molecular oxygen, 2-oxoglutarate as one donor, and incorporation of one atom each of oxygen into both donors	88	8	1.07	0.0816
GO:0019776	Atg8 ligase activity	2	0	0.02	0.08177
GO:0019777	Atg12 transferase activity	2	0	0.02	0.08177
GO:0004003	ATP-dependent DNA helicase activity	32	0	0.39	0.08183
GO:0030545	receptor regulator activity	68	0	0.83	0.08206
GO:0004824	lysine-tRNA ligase activity	3	0	0.04	0.08228
GO:0051087	chaperone binding	15	0	0.18	0.08324
GO:0000247	C-8 sterol isomerase activity	2	0	0.02	0.08341
GO:0008757	S-adenosylmethionine-dependent methyltransferase activity	178	0	2.16	0.08358
GO:0004775	succinate-CoA ligase (ADP-forming) activity	8	0	0.1	0.08379
GO:0016787	hydrolase activity	5395	59	65.46	0.08476
GO:0015379	potassium:chloride symporter activity	11	0	0.13	0.08529
GO:0004849	uridine kinase activity	13	0	0.16	0.08554
GO:0003883	CTP synthase activity	5	0	0.06	0.08565
GO:0005109	frizzled binding	64	0	0.78	0.08577
GO:0004616	phosphogluconate dehydrogenase (decarboxylating) activity	6	0	0.07	0.08691
GO:0070063	RNA polymerase binding	18	0	0.22	0.08702
GO:0000993	RNA polymerase II core binding	18	0	0.22	0.08702
GO:0043175	RNA polymerase core enzyme binding	18	0	0.22	0.08702
GO:0001098	basal transcription machinery binding	18	0	0.22	0.08702
GO:0001099	basal RNA polymerase II transcription machinery binding	18	0	0.22	0.08702
GO:0030621	U4 snRNA binding	2	0	0.02	0.08883
GO:0043008	ATP-dependent protein binding	2	0	0.02	0.08883
GO:0005185	neurohypophyseal hormone activity	3	0	0.04	0.08904
GO:0030337	DNA polymerase processivity factor activity	3	0	0.04	0.08933
GO:0045295	gamma-catenin binding	32	0	0.39	0.08969
GO:0008092	cytoskeletal protein binding	1840	14	22.32	0.0897
GO:0045296	cadherin binding	38	0	0.46	0.08981
GO:0005251	delayed rectifier potassium channel activity	75	0	0.91	0.09011
GO:0004846	urate oxidase activity	2	0	0.02	0.09023
GO:0016661	oxidoreductase activity, acting on other nitrogenous compounds as donors	2	0	0.02	0.09023
GO:0016663	oxidoreductase activity, acting on other nitrogenous compounds as donors, oxygen as acceptor	2	0	0.02	0.09023
GO:0046914	transition metal ion binding	2550	36	30.94	0.09081
GO:0003676	nucleic acid binding	5527	73	67.06	0.09195
GO:0004743	pyruvate kinase activity	8	0	0.1	0.09261
GO:0030955	potassium ion binding	8	0	0.1	0.09261
GO:0046921	alpha-(1->6)-fucosyltransferase activity	8	0	0.1	0.09315
GO:0008424	glycoprotein 6-alpha-L-fucosyltransferase activity	8	0	0.1	0.09315
GO:0004994	somatostatin receptor activity	13	0	0.16	0.09323
GO:0005026	transforming growth factor beta receptor activity, type II	3	0	0.04	0.0936
GO:0016651	oxidoreductase activity, acting on NAD(P)H	68	0	0.83	0.09365
GO:0008607	phosphorylase kinase regulator activity	7	0	0.08	0.09405
GO:0008266	poly(U) RNA binding	32	0	0.39	0.09407
GO:0005200	structural constituent of cytoskeleton	105	0	1.27	0.0944
GO:0016830	carbon-carbon lyase activity	78	2	0.95	0.09469
GO:0043548	phosphatidylinositol 3-kinase binding	30	5	0.36	0.09545
GO:0060590	ATPase regulator activity	19	0	0.23	0.09651
GO:0030374	ligand-dependent nuclear receptor transcription coactivator activity	74	0	0.9	0.09655
GO:0005543	phospholipid binding	925	20	11.22	0.09658
GO:0004812	aminoacyl-tRNA ligase activity	84	0	1.02	0.097
GO:0017147	Wnt-protein binding	97	0	1.18	0.09744
GO:0032794	GTPase activating protein binding	2	0	0.02	0.09796
GO:0019903	protein phosphatase binding	96	0	1.16	0.09849
GO:0048403	brain-derived neurotrophic factor binding	10	0	0.12	0.09881
GO:0010465	nerve growth factor receptor activity	10	0	0.12	0.09881
GO:0060175	brain-derived neurotrophic factor-activated receptor activity	10	0	0.12	0.09881
GO:0019887	protein kinase regulator activity	97	0	1.18	0.09924
GO:0004940	beta1-adrenergic receptor activity	2	0	0.02	0.10011
GO:0004526	ribonuclease P activity	2	0	0.02	0.10025
GO:0016875	ligase activity, forming carbon-oxygen bonds	86	0	1.04	0.10029
GO:0016876	ligase activity, forming aminoacyl-tRNA and related compounds	86	0	1.04	0.10029
GO:0048029	monosaccharide binding	81	5	0.98	0.10144
GO:0035276	ethanol binding	2	0	0.02	0.10161
GO:0004699	calcium-independent protein kinase C activity	2	0	0.02	0.10161
GO:0008083	growth factor activity	171	5	2.07	0.10202
GO:0052832	inositol monophosphate 3-phosphatase activity	3	0	0.04	0.10218
GO:0052833	inositol monophosphate 4-phosphatase activity	3	0	0.04	0.10218
GO:0003872	6-phosphofructokinase activity	16	1	0.19	0.10225
GO:0008525	phosphatidylcholine transporter activity	4	0	0.05	0.10227
GO:0033558	protein deacetylase activity	33	4	0.4	0.10236
GO:0000403	Y-form DNA binding	2	0	0.02	0.10247
GO:0000404	heteroduplex DNA loop binding	2	0	0.02	0.10247
GO:0000406	double-strand/single-strand DNA junction binding	2	0	0.02	0.10247
GO:0030548	acetylcholine receptor regulator activity	24	0	0.29	0.10319
GO:0016833	oxo-acid-lyase activity	4	0	0.05	0.10323
GO:0008094	DNA-dependent ATPase activity	60	0	0.73	0.1035
GO:0000049	tRNA binding	31	0	0.38	0.10362
GO:0004982	N-formyl peptide receptor activity	9	0	0.11	0.10364
GO:0032404	mismatch repair complex binding	8	0	0.1	0.10438
GO:0016903	oxidoreductase activity, acting on the aldehyde or oxo group of donors	53	0	0.64	0.10449
GO:0004820	glycine-tRNA ligase activity	4	0	0.05	0.1048
GO:0004053	arginase activity	2	0	0.02	0.10518
GO:0045499	chemorepellent activity	50	0	0.61	0.10538
GO:0008188	neuropeptide receptor activity	62	0	0.75	0.10585
GO:0004057	arginyltransferase activity	2	0	0.02	0.10607
GO:0032451	demethylase activity	64	3	0.78	0.10635
GO:0008670	2,4-dienoyl-CoA reductase (NADPH) activity	3	0	0.04	0.10841
GO:0016810	hydrolase activity, acting on carbon-nitrogen (but not peptide) bonds	164	7	1.99	0.10849
GO:0004497	monooxygenase activity	230	3	2.79	0.10898
GO:0005089	Rho guanyl-nucleotide exchange factor activity	179	3	2.17	0.10947
GO:0001888	glucuronyl-galactosyl-proteoglycan 4-alpha-N-acetylglucosaminyltransferase activity	3	0	0.04	0.11026
GO:0016206	catechol O-methyltransferase activity	4	0	0.05	0.11042
GO:0035586	purinergic receptor activity	63	1	0.76	0.11108
GO:0004726	non-membrane spanning protein tyrosine phosphatase activity	5	0	0.06	0.11115
GO:0005272	sodium channel activity	76	0	0.92	0.11136
GO:0003906	DNA-(apurinic or apyrimidinic site) lyase activity	7	0	0.08	0.1115
GO:0004565	beta-galactosidase activity	4	0	0.05	0.11167
GO:0008270	zinc ion binding	2158	24	26.18	0.11197
GO:0030546	receptor activator activity	56	0	0.68	0.11215
GO:0030729	acetoacetate-CoA ligase activity	4	0	0.05	0.11259
GO:0016765	transferase activity, transferring alkyl or aryl (other than methyl) groups	49	0	0.59	0.11312
GO:0043142	single-stranded DNA-dependent ATPase activity	3	0	0.04	0.11376
GO:0004407	histone deacetylase activity	32	4	0.39	0.11472
GO:0005018	platelet-derived growth factor alpha-receptor activity	3	0	0.04	0.11488
GO:0004683	calmodulin-dependent protein kinase activity	30	2	0.36	0.115
GO:0003725	double-stranded RNA binding	34	2	0.41	0.11503
GO:0004715	non-membrane spanning protein tyrosine kinase activity	88	1	1.07	0.11569
GO:0019825	oxygen binding	30	0	0.36	0.11593
GO:0033677	DNA/RNA helicase activity	3	0	0.04	0.11617
GO:0015924	mannosyl-oligosaccharide mannosidase activity	22	0	0.27	0.1163
GO:0004571	mannosyl-oligosaccharide 1,2-alpha-mannosidase activity	22	0	0.27	0.1163
GO:0005178	integrin binding	18	0	0.22	0.11632
GO:0017095	heparan sulfate 6-O-sulfotransferase activity	7	0	0.08	0.11753
GO:0019205	nucleobase-containing compound kinase activity	53	0	0.64	0.11754
GO:0016791	phosphatase activity	630	15	7.64	0.11834
GO:0004104	cholinesterase activity	10	0	0.12	0.11863
GO:0042809	vitamin D receptor binding	3	0	0.04	0.11883
GO:0008603	cAMP-dependent protein kinase regulator activity	19	0	0.23	0.11896
GO:0016829	lyase activity	279	6	3.39	0.11942
GO:0004792	thiosulfate sulfurtransferase activity	3	0	0.04	0.11984
GO:0001046	core promoter sequence-specific DNA binding	44	0	0.53	0.12008
GO:0004702	signal transducer, downstream of receptor, with serine/threonine kinase activity	200	3	2.43	0.12025
GO:0071949	FAD binding	8	0	0.1	0.12101
GO:0015355	secondary active monocarboxylate transmembrane transporter activity	23	1	0.28	0.12167
GO:0005520	insulin-like growth factor binding	115	4	1.4	0.12225
GO:0071535	RING-like zinc finger domain binding	5	0	0.06	0.12246
GO:0043398	HLH domain binding	5	0	0.06	0.12246
GO:0019841	retinol binding	10	0	0.12	0.1225
GO:0031683	G-protein beta/gamma-subunit complex binding	49	0	0.59	0.12251
GO:0031716	calcitonin receptor binding	2	0	0.02	0.12384
GO:0047429	nucleoside-triphosphate diphosphatase activity	3	0	0.04	0.12475
GO:0043539	protein serine/threonine kinase activator activity	18	0	0.22	0.12513
GO:0097016	L27 domain binding	2	0	0.02	0.12537
GO:0019955	cytokine binding	59	0	0.72	0.12584
GO:0004133	glycogen debranching enzyme activity	5	0	0.06	0.12606
GO:0004134	4-alpha-glucanotransferase activity	5	0	0.06	0.12606
GO:0004135	amylo-alpha-1,6-glucosidase activity	5	0	0.06	0.12606
GO:0090599	alpha-glucosidase activity	5	0	0.06	0.12606
GO:0016422	mRNA (2'-O-methyladenosine-N6-)-methyltransferase activity	4	0	0.05	0.12653
GO:0004823	leucine-tRNA ligase activity	8	0	0.1	0.12661
GO:0032129	histone deacetylase activity (H3-K9 specific)	17	1	0.21	0.1269
GO:0031078	histone deacetylase activity (H3-K14 specific)	17	1	0.21	0.1269
GO:0004030	aldehyde dehydrogenase [NAD(P)+] activity	2	0	0.02	0.1273
GO:0031418	L-ascorbic acid binding	40	4	0.49	0.1277
GO:0005003	ephrin receptor activity	138	1	1.67	0.12898
GO:0019239	deaminase activity	40	0	0.49	0.12899
GO:0010859	calcium-dependent cysteine-type endopeptidase inhibitor activity	3	1	0.04	0.1293
GO:0032452	histone demethylase activity	62	3	0.75	0.12998
GO:0005057	signal transducer activity, downstream of receptor	302	3	3.66	0.13032
GO:0050251	retinol isomerase activity	12	0	0.15	0.13048
GO:0001608	G-protein coupled nucleotide receptor activity	43	0	0.52	0.13073
GO:0045028	G-protein coupled purinergic nucleotide receptor activity	43	0	0.52	0.13073
GO:0031545	peptidyl-proline 4-dioxygenase activity	11	2	0.13	0.13094
GO:0004418	hydroxymethylbilane synthase activity	2	0	0.02	0.13097
GO:0008115	sarcosine oxidase activity	2	0	0.02	0.13112
GO:0016647	oxidoreductase activity, acting on the CH-NH group of donors, oxygen as acceptor	2	0	0.02	0.13112
GO:0070717	poly-purine tract binding	65	2	0.79	0.13128
GO:0008853	exodeoxyribonuclease III activity	2	0	0.02	0.13162
GO:0016783	sulfurtransferase activity	8	0	0.1	0.13195
GO:1901677	phosphate transmembrane transporter activity	31	2	0.38	0.13263
GO:0004047	aminomethyltransferase activity	7	0	0.08	0.13295
GO:0004757	sepiapterin reductase activity	5	0	0.06	0.1332
GO:0004463	leukotriene-A4 hydrolase activity	3	0	0.04	0.13326
GO:0019899	enzyme binding	1403	20	17.02	0.13458
GO:0004457	lactate dehydrogenase activity	6	0	0.07	0.13468
GO:0004459	L-lactate dehydrogenase activity	6	0	0.07	0.13468
GO:0003954	NADH dehydrogenase activity	27	0	0.33	0.13477
GO:0050136	NADH dehydrogenase (quinone) activity	27	0	0.33	0.13477
GO:0008137	NADH dehydrogenase (ubiquinone) activity	27	0	0.33	0.13477
GO:0016655	oxidoreductase activity, acting on NAD(P)H, quinone or similar compound as acceptor	27	0	0.33	0.13477
GO:0016885	ligase activity, forming carbon-carbon bonds	14	0	0.17	0.13478
GO:0004736	pyruvate carboxylase activity	3	0	0.04	0.13492
GO:0036442	hydrogen-exporting ATPase activity	40	0	0.49	0.13569
GO:0047150	betaine-homocysteine S-methyltransferase activity	3	0	0.04	0.13597
GO:0047134	protein-disulfide reductase activity	2	0	0.02	0.13615
GO:0031841	neuropeptide Y receptor binding	5	0	0.06	0.13628
GO:0031843	type 2 neuropeptide Y receptor binding	5	0	0.06	0.13628
GO:0050353	trimethyllysine dioxygenase activity	3	0	0.04	0.13647
GO:0016426	tRNA (adenine) methyltransferase activity	2	0	0.02	0.13661
GO:0016429	tRNA (adenine-N1-)-methyltransferase activity	2	0	0.02	0.13661
GO:0005248	voltage-gated sodium channel activity	48	0	0.58	0.1369
GO:0030292	protein tyrosine kinase inhibitor activity	3	0	0.04	0.13713
GO:0004659	prenyltransferase activity	20	0	0.24	0.13719
GO:0050811	GABA receptor binding	1	1	0.01	0.13729
GO:0030791	arsenite methyltransferase activity	2	0	0.02	0.13822
GO:0050254	rhodopsin kinase activity	11	0	0.13	0.13845
GO:2001065	mannan binding	6	0	0.07	0.13884
GO:0008186	RNA-dependent ATPase activity	28	2	0.34	0.13903
GO:0004004	ATP-dependent RNA helicase activity	28	2	0.34	0.13903
GO:0072590	N-acetyl-L-aspartate-L-glutamate ligase activity	1	1	0.01	0.14018
GO:0072591	citrate-L-glutamate ligase activity	1	1	0.01	0.14018
GO:0030957	Tat protein binding	12	0	0.15	0.14046
GO:0015252	hydrogen ion channel activity	1	1	0.01	0.14085
GO:0030171	voltage-gated proton channel activity	1	1	0.01	0.14085
GO:0047485	protein N-terminus binding	56	0	0.68	0.14134
GO:0003896	DNA primase activity	11	0	0.13	0.14149
GO:0030275	LRR domain binding	11	0	0.13	0.14204
GO:0016812	hydrolase activity, acting on carbon-nitrogen (but not peptide) bonds, in cyclic amides	16	0	0.19	0.14211
GO:0003999	adenine phosphoribosyltransferase activity	1	0	0.01	0.14325
GO:0046969	NAD-dependent histone deacetylase activity (H3-K9 specific)	16	1	0.19	0.14329
GO:0046970	NAD-dependent histone deacetylase activity (H4-K16 specific)	16	1	0.19	0.14329
GO:0032041	NAD-dependent histone deacetylase activity (H3-K14 specific)	16	1	0.19	0.14329
GO:0005010	insulin-like growth factor-activated receptor activity	57	4	0.69	0.14355
GO:0051213	dioxygenase activity	152	11	1.84	0.14363
GO:0015020	glucuronosyltransferase activity	19	0	0.23	0.14364
GO:0016933	extracellular-glycine-gated ion channel activity	56	0	0.68	0.14383
GO:0016934	extracellular-glycine-gated chloride channel activity	56	0	0.68	0.14383
GO:0005237	inhibitory extracellular ligand-gated ion channel activity	56	0	0.68	0.14383
GO:0030284	estrogen receptor activity	19	0	0.23	0.14418
GO:0004679	AMP-activated protein kinase activity	1	0	0.01	0.14462
GO:0097159	organic cyclic compound binding	10552	130	128.03	0.14465
GO:0001735	prenylcysteine oxidase activity	4	0	0.05	0.1448
GO:0005452	inorganic anion exchanger activity	23	3	0.28	0.14484
GO:0016454	C-palmitoyltransferase activity	7	0	0.08	0.14499
GO:0004758	serine C-palmitoyltransferase activity	7	0	0.08	0.14499
GO:0004371	glycerone kinase activity	1	0	0.01	0.14515
GO:0008430	selenium binding	23	0	0.28	0.1452
GO:0042287	MHC protein binding	10	0	0.12	0.14588
GO:0004383	guanylate cyclase activity	27	0	0.33	0.14591
GO:0004088	carbamoyl-phosphate synthase (glutamine-hydrolyzing) activity	5	0	0.06	0.14648
GO:0004749	ribose phosphate diphosphokinase activity	5	0	0.06	0.14669
GO:0050459	ethanolamine-phosphate phospho-lyase activity	1	0	0.01	0.14678
GO:0016838	carbon-oxygen lyase activity, acting on phosphates	1	0	0.01	0.14678
GO:0048156	tau protein binding	1	0	0.01	0.14682
GO:0033218	amide binding	119	4	1.44	0.14704
GO:0042277	peptide binding	119	4	1.44	0.14704
GO:0019200	carbohydrate kinase activity	51	3	0.62	0.14708
GO:0000988	transcription factor activity, protein binding	534	8	6.48	0.1472
GO:0031489	myosin V binding	1	0	0.01	0.14781
GO:0004774	succinate-CoA ligase activity	11	0	0.13	0.14787
GO:0001228	transcriptional activator activity, RNA polymerase II transcription regulatory region sequence-specific binding	65	2	0.79	0.14834
GO:0043168	anion binding	5548	83	67.31	0.14889
GO:0019144	ADP-sugar diphosphatase activity	1	0	0.01	0.14898
GO:0034056	estrogen response element binding	2	0	0.02	0.14915
GO:0038052	RNA polymerase II transcription factor activity, estrogen-activated sequence-specific DNA binding	2	0	0.02	0.14915
GO:0000980	RNA polymerase II distal enhancer sequence-specific DNA binding	12	0	0.15	0.1495
GO:0033746	histone demethylase activity (H3-R2 specific)	3	0	0.04	0.14956
GO:0033749	histone demethylase activity (H4-R3 specific)	3	0	0.04	0.14956
GO:0003677	DNA binding	3399	53	41.24	0.14958
GO:0032422	purine-rich negative regulatory element binding	1	0	0.01	0.14991
GO:0016716	oxidoreductase activity, acting on paired donors, with incorporation or reduction of molecular oxygen, another compound as one donor, and incorporation of one atom of oxygen	12	0	0.15	0.15055
GO:0001565	phorbol ester receptor activity	5	0	0.06	0.15165
GO:0033164	glycolipid 6-alpha-mannosyltransferase activity	2	0	0.02	0.15173
GO:0004376	glycolipid mannosyltransferase activity	2	0	0.02	0.15173
GO:0004378	GDP-Man:Man1GlcNAc2-PP-Dol alpha-1,3-mannosyltransferase activity	2	0	0.02	0.15173
GO:0030165	PDZ domain binding	113	0	1.37	0.15198
GO:0019210	kinase inhibitor activity	22	0	0.27	0.1524
GO:0003840	obsolete gamma-glutamyltransferase activity	8	0	0.1	0.1533
GO:0016653	oxidoreductase activity, acting on NAD(P)H, heme protein as acceptor	17	0	0.21	0.15339
GO:0038046	enkephalin receptor activity	2	0	0.02	0.15354
GO:0052744	phosphatidylinositol monophosphate phosphatase activity	9	0	0.11	0.15419
GO:0004438	phosphatidylinositol-3-phosphatase activity	9	0	0.11	0.15419
GO:0042285	xylosyltransferase activity	10	0	0.12	0.15432
GO:0035252	UDP-xylosyltransferase activity	10	0	0.12	0.15432
GO:0004032	alditol:NADP+ 1-oxidoreductase activity	1	0	0.01	0.15477
GO:0051117	ATPase binding	3	0	0.04	0.15547
GO:0005044	scavenger receptor activity	39	3	0.47	0.15572
GO:0017069	snRNA binding	15	0	0.18	0.15588
GO:0016886	ligase activity, forming phosphoric ester bonds	10	0	0.12	0.15657
GO:0008478	pyridoxal kinase activity	1	0	0.01	0.15662
GO:0004422	hypoxanthine phosphoribosyltransferase activity	5	0	0.06	0.15674
GO:0002060	purine nucleobase binding	5	0	0.06	0.15674
GO:0002054	nucleobase binding	5	0	0.06	0.15674
GO:0035379	carbon dioxide transmembrane transporter activity	1	0	0.01	0.15676
GO:0005496	steroid binding	91	0	1.1	0.15696
GO:0015578	mannose transmembrane transporter activity	2	0	0.02	0.15765
GO:0003692	left-handed Z-DNA binding	5	0	0.06	0.15783
GO:0036440	citrate synthase activity	3	0	0.04	0.15817
GO:0004108	citrate (Si)-synthase activity	3	0	0.04	0.15817
GO:0002151	G-quadruplex RNA binding	1	0	0.01	0.15859
GO:0050733	RS domain binding	4	0	0.05	0.15905
GO:0004611	phosphoenolpyruvate carboxykinase activity	3	1	0.04	0.15905
GO:0004613	phosphoenolpyruvate carboxykinase (GTP) activity	3	1	0.04	0.15905
GO:0071837	HMG box domain binding	14	0	0.17	0.1591
GO:0003689	DNA clamp loader activity	1	0	0.01	0.15956
GO:0033170	protein-DNA loading ATPase activity	1	0	0.01	0.15956
GO:0046906	tetrapyrrole binding	230	5	2.79	0.15996
GO:0070411	I-SMAD binding	7	0	0.08	0.16019
GO:0080019	fatty-acyl-CoA reductase (alcohol-forming) activity	7	0	0.08	0.16079
GO:0009384	N-acylmannosamine kinase activity	1	0	0.01	0.16119
GO:0008761	UDP-N-acetylglucosamine 2-epimerase activity	1	0	0.01	0.16119
GO:0008175	tRNA methyltransferase activity	16	0	0.19	0.1615
GO:0047800	cysteamine dioxygenase activity	4	1	0.05	0.16159
GO:0005337	nucleoside transmembrane transporter activity	47	1	0.57	0.16242
GO:0005231	excitatory extracellular ligand-gated ion channel activity	187	1	2.27	0.16252
GO:0046920	alpha-(1->3)-fucosyltransferase activity	4	0	0.05	0.16267
GO:0004523	RNA-DNA hybrid ribonuclease activity	2	0	0.02	0.163
GO:0005484	SNAP receptor activity	26	0	0.32	0.16312
GO:0004370	glycerol kinase activity	6	0	0.07	0.16393
GO:0098531	transcription factor activity, direct ligand regulated sequence-specific DNA binding	162	6	1.97	0.16402
GO:0004879	RNA polymerase II transcription factor activity, ligand-activated sequence-specific DNA binding	162	6	1.97	0.16402
GO:0004657	proline dehydrogenase activity	4	0	0.05	0.16426
GO:0019201	nucleotide kinase activity	15	0	0.18	0.16543
GO:0008191	metalloendopeptidase inhibitor activity	8	0	0.1	0.16556
GO:0048551	enzyme inhibitor activity	8	0	0.1	0.16556
GO:0047045	testosterone 17-beta-dehydrogenase (NADP+) activity	1	0	0.01	0.16625
GO:0004941	beta2-adrenergic receptor activity	4	0	0.05	0.16641
GO:0004649	poly(ADP-ribose) glycohydrolase activity	2	0	0.02	0.16681
GO:1901363	heterocyclic compound binding	10499	130	127.38	0.16724
GO:0034046	poly(G) binding	4	0	0.05	0.16733
GO:0050291	sphingosine N-acyltransferase activity	4	0	0.05	0.16737
GO:0030246	carbohydrate binding	302	8	3.66	0.16921
GO:0035251	UDP-glucosyltransferase activity	16	0	0.19	0.16977
GO:0015645	fatty acid ligase activity	5	0	0.06	0.16993
GO:0019807	aspartoacylase activity	2	0	0.02	0.17018
GO:0004311	farnesyltranstransferase activity	3	0	0.04	0.17158
GO:0008026	ATP-dependent helicase activity	168	2	2.04	0.17219
GO:0070035	purine NTP-dependent helicase activity	168	2	2.04	0.17219
GO:0048027	mRNA 5'-UTR binding	19	0	0.23	0.17221
GO:0046539	histamine N-methyltransferase activity	1	0	0.01	0.17361
GO:0016645	oxidoreductase activity, acting on the CH-NH group of donors	31	0	0.38	0.17391
GO:0043560	insulin receptor substrate binding	55	4	0.67	0.17547
GO:0004372	glycine hydroxymethyltransferase activity	1	0	0.01	0.17549
GO:0015171	amino acid transmembrane transporter activity	55	4	0.67	0.17601
GO:0050262	ribosylnicotinamide kinase activity	1	0	0.01	0.17629
GO:0008374	O-acyltransferase activity	60	0	0.73	0.17679
GO:0033829	O-fucosylpeptide 3-beta-N-acetylglucosaminyltransferase activity	6	1	0.07	0.17698
GO:0005539	glycosaminoglycan binding	151	3	1.83	0.17707
GO:0005230	extracellular ligand-gated ion channel activity	225	1	2.73	0.17952
GO:0008173	RNA methyltransferase activity	33	0	0.4	0.18036
GO:0008601	protein phosphatase regulator activity	45	0	0.55	0.18051
GO:0000989	transcription factor activity, transcription factor binding	520	8	6.31	0.18139
GO:0032217	riboflavin transporter activity	1	0	0.01	0.1816
GO:0017096	acetylserotonin O-methyltransferase activity	2	0	0.02	0.18162
GO:0003905	alkylbase DNA N-glycosylase activity	1	0	0.01	0.18182
GO:0015211	purine nucleoside transmembrane transporter activity	37	1	0.45	0.18219
GO:0044769	ATPase activity, coupled to transmembrane movement of ions, rotational mechanism	40	0	0.49	0.18238
GO:0008413	8-oxo-7,8-dihydroguanosine triphosphate pyrophosphatase activity	1	0	0.01	0.18244
GO:0097372	NAD-dependent histone deacetylase activity (H3-K18 specific)	14	1	0.17	0.18271
GO:0002161	aminoacyl-tRNA editing activity	17	0	0.21	0.1842
GO:0020037	heme binding	220	5	2.67	0.18502
GO:0004530	deoxyribonuclease I activity	1	0	0.01	0.18525
GO:0003867	4-aminobutyrate transaminase activity	1	0	0.01	0.18529
GO:0016229	steroid dehydrogenase activity	35	0	0.42	0.18534
GO:0030158	protein xylosyltransferase activity	7	0	0.08	0.18645
GO:0016889	endodeoxyribonuclease activity, producing 3'-phosphomonoesters	1	0	0.01	0.18774
GO:0004531	deoxyribonuclease II activity	1	0	0.01	0.18774
GO:0015459	potassium channel regulator activity	9	0	0.11	0.18793
GO:0004044	amidophosphoribosyltransferase activity	1	0	0.01	0.18902
GO:0016726	oxidoreductase activity, acting on CH or CH2 groups, NAD or NADP as acceptor	4	0	0.05	0.18919
GO:0016727	oxidoreductase activity, acting on CH or CH2 groups, oxygen as acceptor	4	0	0.05	0.18919
GO:0004854	xanthine dehydrogenase activity	4	0	0.05	0.18919
GO:0004855	xanthine oxidase activity	4	0	0.05	0.18919
GO:0032934	sterol binding	21	0	0.25	0.18943
GO:0003854	3-beta-hydroxy-delta5-steroid dehydrogenase activity	8	0	0.1	0.19009
GO:0034739	histone deacetylase activity (H4-K16 specific)	21	1	0.25	0.1902
GO:0003837	beta-ureidopropionase activity	2	0	0.02	0.1909
GO:0047390	glycerophosphocholine cholinephosphodiesterase activity	2	1	0.02	0.19133
GO:0030235	nitric-oxide synthase regulator activity	9	0	0.11	0.19189
GO:0046790	virion binding	1	0	0.01	0.19263
GO:0004139	deoxyribose-phosphate aldolase activity	1	0	0.01	0.19289
GO:0050113	inositol oxygenase activity	2	0	0.02	0.19309
GO:0008060	GTPase activator activity	55	0	0.67	0.19339
GO:0005125	cytokine activity	78	0	0.95	0.19349
GO:0015220	choline transmembrane transporter activity	4	0	0.05	0.19409
GO:0035035	histone acetyltransferase binding	28	1	0.34	0.19478
GO:0015923	mannosidase activity	36	0	0.44	0.19492
GO:0004510	tryptophan 5-monooxygenase activity	1	0	0.01	0.19522
GO:0004505	phenylalanine 4-monooxygenase activity	1	0	0.01	0.19522
GO:0070016	armadillo repeat domain binding	10	2	0.12	0.19531
GO:0005004	GPI-linked ephrin receptor activity	76	1	0.92	0.19552
GO:0016874	ligase activity	561	9	6.81	0.19577
GO:0046933	proton-transporting ATP synthase activity, rotational mechanism	20	0	0.24	0.19594
GO:0017110	nucleoside-diphosphatase activity	7	1	0.08	0.19609
GO:0008781	N-acylneuraminate cytidylyltransferase activity	6	0	0.07	0.1962
GO:0070547	L-tyrosine aminotransferase activity	2	0	0.02	0.1963
GO:0004838	L-tyrosine:2-oxoglutarate aminotransferase activity	2	0	0.02	0.1963
GO:0016835	carbon-oxygen lyase activity	68	1	0.83	0.19634
GO:0000774	adenyl-nucleotide exchange factor activity	1	0	0.01	0.19655
GO:0015368	calcium:cation antiporter activity	27	0	0.33	0.19714
GO:0008521	acetyl-CoA transporter activity	2	0	0.02	0.19796
GO:0003922	GMP synthase (glutamine-hydrolyzing) activity	2	0	0.02	0.19803
GO:0052834	inositol monophosphate phosphatase activity	4	0	0.05	0.19803
GO:0008934	inositol monophosphate 1-phosphatase activity	4	0	0.05	0.19803
GO:0004060	arylamine N-acetyltransferase activity	2	0	0.02	0.19876
GO:0004520	endodeoxyribonuclease activity	33	0	0.4	0.19906
GO:0034979	NAD-dependent protein deacetylase activity	26	2	0.32	0.19922
GO:0033188	sphingomyelin synthase activity	8	1	0.1	0.19944
GO:0047493	ceramide cholinephosphotransferase activity	8	1	0.1	0.19944
GO:0032135	DNA insertion or deletion binding	8	0	0.1	0.19971
GO:0032405	MutLalpha complex binding	2	0	0.02	0.19984
GO:0032139	dinucleotide insertion or deletion binding	2	0	0.02	0.19984
GO:0000701	purine-specific mismatch base pair DNA N-glycosylase activity	2	0	0.02	0.19984
GO:0030169	low-density lipoprotein particle binding	1	0	0.01	0.19994
GO:0050308	sugar-phosphatase activity	31	2	0.38	0.19995
GO:0019203	carbohydrate phosphatase activity	31	2	0.38	0.19995
GO:0034353	RNA pyrophosphohydrolase activity	1	0	0.01	0.20082
GO:0055056	D-glucose transmembrane transporter activity	9	2	0.11	0.20084
GO:0003712	transcription cofactor activity	436	5	5.29	0.20134
GO:0030338	CMP-N-acetylneuraminate monooxygenase activity	4	0	0.05	0.20145
GO:0003950	NAD+ ADP-ribosyltransferase activity	33	1	0.4	0.20148
GO:0050080	malonyl-CoA decarboxylase activity	2	0	0.02	0.20186
GO:0016780	phosphotransferase activity, for other substituted phosphate groups	34	1	0.41	0.20193
GO:0010576	enzyme regulator activity	11	0	0.13	0.20198
GO:0047464	heparosan-N-sulfate-glucuronate 5-epimerase activity	3	0	0.04	0.20214
GO:0017075	syntaxin-1 binding	10	0	0.12	0.20244
GO:0030619	U1 snRNA binding	1	0	0.01	0.20268
GO:0005165	neurotrophin receptor binding	5	0	0.06	0.20323
GO:0031997	N-terminal myristoylation domain binding	7	0	0.08	0.20324
GO:0004489	methylenetetrahydrofolate reductase (NAD(P)H) activity	3	0	0.04	0.2034
GO:0048407	platelet-derived growth factor binding	8	0	0.1	0.20346
GO:0016705	oxidoreductase activity, acting on paired donors, with incorporation or reduction of molecular oxygen	294	13	3.57	0.20495
GO:0043140	ATP-dependent 3'-5' DNA helicase activity	9	0	0.11	0.20561
GO:0047547	2-methylcitrate dehydratase activity	5	0	0.06	0.20582
GO:0034714	type III transforming growth factor beta receptor binding	2	0	0.02	0.20616
GO:0019948	SUMO activating enzyme activity	4	0	0.05	0.20628
GO:0017172	cysteine dioxygenase activity	1	0	0.01	0.20692
GO:0005126	cytokine receptor binding	134	2	1.63	0.20702
GO:0047617	acyl-CoA hydrolase activity	1	0	0.01	0.20735
GO:0016290	palmitoyl-CoA hydrolase activity	1	0	0.01	0.20735
GO:0004551	nucleotide diphosphatase activity	4	0	0.05	0.20779
GO:0001077	transcriptional activator activity, RNA polymerase II core promoter proximal region sequence-specific binding	63	2	0.76	0.20858
GO:0005343	organic acid:sodium symporter activity	42	2	0.51	0.20997
GO:0005342	organic acid transmembrane transporter activity	116	8	1.41	0.21056
GO:0004813	alanine-tRNA ligase activity	8	0	0.1	0.21059
GO:0097367	carbohydrate derivative binding	4366	54	52.97	0.21278
GO:0016215	acyl-CoA desaturase activity	3	0	0.04	0.21289
GO:0004768	stearoyl-CoA 9-desaturase activity	3	0	0.04	0.21289
GO:0019961	interferon binding	4	0	0.05	0.21296
GO:0019964	interferon-gamma binding	4	0	0.05	0.21296
GO:0008061	chitin binding	9	0	0.11	0.21362
GO:0015299	solute:proton antiporter activity	38	0	0.46	0.2137
GO:0004814	arginine-tRNA ligase activity	2	0	0.02	0.21484
GO:0004151	dihydroorotase activity	4	0	0.05	0.2151
GO:0016743	carboxyl- or carbamoyltransferase activity	4	0	0.05	0.2151
GO:0004070	aspartate carbamoyltransferase activity	4	0	0.05	0.2151
GO:0004674	protein serine/threonine kinase activity	1231	16	14.94	0.21551
GO:0004000	adenosine deaminase activity	23	0	0.28	0.21702
GO:0015925	galactosidase activity	6	0	0.07	0.21703
GO:0000009	alpha-1,6-mannosyltransferase activity	4	0	0.05	0.21764
GO:0005315	inorganic phosphate transmembrane transporter activity	5	1	0.06	0.21839
GO:0003860	3-hydroxyisobutyryl-CoA hydrolase activity	1	0	0.01	0.21959
GO:0016741	transferase activity, transferring one-carbon groups	329	0	3.99	0.21989
GO:0016884	carbon-nitrogen ligase activity, with glutamine as amido-N-donor	23	0	0.28	0.21994
GO:0030983	mismatched DNA binding	18	0	0.22	0.2207
GO:0042887	amide transmembrane transporter activity	15	0	0.18	0.22263
GO:0043874	acireductone synthase activity	1	0	0.01	0.22265
GO:0043178	alcohol binding	41	0	0.5	0.22352
GO:0051219	phosphoprotein binding	28	0	0.34	0.22382
GO:0030276	clathrin binding	28	0	0.34	0.22416
GO:0008967	phosphoglycolate phosphatase activity	3	0	0.04	0.22431
GO:0016165	linoleate 13S-lipoxygenase activity	6	0	0.07	0.22438
GO:0070736	protein-glycine ligase activity, initiating	1	0	0.01	0.22447
GO:0016608	growth hormone-releasing hormone activity	1	0	0.01	0.2246
GO:0008486	diphosphoinositol-polyphosphate diphosphatase activity	1	0	0.01	0.22506
GO:0046996	oxidoreductase activity, acting on paired donors, with incorporation or reduction of molecular oxygen, with NAD(P)H as one donor, and the other dehydrogenated	2	0	0.02	0.22547
GO:0050046	lathosterol oxidase activity	2	0	0.02	0.22547
GO:0070704	sterol desaturase activity	2	0	0.02	0.22547
GO:0009022	tRNA nucleotidyltransferase activity	1	0	0.01	0.22612
GO:0004668	protein-arginine deiminase activity	1	0	0.01	0.22702
GO:0052657	guanine phosphoribosyltransferase activity	4	0	0.05	0.22707
GO:0071553	G-protein coupled pyrimidinergic nucleotide receptor activity	3	0	0.04	0.22729
GO:0015065	uridine nucleotide receptor activity	3	0	0.04	0.22729
GO:0045029	UDP-activated nucleotide receptor activity	3	0	0.04	0.22729
GO:0003920	GMP reductase activity	2	0	0.02	0.22785
GO:0016657	oxidoreductase activity, acting on NAD(P)H, nitrogenous group as acceptor	2	0	0.02	0.22785
GO:0043125	ErbB-3 class receptor binding	23	0	0.28	0.22789
GO:0004144	diacylglycerol O-acyltransferase activity	3	0	0.04	0.22819
GO:0004689	phosphorylase kinase activity	5	0	0.06	0.22877
GO:0015198	oligopeptide transporter activity	7	0	0.08	0.22893
GO:0071208	histone pre-mRNA DCP binding	4	0	0.05	0.2304
GO:0031995	insulin-like growth factor II binding	16	0	0.19	0.23098
GO:0004993	G-protein coupled serotonin receptor activity	56	0	0.68	0.23112
GO:0004977	melanocortin receptor activity	13	0	0.16	0.23116
GO:0044325	ion channel binding	61	0	0.74	0.23125
GO:0001158	enhancer sequence-specific DNA binding	31	0	0.38	0.23129
GO:0004728	signal transducer, downstream of receptor, with protein tyrosine phosphatase activity	1	0	0.01	0.23133
GO:0043565	sequence-specific DNA binding	1632	34	19.8	0.23145
GO:0046943	carboxylic acid transmembrane transporter activity	113	8	1.37	0.23173
GO:0060589	nucleoside-triphosphatase regulator activity	521	7	6.32	0.23187
GO:0036094	small molecule binding	5506	58	66.8	0.23205
GO:0016520	growth hormone-releasing hormone receptor activity	5	1	0.06	0.23297
GO:0032561	guanyl ribonucleotide binding	938	5	11.38	0.2332
GO:0043176	amine binding	1	0	0.01	0.23325
GO:0051378	serotonin binding	1	0	0.01	0.23325
GO:0005381	iron ion transmembrane transporter activity	15	0	0.18	0.23347
GO:0032296	double-stranded RNA-specific ribonuclease activity	8	0	0.1	0.23358
GO:0004525	ribonuclease III activity	8	0	0.1	0.23358
GO:0004833	tryptophan 2,3-dioxygenase activity	3	0	0.04	0.23369
GO:0032553	ribonucleotide binding	4096	49	49.7	0.23527
GO:0016890	site-specific endodeoxyribonuclease activity, specific for altered base	1	0	0.01	0.23531
GO:0016149	translation release factor activity, codon specific	5	0	0.06	0.23551
GO:0016820	hydrolase activity, acting on acid anhydrides, catalyzing transmembrane movement of substances	252	5	3.06	0.23616
GO:0004638	phosphoribosylaminoimidazole carboxylase activity	2	0	0.02	0.23617
GO:0004639	phosphoribosylaminoimidazolesuccinocarboxamide synthase activity	2	0	0.02	0.23617
GO:0034023	5-(carboxyamino)imidazole ribonucleotide mutase activity	2	0	0.02	0.23617
GO:0071889	14-3-3 protein binding	20	0	0.24	0.23642
GO:0044212	transcription regulatory region DNA binding	581	8	7.05	0.23671
GO:0004971	AMPA glutamate receptor activity	1	0	0.01	0.23774
GO:0008897	holo-[acyl-carrier-protein] synthase activity	1	0	0.01	0.23779
GO:0005540	hyaluronic acid binding	18	0	0.22	0.23821
GO:0005102	receptor binding	1379	15	16.73	0.23892
GO:0004776	succinate-CoA ligase (GDP-forming) activity	4	0	0.05	0.23904
GO:0004677	DNA-dependent protein kinase activity	1	0	0.01	0.24028
GO:0008168	methyltransferase activity	318	0	3.86	0.24074
GO:0000166	nucleotide binding	5264	53	63.87	0.24113
GO:1901265	nucleoside phosphate binding	5264	53	63.87	0.24113
GO:0015643	toxic substance binding	9	0	0.11	0.24138
GO:0004719	protein-L-isoaspartate (D-aspartate) O-methyltransferase activity	8	0	0.1	0.24149
GO:0015232	heme transporter activity	4	0	0.05	0.24179
GO:0004496	mevalonate kinase activity	1	0	0.01	0.24204
GO:0016308	1-phosphatidylinositol-4-phosphate 5-kinase activity	7	0	0.08	0.24268
GO:0042292	URM1 activating enzyme activity	2	0	0.02	0.24309
GO:0004128	cytochrome-b5 reductase activity, acting on NAD(P)H	5	0	0.06	0.24344
GO:0060422	peptidyl-dipeptidase inhibitor activity	1	0	0.01	0.24412
GO:0008475	procollagen-lysine 5-dioxygenase activity	8	0	0.1	0.24419
GO:0016410	N-acyltransferase activity	90	0	1.09	0.24429
GO:0004586	ornithine decarboxylase activity	4	0	0.05	0.24469
GO:0003939	L-iditol 2-dehydrogenase activity	1	0	0.01	0.24573
GO:0016614	oxidoreductase activity, acting on CH-OH group of donors	167	1	2.03	0.24621
GO:0030228	lipoprotein particle receptor activity	47	0	0.57	0.24679
GO:0052813	phosphatidylinositol bisphosphate kinase activity	13	0	0.16	0.24681
GO:0046934	phosphatidylinositol-4,5-bisphosphate 3-kinase activity	13	0	0.16	0.24681
GO:0016405	CoA-ligase activity	14	0	0.17	0.24747
GO:0004402	histone acetyltransferase activity	42	0	0.51	0.24769
GO:0090595	acetyl-CoA:L-lysine N6-acetyltransferase	42	0	0.51	0.24769
GO:0004550	nucleoside diphosphate kinase activity	9	0	0.11	0.24797
GO:0004029	aldehyde dehydrogenase (NAD) activity	3	0	0.04	0.24812
GO:0008046	axon guidance receptor activity	60	1	0.73	0.24852
GO:0004089	carbonate dehydratase activity	15	1	0.18	0.24856
GO:0001671	ATPase activator activity	16	0	0.19	0.24863
GO:0097157	pre-mRNA intronic binding	3	0	0.04	0.24901
GO:0008401	retinoic acid 4-hydroxylase activity	7	1	0.08	0.24916
GO:0003705	transcription factor activity, RNA polymerase II distal enhancer sequence-specific binding	171	6	2.07	0.24999
GO:0017136	NAD-dependent histone deacetylase activity	25	2	0.3	0.25044
GO:0000975	regulatory region DNA binding	621	9	7.53	0.25053
GO:0001067	regulatory region nucleic acid binding	621	9	7.53	0.25053
GO:0004799	thymidylate synthase activity	1	0	0.01	0.25073
GO:0042083	5,10-methylenetetrahydrofolate-dependent methyltransferase activity	1	0	0.01	0.25073
GO:0017134	fibroblast growth factor binding	45	0	0.55	0.25075
GO:0009055	electron carrier activity	195	3	2.37	0.2516
GO:0019208	phosphatase regulator activity	84	1	1.02	0.25182
GO:0005172	vascular endothelial growth factor receptor binding	11	1	0.13	0.25262
GO:0051183	vitamin transporter activity	6	1	0.07	0.2529
GO:0005080	protein kinase C binding	37	0	0.45	0.25339
GO:0031821	G-protein coupled serotonin receptor binding	27	0	0.33	0.25339
GO:0050508	glucuronosyl-N-acetylglucosaminyl-proteoglycan 4-alpha-N-acetylglucosaminyltransferase activity	12	0	0.15	0.25356
GO:1901681	sulfur compound binding	211	6	2.56	0.25519
GO:0016615	malate dehydrogenase activity	12	0	0.15	0.25527
GO:0016893	endonuclease activity, active with either ribo- or deoxyribonucleic acids and producing 5'-phosphomonoesters	50	1	0.61	0.25543
GO:0050321	tau-protein kinase activity	18	0	0.22	0.25592
GO:0016868	intramolecular transferase activity, phosphotransferases	21	4	0.25	0.25595
GO:0008301	DNA binding, bending	136	5	1.65	0.25655
GO:0046961	proton-transporting ATPase activity, rotational mechanism	33	0	0.4	0.25663
GO:0004386	helicase activity	325	3	3.94	0.25663
GO:0008534	oxidized purine nucleobase lesion DNA N-glycosylase activity	1	0	0.01	0.25686
GO:0000702	oxidized base lesion DNA N-glycosylase activity	1	0	0.01	0.25686
GO:0034483	heparan sulfate sulfotransferase activity	20	0	0.24	0.25837
GO:0016286	small conductance calcium-activated potassium channel activity	11	0	0.13	0.25841
GO:0044548	S100 protein binding	13	0	0.16	0.25909
GO:0016891	endoribonuclease activity, producing 5'-phosphomonoesters	32	1	0.39	0.25909
GO:0004001	adenosine kinase activity	6	0	0.07	0.2591
GO:0050840	extracellular matrix binding	37	0	0.45	0.26073
GO:0003980	UDP-glucose:glycoprotein glucosyltransferase activity	7	0	0.08	0.26094
GO:0032407	MutSalpha complex binding	6	0	0.07	0.26192
GO:0008020	G-protein coupled photoreceptor activity	12	0	0.15	0.26203
GO:0008381	mechanically-gated ion channel activity	4	0	0.05	0.26248
GO:0022833	mechanically gated channel activity	4	0	0.05	0.26248
GO:0019135	deoxyhypusine monooxygenase activity	1	0	0.01	0.26466
GO:0035326	enhancer binding	33	0	0.4	0.26616
GO:0003916	DNA topoisomerase activity	11	0	0.13	0.2664
GO:0004936	alpha-adrenergic receptor activity	97	0	1.18	0.26663
GO:0004312	fatty acid synthase activity	14	0	0.17	0.26718
GO:0034185	apolipoprotein binding	58	0	0.7	0.26759
GO:0004703	G-protein coupled receptor kinase activity	20	0	0.24	0.26817
GO:0017160	Ral GTPase binding	22	0	0.27	0.26878
GO:0030060	L-malate dehydrogenase activity	4	0	0.05	0.26893
GO:0008047	enzyme activator activity	512	7	6.21	0.26917
GO:0042936	dipeptide transporter activity	3	0	0.04	0.26917
GO:0004962	endothelin receptor activity	3	0	0.04	0.26962
GO:0008514	organic anion transmembrane transporter activity	162	9	1.97	0.26975
GO:0052743	inositol tetrakisphosphate phosphatase activity	4	0	0.05	0.26986
GO:0051717	inositol-1,3,4,5-tetrakisphosphate 3-phosphatase activity	4	0	0.05	0.26986
GO:0051800	phosphatidylinositol-3,4-bisphosphate 3-phosphatase activity	4	0	0.05	0.26986
GO:0042577	lipid phosphatase activity	4	0	0.05	0.26986
GO:0018738	S-formylglutathione hydrolase activity	1	0	0.01	0.27027
GO:0017076	purine nucleotide binding	4127	49	50.07	0.27173
GO:0001883	purine nucleoside binding	4046	49	49.09	0.27221
GO:0015215	nucleotide transmembrane transporter activity	26	1	0.32	0.27236
GO:0015605	organophosphate ester transmembrane transporter activity	26	1	0.32	0.27236
GO:0046525	xylosylprotein 4-beta-galactosyltransferase activity	1	0	0.01	0.27333
GO:0016416	O-palmitoyltransferase activity	4	0	0.05	0.27393
GO:0004095	carnitine O-palmitoyltransferase activity	4	0	0.05	0.27393
GO:0016755	transferase activity, transferring amino-acyl groups	36	1	0.44	0.27417
GO:0004791	thioredoxin-disulfide reductase activity	2	0	0.02	0.27458
GO:0046570	methylthioribulose 1-phosphate dehydratase activity	2	0	0.02	0.2755
GO:0005160	transforming growth factor beta receptor binding	65	0	0.79	0.27563
GO:0003884	D-amino-acid oxidase activity	6	0	0.07	0.2757
GO:0005052	peroxisome matrix targeting signal-1 binding	5	0	0.06	0.27571
GO:0005432	calcium:sodium antiporter activity	23	0	0.28	0.27743
GO:0047710	bis(5'-adenosyl)-triphosphatase activity	3	0	0.04	0.2775
GO:0008353	RNA polymerase II carboxy-terminal domain kinase activity	17	1	0.21	0.27768
GO:0030144	alpha-1,6-mannosylglycoprotein 6-beta-N-acetylglucosaminyltransferase activity	6	0	0.07	0.2782
GO:0042800	histone methyltransferase activity (H3-K4 specific)	9	0	0.11	0.27894
GO:0000254	C-4 methylsterol oxidase activity	2	0	0.02	0.27895
GO:0015179	L-amino acid transmembrane transporter activity	13	1	0.16	0.27902
GO:0005234	extracellular-glutamate-gated ion channel activity	79	0	0.96	0.27974
GO:0038024	cargo receptor activity	104	3	1.26	0.28021
GO:0019001	guanyl nucleotide binding	939	5	11.39	0.28068
GO:0070815	peptidyl-lysine 5-dioxygenase activity	11	0	0.13	0.28154
GO:0003713	transcription coactivator activity	216	2	2.62	0.28162
GO:0004661	protein geranylgeranyltransferase activity	7	0	0.08	0.28316
GO:0004663	Rab geranylgeranyltransferase activity	7	0	0.08	0.28316
GO:0032550	purine ribonucleoside binding	4045	49	49.08	0.28339
GO:0019901	protein kinase binding	429	5	5.2	0.28388
GO:0015105	arsenite transmembrane transporter activity	6	0	0.07	0.28428
GO:0001103	RNA polymerase II repressing transcription factor binding	17	0	0.21	0.28513
GO:0035299	inositol pentakisphosphate 2-kinase activity	2	0	0.02	0.28552
GO:0042626	ATPase activity, coupled to transmembrane movement of substances	245	5	2.97	0.28596
GO:0052745	inositol phosphate phosphatase activity	8	0	0.1	0.28615
GO:0005005	transmembrane-ephrin receptor activity	68	1	0.83	0.28659
GO:0031543	peptidyl-proline dioxygenase activity	16	2	0.19	0.28665
GO:0008108	UDP-glucose:hexose-1-phosphate uridylyltransferase activity	1	0	0.01	0.28876
GO:0004461	lactose synthase activity	2	0	0.02	0.28888
GO:0032555	purine ribonucleotide binding	4070	49	49.38	0.28889
GO:0034596	phosphatidylinositol phosphate 4-phosphatase activity	1	0	0.01	0.28985
GO:0003963	RNA-3'-phosphate cyclase activity	2	0	0.02	0.29063
GO:0043754	dihydrolipoyllysine-residue (2-methylpropanoyl)transferase activity	2	0	0.02	0.29067
GO:0034237	protein kinase A regulatory subunit binding	1	0	0.01	0.29112
GO:0051018	protein kinase A binding	1	0	0.01	0.29112
GO:0048185	activin binding	40	0	0.49	0.29166
GO:0016864	intramolecular oxidoreductase activity, transposing S-S bonds	23	0	0.28	0.29214
GO:0003756	protein disulfide isomerase activity	23	0	0.28	0.29214
GO:0010340	carboxyl-O-methyltransferase activity	10	0	0.12	0.29224
GO:0051998	protein carboxyl O-methyltransferase activity	10	0	0.12	0.29224
GO:0008106	alcohol dehydrogenase (NADP+) activity	5	0	0.06	0.29232
GO:0004033	aldo-keto reductase (NADP) activity	5	0	0.06	0.29232
GO:0038100	nodal binding	27	1	0.33	0.29242
GO:0016628	oxidoreductase activity, acting on the CH-CH group of donors, NAD or NADP as acceptor	25	0	0.3	0.29253
GO:0008194	UDP-glycosyltransferase activity	123	1	1.49	0.29291
GO:0046332	SMAD binding	98	0	1.19	0.29312
GO:0008815	citrate (pro-3S)-lyase activity	1	0	0.01	0.29364
GO:0016646	oxidoreductase activity, acting on the CH-NH group of donors, NAD or NADP as acceptor	23	0	0.28	0.29427
GO:0005518	collagen binding	10	0	0.12	0.29432
GO:0030618	transforming growth factor beta receptor, pathway-specific cytoplasmic mediator activity	10	0	0.12	0.29432
GO:0035259	glucocorticoid receptor binding	1	0	0.01	0.29535
GO:0008120	ceramide glucosyltransferase activity	3	0	0.04	0.29572
GO:0008483	transaminase activity	33	0	0.4	0.29574
GO:0016779	nucleotidyltransferase activity	173	0	2.1	0.2964
GO:0003842	1-pyrroline-5-carboxylate dehydrogenase activity	1	0	0.01	0.29676
GO:0004492	methylmalonyl-CoA decarboxylase activity	1	0	0.01	0.29765
GO:0008812	choline dehydrogenase activity	1	0	0.01	0.29904
GO:0008641	small protein activating enzyme activity	16	0	0.19	0.29904
GO:0003993	acid phosphatase activity	18	0	0.22	0.29945
GO:0003678	DNA helicase activity	64	0	0.78	0.29966
GO:0004180	carboxypeptidase activity	76	0	0.92	0.30029
GO:0050661	NADP binding	36	0	0.44	0.30057
GO:0043274	phospholipase binding	9	0	0.11	0.30177
GO:0046922	peptide-O-fucosyltransferase activity	2	0	0.02	0.30212
GO:0017022	myosin binding	119	0	1.44	0.3022
GO:0005506	iron ion binding	280	7	3.4	0.30235
GO:0022804	active transmembrane transporter activity	580	16	7.04	0.30259
GO:0000062	fatty-acyl-CoA binding	19	2	0.23	0.30271
GO:0003779	actin binding	775	5	9.4	0.30292
GO:0030674	protein binding, bridging	50	0	0.61	0.30353
GO:0060090	binding, bridging	50	0	0.61	0.30353
GO:0030274	LIM domain binding	27	0	0.33	0.30471
GO:0015294	solute:cation symporter activity	139	5	1.69	0.30472
GO:0005212	structural constituent of eye lens	125	0	1.52	0.305
GO:0017070	U6 snRNA binding	3	0	0.04	0.30535
GO:0005099	GTPase activator activity	132	3	1.6	0.30827
GO:0004303	estradiol 17-beta-dehydrogenase activity	15	0	0.18	0.30834
GO:0004995	tachykinin receptor activity	12	0	0.15	0.30851
GO:0016773	phosphotransferase activity, alcohol group as acceptor	2364	37	28.68	0.30871
GO:0047880	erythrulose reductase activity	1	0	0.01	0.3093
GO:0050038	L-xylulose reductase (NADP+) activity	1	0	0.01	0.3093
GO:0035173	histone kinase activity	102	1	1.24	0.30935
GO:0016846	carbon-sulfur lyase activity	8	0	0.1	0.30939
GO:0005009	insulin-activated receptor activity	58	4	0.7	0.30975
GO:0017046	peptide hormone binding	58	4	0.7	0.30975
GO:0043559	insulin binding	58	4	0.7	0.30975
GO:0051425	PTB domain binding	58	4	0.7	0.30975
GO:0050479	glyceryl-ether monooxygenase activity	3	0	0.04	0.31087
GO:0004889	acetylcholine-gated cation-selective channel activity	38	0	0.46	0.31087
GO:0042171	lysophosphatidic acid acyltransferase activity	12	0	0.15	0.31308
GO:0071617	lysophospholipid acyltransferase activity	12	0	0.15	0.31308
GO:0035014	phosphatidylinositol 3-kinase regulator activity	8	0	0.1	0.31343
GO:0008201	heparin binding	114	3	1.38	0.31364
GO:0008241	peptidyl-dipeptidase activity	6	0	0.07	0.31383
GO:0008171	O-methyltransferase activity	23	0	0.28	0.31408
GO:0019842	vitamin binding	83	4	1.01	0.3142
GO:0035091	phosphatidylinositol binding	211	6	2.56	0.3142
GO:0004643	phosphoribosylaminoimidazolecarboxamide formyltransferase activity	2	0	0.02	0.31426
GO:0003937	IMP cyclohydrolase activity	2	0	0.02	0.31426
GO:0050501	hyaluronan synthase activity	6	0	0.07	0.31432
GO:0004656	procollagen-proline 4-dioxygenase activity	10	1	0.12	0.31498
GO:0008484	sulfuric ester hydrolase activity	36	0	0.44	0.31521
GO:0005201	extracellular matrix structural constituent	88	0	1.07	0.31603
GO:0033925	mannosyl-glycoprotein endo-beta-N-acetylglucosaminidase activity	9	0	0.11	0.31677
GO:0016863	intramolecular oxidoreductase activity, transposing C=C bonds	9	0	0.11	0.31731
GO:0016749	N-succinyltransferase activity	3	0	0.04	0.3177
GO:0003870	5-aminolevulinate synthase activity	3	0	0.04	0.3177
GO:0016411	acylglycerol O-acyltransferase activity	13	0	0.16	0.31829
GO:0004521	endoribonuclease activity	49	1	0.59	0.31955
GO:0097161	DH domain binding	63	1	0.76	0.31968
GO:0017002	activin-activated receptor activity	23	0	0.28	0.32081
GO:0030371	translation repressor activity	15	0	0.18	0.32081
GO:0008073	ornithine decarboxylase inhibitor activity	7	0	0.08	0.32177
GO:0042979	ornithine decarboxylase regulator activity	7	0	0.08	0.32177
GO:0015271	outward rectifier potassium channel activity	8	0	0.1	0.32291
GO:0070694	deoxyribonucleoside 5'-monophosphate N-glycosidase activity	1	0	0.01	0.32356
GO:0050144	nucleoside deoxyribosyltransferase activity	1	0	0.01	0.32356
GO:0003697	single-stranded DNA binding	53	1	0.64	0.32418
GO:0032549	ribonucleoside binding	4052	49	49.16	0.32454
GO:0016840	carbon-nitrogen lyase activity	7	0	0.08	0.32613
GO:0001540	amyloid-beta binding	16	0	0.19	0.32619
GO:0050431	transforming growth factor beta binding	36	0	0.44	0.3263
GO:0048018	receptor agonist activity	9	0	0.11	0.32632
GO:0004980	melanocyte-stimulating hormone receptor activity	1	0	0.01	0.32712
GO:0042030	ATPase inhibitor activity	2	0	0.02	0.32728
GO:0004363	glutathione synthase activity	1	0	0.01	0.32806
GO:0003858	3-hydroxybutyrate dehydrogenase activity	1	0	0.01	0.32848
GO:0004887	thyroid hormone receptor activity	37	3	0.45	0.3295
GO:0005536	glucose binding	1	0	0.01	0.32971
GO:0033765	steroid dehydrogenase activity, acting on the CH-CH group of donors	4	0	0.05	0.32978
GO:0003865	3-oxo-5-alpha-steroid 4-dehydrogenase activity	4	0	0.05	0.32978
GO:0032184	SUMO polymer binding	1	0	0.01	0.32985
GO:0004052	arachidonate 12-lipoxygenase activity	2	0	0.02	0.33018
GO:0001882	nucleoside binding	4056	49	49.21	0.33063
GO:0015370	solute:sodium symporter activity	94	5	1.14	0.33102
GO:0019888	protein phosphatase regulator activity	71	1	0.86	0.33123
GO:0015116	sulfate transmembrane transporter activity	16	1	0.19	0.33124
GO:0008271	secondary active sulfate transmembrane transporter activity	16	1	0.19	0.33124
GO:0003904	deoxyribodipyrimidine photo-lyase activity	2	0	0.02	0.33212
GO:0043492	ATPase activity, coupled to movement of substances	250	5	3.03	0.33226
GO:0043566	DNA binding	351	9	4.26	0.33472
GO:0016015	morphogen activity	60	1	0.73	0.33575
GO:0050660	flavin adenine dinucleotide binding	90	0	1.09	0.33602
GO:0015197	peptide transporter activity	8	0	0.1	0.33692
GO:0016534	cyclin-dependent protein kinase 5 activator activity	12	0	0.15	0.33842
GO:0043167	ion binding	11501	156	139.54	0.33857
GO:0051861	glycolipid binding	24	0	0.29	0.33872
GO:0018024	histone-lysine N-methyltransferase activity	72	0	0.87	0.33883
GO:0009881	photoreceptor activity	60	0	0.73	0.33907
GO:0001604	urotensin II receptor activity	3	0	0.04	0.33908
GO:0004938	alpha2-adrenergic receptor activity	83	0	1.01	0.33958
GO:0032453	histone demethylase activity (H3-K4 specific)	24	2	0.29	0.34006
GO:0004601	peroxidase activity	32	2	0.39	0.34038
GO:0016684	oxidoreductase activity, acting on peroxide as acceptor	32	2	0.39	0.34038
GO:0008745	N-acetylmuramoyl-L-alanine amidase activity	4	0	0.05	0.34085
GO:0005098	GTPase activator activity	3	0	0.04	0.34115
GO:0005070	SH3/SH2 adaptor activity	15	0	0.18	0.34188
GO:0035591	signaling adaptor activity	15	0	0.18	0.34188
GO:0008195	phosphatidate phosphatase activity	3	0	0.04	0.3419
GO:0016638	oxidoreductase activity, acting on the CH-NH2 group of donors	57	6	0.69	0.3421
GO:0004341	gluconolactonase activity	4	0	0.05	0.34211
GO:0016409	palmitoyltransferase activity	15	0	0.18	0.34259
GO:0004347	glucose-6-phosphate isomerase activity	1	0	0.01	0.34315
GO:0031994	insulin-like growth factor I binding	17	0	0.21	0.34373
GO:0030695	GTPase regulator activity	496	7	6.02	0.34386
GO:0004397	histidine ammonia-lyase activity	2	0	0.02	0.34407
GO:0016841	ammonia-lyase activity	2	0	0.02	0.34407
GO:0070915	lysophosphatidic acid receptor activity	15	0	0.18	0.34433
GO:0004803	transposase activity	11	0	0.13	0.34482
GO:0008158	hedgehog receptor activity	28	0	0.34	0.34547
GO:0003958	NADPH-hemoprotein reductase activity	12	0	0.15	0.34602
GO:0016616	oxidoreductase activity, acting on the CH-OH group of donors, NAD or NADP as acceptor	152	1	1.84	0.34613
GO:0004519	endonuclease activity	107	1	1.3	0.34637
GO:0004517	nitric-oxide synthase activity	9	0	0.11	0.34644
GO:0046974	histone methyltransferase activity (H3-K9 specific)	1	0	0.01	0.34695
GO:0030515	snoRNA binding	4	0	0.05	0.34752
GO:0015185	gamma-aminobutyric acid transmembrane transporter activity	4	0	0.05	0.34872
GO:0005332	gamma-aminobutyric acid:sodium symporter activity	4	0	0.05	0.34872
GO:0015101	organic cation transmembrane transporter activity	16	1	0.19	0.34881
GO:0050178	phenylpyruvate tautomerase activity	1	0	0.01	0.34903
GO:0016862	intramolecular oxidoreductase activity, interconverting keto- and enol-groups	1	0	0.01	0.34903
GO:0015399	primary active transmembrane transporter activity	252	5	3.06	0.35157
GO:0015405	P-P-bond-hydrolysis-driven transmembrane transporter activity	252	5	3.06	0.35157
GO:0008509	anion transmembrane transporter activity	419	14	5.08	0.35173
GO:0016714	oxidoreductase activity, acting on paired donors, with incorporation or reduction of molecular oxygen, reduced pteridine as one donor, and incorporation of one atom of oxygen	8	0	0.1	0.35203
GO:0015204	urea transmembrane transporter activity	11	0	0.13	0.35252
GO:0016757	transferase activity, transferring glycosyl groups	546	8	6.62	0.3528
GO:0046527	glucosyltransferase activity	18	0	0.22	0.35351
GO:0017056	structural constituent of nuclear pore	11	0	0.13	0.35412
GO:0035673	oligopeptide transmembrane transporter activity	4	0	0.05	0.35415
GO:0015421	oligopeptide-transporting ATPase activity	4	0	0.05	0.35415
GO:0015440	peptide-transporting ATPase activity	4	0	0.05	0.35415
GO:0046980	tapasin binding	4	0	0.05	0.35415
GO:0046977	TAP binding	4	0	0.05	0.35415
GO:0046978	TAP1 binding	4	0	0.05	0.35415
GO:0046979	TAP2 binding	4	0	0.05	0.35415
GO:0003823	antigen binding	4	0	0.05	0.35415
GO:0042605	peptide antigen binding	4	0	0.05	0.35415
GO:0005158	insulin receptor binding	42	2	0.51	0.35498
GO:0008157	protein phosphatase 1 binding	7	0	0.08	0.35514
GO:0000981	RNA polymerase II transcription factor activity, sequence-specific DNA binding	557	17	6.76	0.35636
GO:0004037	allantoicase activity	2	0	0.02	0.35677
GO:0008469	histone-arginine N-methyltransferase activity	20	0	0.24	0.35709
GO:0035639	purine ribonucleoside triphosphate binding	3982	48	48.31	0.35716
GO:0070551	endoribonuclease activity, cleaving siRNA-paired mRNA	18	1	0.22	0.3573
GO:0035197	siRNA binding	18	1	0.22	0.3573
GO:0016814	hydrolase activity, acting on carbon-nitrogen (but not peptide) bonds, in cyclic amidines	43	0	0.52	0.35733
GO:0004666	prostaglandin-endoperoxide synthase activity	8	2	0.1	0.35744
GO:0008143	poly(A) binding	54	2	0.66	0.35822
GO:0016782	transferase activity, transferring sulfur-containing groups	137	0	1.66	0.35833
GO:0008140	cAMP response element binding protein binding	14	0	0.17	0.35845
GO:0033300	dehydroascorbic acid transporter activity	2	1	0.02	0.36038
GO:0022840	leak channel activity	1	0	0.01	0.36061
GO:0022842	narrow pore channel activity	1	0	0.01	0.36061
GO:0042054	histone methyltransferase activity	96	0	1.16	0.36131
GO:0048487	beta-tubulin binding	22	0	0.27	0.36197
GO:0032090	Pyrin domain binding	10	0	0.12	0.36216
GO:0001537	N-acetylgalactosamine 4-O-sulfotransferase activity	2	0	0.02	0.36227
GO:0071566	UFM1 activating enzyme activity	1	0	0.01	0.36349
GO:0031593	polyubiquitin modification-dependent protein binding	19	0	0.23	0.36394
GO:0017025	TBP-class protein binding	21	0	0.25	0.36394
GO:0022829	wide pore channel activity	44	0	0.53	0.36403
GO:0008080	N-acetyltransferase activity	78	0	0.95	0.36408
GO:0003875	ADP-ribosylarginine hydrolase activity	1	0	0.01	0.36414
GO:0004687	myosin light chain kinase activity	9	0	0.11	0.36561
GO:0070573	metallodipeptidase activity	2	0	0.02	0.36639
GO:0015077	monovalent inorganic cation transmembrane transporter activity	675	6	8.19	0.36669
GO:0000976	transcription regulatory region sequence-specific DNA binding	257	2	3.12	0.36682
GO:0044213	intronic transcription regulatory region DNA binding	1	0	0.01	0.36709
GO:0001161	intronic transcription regulatory region sequence-specific DNA binding	1	0	0.01	0.36709
GO:0001162	RNA polymerase II intronic transcription regulatory region sequence-specific DNA binding	1	0	0.01	0.36709
GO:0008410	CoA-transferase activity	2	0	0.02	0.36742
GO:0008260	3-oxoacid CoA-transferase activity	2	0	0.02	0.36742
GO:0004014	adenosylmethionine decarboxylase activity	2	0	0.02	0.36761
GO:0043262	adenosine-diphosphatase activity	2	1	0.02	0.36829
GO:0015228	coenzyme A transmembrane transporter activity	2	1	0.02	0.36829
GO:0015217	ADP transmembrane transporter activity	2	1	0.02	0.36829
GO:0071077	adenosine 3',5'-bisphosphate transmembrane transporter activity	2	1	0.02	0.36829
GO:0005347	ATP transmembrane transporter activity	2	1	0.02	0.36829
GO:0080122	AMP transmembrane transporter activity	2	1	0.02	0.36829
GO:0005096	GTPase activator activity	383	7	4.65	0.36833
GO:0016774	phosphotransferase activity, carboxyl group as acceptor	5	0	0.06	0.36838
GO:0070577	lysine-acetylated histone binding	40	2	0.49	0.36948
GO:0004970	ionotropic glutamate receptor activity	82	0	0.99	0.3697
GO:0004366	glycerol-3-phosphate O-acyltransferase activity	10	0	0.12	0.37081
GO:0015296	anion:cation symporter activity	70	2	0.85	0.37148
GO:0004952	dopamine neurotransmitter receptor activity	29	0	0.35	0.3716
GO:0015081	sodium ion transmembrane transporter activity	251	5	3.05	0.37161
GO:0016805	dipeptidase activity	12	0	0.15	0.37174
GO:0052650	NADP-retinol dehydrogenase activity	3	0	0.04	0.37175
GO:0035620	ceramide transporter activity	4	0	0.05	0.37235
GO:0046624	sphingolipid transporter activity	4	0	0.05	0.37235
GO:0097001	ceramide binding	4	0	0.05	0.37235
GO:0016742	hydroxymethyl-, formyl- and related transferase activity	11	0	0.13	0.37235
GO:0017137	Rab GTPase binding	96	1	1.16	0.37274
GO:0000334	3-hydroxyanthranilate 3,4-dioxygenase activity	1	0	0.01	0.37311
GO:0004735	pyrroline-5-carboxylate reductase activity	4	0	0.05	0.37409
GO:0022824	transmitter-gated ion channel activity	10	0	0.12	0.37415
GO:0022835	transmitter-gated channel activity	10	0	0.12	0.37415
GO:0016594	glycine binding	10	0	0.12	0.37415
GO:0042615	CD154 receptor binding	2	0	0.02	0.37713
GO:0004890	GABA-A receptor activity	49	0	0.59	0.37747
GO:0008488	gamma-glutamyl carboxylase activity	2	1	0.02	0.37753
GO:0016668	oxidoreductase activity, acting on a sulfur group of donors, NAD(P) as acceptor	8	0	0.1	0.37904
GO:0005048	signal sequence binding	22	0	0.27	0.37916
GO:0045545	syndecan binding	70	0	0.85	0.37957
GO:0004576	oligosaccharyl transferase activity	16	0	0.19	0.37984
GO:0052884	all-trans-retinyl-palmitate hydrolase, 11-cis retinol forming activity	4	0	0.05	0.38058
GO:0052885	all-trans-retinyl-ester hydrolase, 11-cis retinol forming activity	4	0	0.05	0.38058
GO:0004744	retinal isomerase activity	4	0	0.05	0.38058
GO:0015377	cation:chloride symporter activity	29	0	0.35	0.38064
GO:0022843	voltage-gated cation channel activity	397	2	4.82	0.38162
GO:0004935	adrenergic receptor activity	192	0	2.33	0.38316
GO:0008144	drug binding	35	0	0.42	0.38478
GO:0003824	catalytic activity	12814	160	155.47	0.38686
GO:0017124	SH3 domain binding	67	0	0.81	0.38709
GO:0008565	protein transporter activity	82	1	0.99	0.38778
GO:0004631	phosphomevalonate kinase activity	1	0	0.01	0.38905
GO:0005161	platelet-derived growth factor receptor binding	9	1	0.11	0.38945
GO:0072542	protein phosphatase activator activity	15	0	0.18	0.39044
GO:0019211	phosphatase activator activity	15	0	0.18	0.39044
GO:0009013	succinate-semialdehyde dehydrogenase [NAD(P)+] activity	1	0	0.01	0.39089
GO:0004777	succinate-semialdehyde dehydrogenase (NAD+) activity	1	0	0.01	0.39089
GO:0004671	protein C-terminal S-isoprenylcysteine carboxyl O-methyltransferase activity	2	0	0.02	0.39279
GO:0003880	protein C-terminal carboxyl O-methyltransferase activity	2	0	0.02	0.39279
GO:0016155	formyltetrahydrofolate dehydrogenase activity	3	0	0.04	0.39454
GO:0043024	ribosomal small subunit binding	3	0	0.04	0.39456
GO:0070888	E-box binding	41	0	0.5	0.39495
GO:0015293	symporter activity	201	10	2.44	0.39514
GO:0045182	translation regulator activity	25	0	0.3	0.39532
GO:0016262	protein N-acetylglucosaminyltransferase activity	3	0	0.04	0.39536
GO:0032052	bile acid binding	13	0	0.16	0.39634
GO:0050062	long-chain-fatty-acyl-CoA reductase activity	5	0	0.06	0.39705
GO:0015297	antiporter activity	102	4	1.24	0.39819
GO:0003724	RNA helicase activity	34	2	0.41	0.3989
GO:0030911	TPR domain binding	10	0	0.12	0.40034
GO:0008028	monocarboxylic acid transmembrane transporter activity	37	1	0.45	0.40037
GO:0019212	phosphatase inhibitor activity	26	0	0.32	0.4035
GO:0004864	protein phosphatase inhibitor activity	17	0	0.21	0.40379
GO:0045134	uridine-diphosphatase activity	2	0	0.02	0.4045
GO:0034602	oxoglutarate dehydrogenase (NAD+) activity	1	0	0.01	0.40522
GO:0005025	transforming growth factor beta receptor activity, type I	29	0	0.35	0.40577
GO:0045309	protein phosphorylated amino acid binding	10	0	0.12	0.40601
GO:0004747	ribokinase activity	1	0	0.01	0.40721
GO:0031406	carboxylic acid binding	198	5	2.4	0.40914
GO:0043177	organic acid binding	198	5	2.4	0.40914
GO:0016763	transferase activity, transferring pentosyl groups	69	2	0.84	0.40942
GO:0019798	procollagen-proline dioxygenase activity	15	1	0.18	0.40962
GO:0017178	diphthine-ammonia ligase activity	1	0	0.01	0.40971
GO:0035515	oxidative RNA demethylase activity	2	0	0.02	0.40993
GO:0001591	dopamine neurotransmitter receptor activity, coupled via Gi/Go	5	0	0.06	0.41006
GO:0008079	translation termination factor activity	6	0	0.07	0.41248
GO:0003747	translation release factor activity	6	0	0.07	0.41248
GO:0016836	hydro-lyase activity	60	1	0.73	0.41258
GO:0070287	ferritin receptor activity	2	0	0.02	0.41275
GO:0016785	transferase activity, transferring selenium-containing groups	4	0	0.05	0.41466
GO:0070628	proteasome binding	12	0	0.15	0.415
GO:0005083	GTPase regulator activity	256	3	3.11	0.41572
GO:0016941	natriuretic peptide receptor activity	11	0	0.13	0.41595
GO:0008009	chemokine activity	24	0	0.29	0.41627
GO:0042379	chemokine receptor binding	24	0	0.29	0.41627
GO:0008553	hydrogen-exporting ATPase activity, phosphorylative mechanism	12	0	0.15	0.41702
GO:0050839	cell adhesion molecule binding	134	0	1.63	0.41712
GO:0052866	phosphatidylinositol phosphate phosphatase activity	18	0	0.22	0.41822
GO:0004745	retinol dehydrogenase activity	4	0	0.05	0.41959
GO:0015103	inorganic anion transmembrane transporter activity	226	3	2.74	0.41965
GO:0070097	delta-catenin binding	3	0	0.04	0.41973
GO:0008146	sulfotransferase activity	128	0	1.55	0.41989
GO:0004423	iduronate-2-sulfatase activity	1	0	0.01	0.42088
GO:0003841	1-acylglycerol-3-phosphate O-acyltransferase activity	7	0	0.08	0.42111
GO:0004515	nicotinate-nucleotide adenylyltransferase activity	1	0	0.01	0.42224
GO:0000309	nicotinamide-nucleotide adenylyltransferase activity	1	0	0.01	0.42224
GO:0000170	sphingosine hydroxylase activity	1	0	0.01	0.42275
GO:0042284	sphingolipid delta-4 desaturase activity	1	0	0.01	0.42275
GO:0015035	protein disulfide oxidoreductase activity	55	0	0.67	0.42295
GO:0004475	mannose-1-phosphate guanylyltransferase activity	5	0	0.06	0.4249
GO:0008905	mannose-phosphate guanylyltransferase activity	5	0	0.06	0.4249
GO:0019900	kinase binding	473	6	5.74	0.42517
GO:0033743	peptide-methionine (R)-S-oxide reductase activity	1	0	0.01	0.42522
GO:0052633	isocitrate hydro-lyase (cis-aconitate-forming) activity	2	0	0.02	0.42535
GO:0043014	alpha-tubulin binding	15	0	0.18	0.42559
GO:0034452	dynactin binding	2	0	0.02	0.42602
GO:0005328	neurotransmitter:sodium symporter activity	61	3	0.74	0.42642
GO:0004720	protein-lysine 6-oxidase activity	19	3	0.23	0.42728
GO:0016209	antioxidant activity	51	2	0.62	0.42834
GO:0004357	glutamate-cysteine ligase activity	2	0	0.02	0.43084
GO:0043035	chromatin insulator sequence binding	1	0	0.01	0.43147
GO:0031490	chromatin DNA binding	96	1	1.16	0.43234
GO:0004816	asparagine-tRNA ligase activity	4	0	0.05	0.43251
GO:0016273	arginine N-methyltransferase activity	22	0	0.27	0.43408
GO:0016274	protein-arginine N-methyltransferase activity	22	0	0.27	0.43408
GO:0043546	molybdopterin cofactor binding	2	0	0.02	0.43499
GO:0004807	triose-phosphate isomerase activity	4	0	0.05	0.43552
GO:0019166	trans-2-enoyl-CoA reductase (NADPH) activity	3	0	0.04	0.43774
GO:0001191	transcriptional repressor activity, RNA polymerase II transcription factor binding	34	0	0.41	0.43835
GO:0005072	transforming growth factor beta receptor, cytoplasmic mediator activity	16	0	0.19	0.43987
GO:0008239	dipeptidyl-peptidase activity	5	0	0.06	0.44039
GO:0080025	phosphatidylinositol-3,5-bisphosphate binding	25	1	0.3	0.4418
GO:0008417	fucosyltransferase activity	24	0	0.29	0.44215
GO:0019894	kinesin binding	60	0	0.73	0.44265
GO:0036054	protein-malonyllysine demalonylase activity	1	0	0.01	0.44348
GO:0036055	protein-succinyllysine desuccinylase activity	1	0	0.01	0.44348
GO:0048256	flap endonuclease activity	12	0	0.15	0.44413
GO:0003990	acetylcholinesterase activity	7	0	0.08	0.44426
GO:0000030	mannosyltransferase activity	7	0	0.08	0.4449
GO:0072572	poly-ADP-D-ribose binding	2	0	0.02	0.44572
GO:0017131	uridine-rich cytoplasmic polyadenylylation element binding	25	0	0.3	0.44589
GO:0005507	copper ion binding	60	4	0.73	0.44597
GO:0004648	O-phospho-L-serine:2-oxoglutarate aminotransferase activity	1	0	0.01	0.44633
GO:0031369	translation initiation factor binding	51	3	0.62	0.44775
GO:0004473	malate dehydrogenase (decarboxylating) (NADP+) activity	5	0	0.06	0.44814
GO:0031996	thioesterase binding	35	0	0.42	0.44853
GO:0004549	tRNA-specific ribonuclease activity	6	0	0.07	0.44906
GO:0008318	protein prenyltransferase activity	10	0	0.12	0.44983
GO:0070568	guanylyltransferase activity	11	0	0.13	0.45014
GO:0004416	hydroxyacylglutathione hydrolase activity	2	0	0.02	0.45019
GO:0003785	actin monomer binding	24	0	0.29	0.45075
GO:0033130	acetylcholine receptor binding	1	0	0.01	0.45089
GO:0030549	acetylcholine receptor activator activity	16	0	0.19	0.45195
GO:0005176	ErbB-2 class receptor binding	16	0	0.19	0.45195
GO:0004979	beta-endorphin receptor activity	2	0	0.02	0.45206
GO:0030594	neurotransmitter receptor activity	165	0	2	0.45289
GO:0070080	titin Z domain binding	18	0	0.22	0.45292
GO:0051373	FATZ binding	18	0	0.22	0.45292
GO:0004788	thiamine diphosphokinase activity	2	0	0.02	0.4534
GO:0004415	hyalurononglucosaminidase activity	10	0	0.12	0.45365
GO:0004675	transmembrane receptor protein serine/threonine kinase activity	57	1	0.69	0.45385
GO:0003845	11-beta-hydroxysteroid dehydrogenase [NAD(P)] activity	2	0	0.02	0.45404
GO:0015036	disulfide oxidoreductase activity	56	0	0.68	0.4546
GO:0004122	cystathionine beta-synthase activity	6	0	0.07	0.45606
GO:0005021	vascular endothelial growth factor-activated receptor activity	50	5	0.61	0.45609
GO:0004985	opioid receptor activity	11	0	0.13	0.45759
GO:0015280	ligand-gated sodium channel activity	24	0	0.29	0.45825
GO:0010577	enzyme activator activity	3	0	0.04	0.45847
GO:0016769	transferase activity, transferring nitrogenous groups	38	0	0.46	0.45886
GO:0004842	ubiquitin-protein transferase activity	396	7	4.8	0.46057
GO:0001102	RNA polymerase II activating transcription factor binding	47	0	0.57	0.46062
GO:0070773	protein-N-terminal glutamine amidohydrolase activity	1	0	0.01	0.46161
GO:0001665	alpha-N-acetylgalactosaminide alpha-2,6-sialyltransferase activity	3	0	0.04	0.46297
GO:0015665	alcohol transmembrane transporter activity	21	0	0.25	0.46318
GO:0052742	phosphatidylinositol kinase activity	50	0	0.61	0.46379
GO:0004860	protein kinase inhibitor activity	20	0	0.24	0.46395
GO:0016303	1-phosphatidylinositol-3-kinase activity	29	0	0.35	0.46516
GO:0004817	cysteine-tRNA ligase activity	4	0	0.05	0.46562
GO:0050664	oxidoreductase activity, acting on NAD(P)H, oxygen as acceptor	8	0	0.1	0.46585
GO:0016175	superoxide-generating NADPH oxidase activity	8	0	0.1	0.46585
GO:0003835	beta-galactoside alpha-2,6-sialyltransferase activity	5	1	0.06	0.46677
GO:0046872	metal ion binding	6688	80	81.14	0.46777
GO:0004596	peptide alpha-N-acetyltransferase activity	6	0	0.07	0.46818
GO:0016881	acid-amino acid ligase activity	116	0	1.41	0.46965
GO:0015385	sodium:proton antiporter activity	28	0	0.34	0.46981
GO:0005451	monovalent cation:proton antiporter activity	28	0	0.34	0.46981
GO:0048037	cofactor binding	356	6	4.32	0.4707
GO:0004721	phosphoprotein phosphatase activity	486	12	5.9	0.4708
GO:0003984	acetolactate synthase activity	3	0	0.04	0.47135
GO:0004368	glycerol-3-phosphate dehydrogenase activity	3	0	0.04	0.47237
GO:0047220	galactosylxylosylprotein 3-beta-galactosyltransferase activity	2	0	0.02	0.47257
GO:0052689	carboxylic ester hydrolase activity	89	0	1.08	0.4726
GO:0036220	ITP diphosphatase activity	2	0	0.02	0.47263
GO:0036222	XTP diphosphatase activity	2	0	0.02	0.47263
GO:0035870	dITP diphosphatase activity	2	0	0.02	0.47263
GO:0008519	ammonium transmembrane transporter activity	14	0	0.17	0.47285
GO:0034713	type I transforming growth factor beta receptor binding	24	0	0.29	0.47411
GO:0005097	GTPase activator activity	89	3	1.08	0.47527
GO:0061133	endopeptidase activator activity	16	0	0.19	0.47715
GO:0034722	gamma-glutamyl-peptidase activity	1	0	0.01	0.47911
GO:0035064	methylated histone binding	51	2	0.62	0.47995
GO:1900750	oligopeptide binding	4	0	0.05	0.48008
GO:0043295	glutathione binding	4	0	0.05	0.48008
GO:0044729	hemi-methylated DNA-binding	4	0	0.05	0.48159
GO:0035402	histone kinase activity (H3-T11 specific)	2	0	0.02	0.48357
GO:0004360	glutamine-fructose-6-phosphate transaminase (isomerizing) activity	5	0	0.06	0.48413
GO:0070548	L-glutamine aminotransferase activity	5	0	0.06	0.48413
GO:0043169	cation binding	6753	80	81.93	0.4844
GO:0004540	ribonuclease activity	86	1	1.04	0.4845
GO:0038085	vascular endothelial growth factor binding	1	0	0.01	0.48611
GO:0005113	patched binding	18	0	0.22	0.48704
GO:0004536	deoxyribonuclease activity	46	0	0.56	0.48743
GO:0004502	kynurenine 3-monooxygenase activity	2	0	0.02	0.48773
GO:0001054	RNA polymerase I activity	2	0	0.02	0.48806
GO:0001055	RNA polymerase II activity	2	0	0.02	0.48806
GO:0001056	RNA polymerase III activity	2	0	0.02	0.48806
GO:0016491	oxidoreductase activity	1249	21	15.15	0.48814
GO:0005326	neurotransmitter transporter activity	65	3	0.79	0.48838
GO:0005167	neurotrophin TRK receptor binding	4	0	0.05	0.48871
GO:0005168	neurotrophin TRKA receptor binding	4	0	0.05	0.48871
GO:0034593	phosphatidylinositol bisphosphate phosphatase activity	7	0	0.08	0.48896
GO:0005024	transforming growth factor beta-activated receptor activity	53	0	0.64	0.49052
GO:0016301	kinase activity	2667	44	32.36	0.49211
GO:0008456	alpha-N-acetylgalactosaminidase activity	1	0	0.01	0.49243
GO:0016740	transferase activity	5153	66	62.52	0.49271
GO:0031491	nucleosome binding	8	0	0.1	0.49541
GO:0003972	RNA ligase (ATP) activity	1	0	0.01	0.4964
GO:0008452	RNA ligase activity	1	0	0.01	0.4964
GO:0008066	glutamate receptor activity	89	0	1.08	0.49837
GO:0050567	glutaminyl-tRNA synthase (glutamine-hydrolyzing) activity	3	0	0.04	0.49849
GO:0042623	ATPase activity, coupled	523	7	6.35	0.4986
GO:0035497	cAMP response element binding	1	0	0.01	0.4987
GO:0030229	very-low-density lipoprotein particle receptor activity	3	0	0.04	0.49889
GO:0008489	UDP-galactose:glucosylceramide beta-1,4-galactosyltransferase activity	1	0	0.01	0.49944
GO:0008170	N-methyltransferase activity	111	0	1.35	0.49958
GO:0004483	mRNA (nucleoside-2'-O-)-methyltransferase activity	1	0	0.01	0.49983
GO:0005416	cation:amino acid symporter activity	9	0	0.11	0.50005
GO:0005283	sodium:amino acid symporter activity	9	0	0.11	0.50005
GO:0008446	GDP-mannose 4,6-dehydratase activity	1	0	0.01	0.5008
GO:0070401	NADP+ binding	1	0	0.01	0.5008
GO:0004806	triglyceride lipase activity	11	0	0.13	0.50112
GO:0016717	oxidoreductase activity, acting on paired donors, with oxidation of a pair of donors resulting in the reduction of molecular oxygen to two molecules of water	7	0	0.08	0.50127
GO:0004983	neuropeptide Y receptor activity	19	0	0.23	0.50173
GO:0019199	transmembrane receptor protein kinase activity	446	11	5.41	0.50176
GO:0070976	TIR domain binding	1	0	0.01	0.50209
GO:0005198	structural molecule activity	922	2	11.19	0.50283
GO:0015108	chloride transmembrane transporter activity	165	2	2	0.50328
GO:0031788	motilin receptor binding	1	0	0.01	0.50553
GO:0015279	store-operated calcium channel activity	8	0	0.1	0.50599
GO:0004056	argininosuccinate lyase activity	1	0	0.01	0.506
GO:0008097	5S rRNA binding	5	0	0.06	0.5065
GO:0051539	4 iron, 4 sulfur cluster binding	39	0	0.47	0.50666
GO:0016297	acyl-[acyl-carrier-protein] hydrolase activity	5	0	0.06	0.50696
GO:0070412	R-SMAD binding	29	0	0.35	0.50752
GO:0016634	oxidoreductase activity, acting on the CH-CH group of donors, oxygen as acceptor	19	0	0.23	0.50936
GO:0005501	retinoid binding	39	0	0.47	0.51031
GO:0019840	isoprenoid binding	39	0	0.47	0.51031
GO:0004672	protein kinase activity	2086	34	25.31	0.51084
GO:0008022	protein C-terminus binding	80	0	0.97	0.51156
GO:0035004	phosphatidylinositol 3-kinase activity	30	0	0.36	0.51168
GO:0072345	NAADP-sensitive calcium-release channel activity	4	0	0.05	0.51213
GO:0019843	rRNA binding	33	0	0.4	0.51337
GO:0008312	7S RNA binding	5	0	0.06	0.51347
GO:0004174	electron-transferring-flavoprotein dehydrogenase activity	2	0	0.02	0.51352
GO:0016649	oxidoreductase activity, acting on the CH-NH group of donors, quinone or similar compound as acceptor	2	0	0.02	0.51352
GO:0004904	interferon receptor activity	4	0	0.05	0.51409
GO:0016715	oxidoreductase activity, acting on paired donors, with incorporation or reduction of molecular oxygen, reduced ascorbate as one donor, and incorporation of one atom of oxygen	13	0	0.16	0.51425
GO:0043138	3'-5' DNA helicase activity	13	0	0.16	0.51534
GO:0000339	RNA cap binding	33	1	0.4	0.51574
GO:0042802	identical protein binding	1059	16	12.85	0.5164
GO:0004690	cyclic nucleotide-dependent protein kinase activity	10	0	0.12	0.5176
GO:0004692	cGMP-dependent protein kinase activity	10	0	0.12	0.5176
GO:0004325	ferrochelatase activity	1	0	0.01	0.51791
GO:0035198	miRNA binding	16	0	0.19	0.51813
GO:0030354	melanin-concentrating hormone activity	1	0	0.01	0.51865
GO:0016597	amino acid binding	79	1	0.96	0.5194
GO:0005042	netrin receptor activity	19	0	0.23	0.5195
GO:0004449	isocitrate dehydrogenase (NAD+) activity	1	0	0.01	0.52011
GO:0003721	telomerase RNA reverse transcriptase activity	3	0	0.04	0.52036
GO:0004511	tyrosine 3-monooxygenase activity	2	0	0.02	0.52092
GO:0003919	FMN adenylyltransferase activity	3	0	0.04	0.52202
GO:0016671	oxidoreductase activity, acting on a sulfur group of donors, disulfide as acceptor	13	0	0.16	0.52248
GO:0005112	Notch binding	17	0	0.21	0.52274
GO:0004781	sulfate adenylyltransferase (ATP) activity	5	0	0.06	0.52281
GO:0004779	sulfate adenylyltransferase activity	5	0	0.06	0.52281
GO:0004020	adenylylsulfate kinase activity	5	0	0.06	0.52281
GO:0004694	eukaryotic translation initiation factor 2alpha kinase activity	1	0	0.01	0.52323
GO:0008418	protein-N-terminal asparagine amidohydrolase activity	1	0	0.01	0.52418
GO:0008013	beta-catenin binding	129	3	1.57	0.52504
GO:0034235	GPI anchor binding	2	0	0.02	0.5255
GO:0003923	GPI-anchor transamidase activity	2	0	0.02	0.52556
GO:0015929	hexosaminidase activity	13	0	0.16	0.5257
GO:0004351	glutamate decarboxylase activity	12	0	0.15	0.52601
GO:0004102	choline O-acetyltransferase activity	3	0	0.04	0.52702
GO:0004336	galactosylceramidase activity	2	0	0.02	0.52841
GO:0005524	ATP binding	3130	43	37.98	0.52895
GO:0032266	phosphatidylinositol-3-phosphate binding	28	1	0.34	0.53056
GO:0005372	water transmembrane transporter activity	20	0	0.24	0.53077
GO:0046975	histone methyltransferase activity (H3-K36 specific)	5	0	0.06	0.53183
GO:0004487	methylenetetrahydrofolate dehydrogenase (NAD+) activity	2	0	0.02	0.53272
GO:0046875	ephrin receptor binding	62	0	0.75	0.53354
GO:0030554	adenyl nucleotide binding	3248	44	39.41	0.53369
GO:0016406	carnitine O-acyltransferase activity	10	0	0.12	0.53413
GO:0043325	phosphatidylinositol-3,4-bisphosphate binding	14	0	0.17	0.53492
GO:0004882	androgen receptor activity	13	0	0.16	0.53691
GO:0004506	squalene monooxygenase activity	2	0	0.02	0.53733
GO:0015166	polyol transmembrane transporter activity	15	0	0.18	0.53738
GO:0015168	glycerol transmembrane transporter activity	15	0	0.18	0.53738
GO:0004164	diphthine synthase activity	1	0	0.01	0.53832
GO:0003844	1,4-alpha-glucan branching enzyme activity	6	0	0.07	0.53854
GO:0016922	ligand-dependent nuclear receptor binding	1	0	0.01	0.53951
GO:0004333	fumarate hydratase activity	2	0	0.02	0.54345
GO:0004937	alpha1-adrenergic receptor activity	4	0	0.05	0.54393
GO:0017108	5'-flap endonuclease activity	9	0	0.11	0.54408
GO:0004356	glutamate-ammonia ligase activity	8	0	0.1	0.54415
GO:0016211	ammonia ligase activity	8	0	0.1	0.54415
GO:0016880	acid-ammonia (or amide) ligase activity	8	0	0.1	0.54415
GO:0016900	oxidoreductase activity, acting on the CH-OH group of donors, disulfide as acceptor	2	0	0.02	0.54621
GO:0047057	vitamin-K-epoxide reductase (warfarin-sensitive) activity	2	0	0.02	0.54621
GO:0004966	galanin receptor activity	1	0	0.01	0.54647
GO:0043139	5'-3' DNA helicase activity	9	0	0.11	0.54649
GO:0008599	protein phosphatase regulator activity	6	0	0.07	0.54676
GO:0071862	protein phosphatase activator activity	6	0	0.07	0.54676
GO:0036122	BMP binding	8	0	0.1	0.54677
GO:0016895	exodeoxyribonuclease activity, producing 5'-phosphomonoesters	9	0	0.11	0.54693
GO:0004529	exodeoxyribonuclease activity	9	0	0.11	0.54693
GO:0015057	thrombin-activated receptor activity	14	1	0.17	0.54761
GO:0004714	transmembrane receptor protein tyrosine kinase activity	387	10	4.7	0.54855
GO:0004618	phosphoglycerate kinase activity	3	0	0.04	0.54928
GO:0060182	apelin receptor activity	28	1	0.34	0.55345
GO:0051540	metal cluster binding	76	0	0.92	0.55436
GO:0051536	iron-sulfur cluster binding	76	0	0.92	0.55436
GO:0015222	serotonin transmembrane transporter activity	4	0	0.05	0.5555
GO:0017049	GTP-Rho binding	5	0	0.06	0.55596
GO:0016748	succinyltransferase activity	4	0	0.05	0.55693
GO:0008308	voltage-gated anion channel activity	48	0	0.58	0.55709
GO:0004350	glutamate-5-semialdehyde dehydrogenase activity	2	0	0.02	0.55744
GO:0004349	glutamate 5-kinase activity	2	0	0.02	0.55744
GO:0019202	amino acid kinase activity	2	0	0.02	0.55744
GO:0031685	adenosine receptor binding	3	0	0.04	0.55765
GO:0004739	pyruvate dehydrogenase (acetyl-transferring) activity	6	0	0.07	0.55767
GO:0003952	NAD+ synthase (glutamine-hydrolyzing) activity	3	0	0.04	0.558
GO:0004518	nuclease activity	245	2	2.97	0.55809
GO:0004035	alkaline phosphatase activity	4	0	0.05	0.55813
GO:0042289	MHC class II protein binding	3	0	0.04	0.55846
GO:0019838	growth factor binding	298	8	3.62	0.55948
GO:0017091	AU-rich element binding	5	0	0.06	0.55961
GO:0043855	cyclic nucleotide-gated ion channel activity	9	0	0.11	0.56129
GO:0005221	intracellular cyclic nucleotide activated cation channel activity	9	0	0.11	0.56129
GO:0005222	intracellular cAMP activated cation channel activity	9	0	0.11	0.56129
GO:0005223	intracellular cGMP activated cation channel activity	9	0	0.11	0.56129
GO:0031208	POZ domain binding	3	0	0.04	0.56222
GO:0001626	nociceptin receptor activity	6	0	0.07	0.563
GO:0003994	aconitate hydratase activity	4	0	0.05	0.56313
GO:0030544	Hsp70 protein binding	2	0	0.02	0.56338
GO:0004167	dopachrome isomerase activity	3	0	0.04	0.5634
GO:0008237	metallopeptidase activity	410	0	4.97	0.56379
GO:0004642	phosphoribosylformylglycinamidine synthase activity	1	0	0.01	0.56408
GO:0016866	intramolecular transferase activity	44	4	0.53	0.56491
GO:0032559	adenyl ribonucleotide binding	3192	44	38.73	0.56505
GO:0002039	p53 binding	36	1	0.44	0.5651
GO:0003887	DNA-directed DNA polymerase activity	30	0	0.36	0.5653
GO:0016494	C-X-C chemokine receptor activity	19	2	0.23	0.56583
GO:0008121	ubiquinol-cytochrome-c reductase activity	3	0	0.04	0.56608
GO:0016681	oxidoreductase activity, acting on diphenols and related substances as donors, cytochrome as acceptor	3	0	0.04	0.56608
GO:0016679	oxidoreductase activity, acting on diphenols and related substances as donors	3	0	0.04	0.56608
GO:0015095	magnesium ion transmembrane transporter activity	17	0	0.21	0.56609
GO:0070742	C2H2 zinc finger domain binding	2	0	0.02	0.56615
GO:1902936	phosphatidylinositol bisphosphate binding	61	2	0.74	0.56705
GO:0004452	isopentenyl-diphosphate delta-isomerase activity	1	0	0.01	0.56741
GO:0008466	glycogenin glucosyltransferase activity	1	0	0.01	0.56749
GO:0000340	RNA 7-methylguanosine cap binding	30	1	0.36	0.56778
GO:0015016	[heparan sulfate]-glucosamine N-sulfotransferase activity	13	0	0.16	0.56803
GO:0031419	cobalamin binding	10	0	0.12	0.56962
GO:0016894	endonuclease activity, active with either ribo- or deoxyribonucleic acids and producing 3'-phosphomonoesters	7	0	0.08	0.57043
GO:0008331	high voltage-gated calcium channel activity	11	0	0.13	0.57216
GO:0016603	glutaminyl-peptide cyclotransferase activity	3	0	0.04	0.57272
GO:0030742	GTP-dependent protein binding	11	0	0.13	0.57364
GO:0003680	AT DNA binding	2	0	0.02	0.57369
GO:0005516	calmodulin binding	286	2	3.47	0.57402
GO:0005244	voltage-gated ion channel activity	463	3	5.62	0.57443
GO:0001587	Gq/11-coupled serotonin receptor activity	2	0	0.02	0.57448
GO:0008898	S-adenosylmethionine-homocysteine S-methyltransferase activity	5	0	0.06	0.5765
GO:0042134	rRNA primary transcript binding	1	0	0.01	0.57683
GO:0046982	protein heterodimerization activity	624	6	7.57	0.57712
GO:2001070	starch binding	1	0	0.01	0.57763
GO:0042393	histone binding	249	5	3.02	0.57907
GO:0001972	retinoic acid binding	32	0	0.39	0.58045
GO:0001760	aminocarboxymuconate-semialdehyde decarboxylase activity	1	0	0.01	0.58092
GO:0050333	thiamin-triphosphatase activity	1	0	0.01	0.58128
GO:0004654	polyribonucleotide nucleotidyltransferase activity	2	0	0.02	0.5814
GO:0004867	serine-type endopeptidase inhibitor activity	90	0	1.09	0.58173
GO:0004579	dolichyl-diphosphooligosaccharide-protein glycotransferase activity	10	0	0.12	0.58401
GO:0004470	malic enzyme activity	8	0	0.1	0.58412
GO:0004607	phosphatidylcholine-sterol O-acyltransferase activity	1	0	0.01	0.58518
GO:0010314	phosphatidylinositol-5-phosphate binding	6	0	0.07	0.58539
GO:0009922	fatty acid elongase activity	5	0	0.06	0.58549
GO:1901338	catecholamine binding	3	0	0.04	0.58576
GO:0035240	dopamine binding	3	0	0.04	0.58576
GO:0004146	dihydrofolate reductase activity	3	0	0.04	0.58586
GO:0015187	glycine transmembrane transporter activity	3	0	0.04	0.58597
GO:0003882	CDP-diacylglycerol-serine O-phosphatidyltransferase activity	1	0	0.01	0.5863
GO:0009008	DNA-methyltransferase activity	12	0	0.15	0.58704
GO:0003886	DNA (cytosine-5-)-methyltransferase activity	12	0	0.15	0.58704
GO:0016776	phosphotransferase activity, phosphate group as acceptor	35	0	0.42	0.58811
GO:0022857	transmembrane transporter activity	2014	31	24.44	0.58856
GO:0003976	UDP-N-acetylglucosamine-lysosomal-enzyme N-acetylglucosaminephosphotransferase activity	3	0	0.04	0.5891
GO:0005546	phosphatidylinositol-4,5-bisphosphate binding	46	1	0.56	0.59007
GO:0001637	G-protein coupled chemoattractant receptor activity	104	3	1.26	0.59009
GO:0004950	chemokine receptor activity	104	3	1.26	0.59009
GO:0030350	iron-responsive element binding	3	0	0.04	0.59193
GO:0003777	microtubule motor activity	147	2	1.78	0.5921
GO:0097371	MDM2/MDM4 family protein binding	2	0	0.02	0.59237
GO:0005092	GDP-dissociation inhibitor activity	25	0	0.3	0.59278
GO:0015291	secondary active transmembrane transporter activity	328	11	3.98	0.59299
GO:0005243	gap junction channel activity	28	0	0.34	0.59506
GO:0004322	ferroxidase activity	22	0	0.27	0.59555
GO:0016724	oxidoreductase activity, oxidizing metal ions, oxygen as acceptor	22	0	0.27	0.59555
GO:0004725	protein tyrosine phosphatase activity	267	8	3.24	0.5961
GO:0046523	S-methyl-5-thioribose-1-phosphate isomerase activity	12	0	0.15	0.59646
GO:0070324	thyroid hormone binding	27	1	0.33	0.5973
GO:0042056	chemoattractant activity	5	0	0.06	0.59798
GO:0016309	1-phosphatidylinositol-5-phosphate 4-kinase activity	7	0	0.08	0.59825
GO:0004421	hydroxymethylglutaryl-CoA synthase activity	1	0	0.01	0.5986
GO:0015054	gastrin receptor activity	4	0	0.05	0.59977
GO:0003839	gamma-glutamylcyclotransferase activity	4	1	0.05	0.60022
GO:0043237	laminin-1 binding	2	0	0.02	0.60112
GO:0042578	phosphoric ester hydrolase activity	819	23	9.94	0.6015
GO:0004708	MAP kinase kinase activity	2	0	0.02	0.60311
GO:0004557	alpha-galactosidase activity	2	0	0.02	0.60311
GO:0017125	deoxycytidyl transferase activity	2	0	0.02	0.60323
GO:0008432	JUN kinase binding	2	0	0.02	0.60323
GO:0017150	tRNA dihydrouridine synthase activity	8	0	0.1	0.60431
GO:0035755	cardiolipin hydrolase activity	1	0	0.01	0.60431
GO:0005245	voltage-gated calcium channel activity	97	0	1.18	0.60463
GO:0010309	acireductone dioxygenase [iron(II)-requiring] activity	1	0	0.01	0.60696
GO:0008131	primary amine oxidase activity	8	0	0.1	0.60706
GO:0008395	steroid hydroxylase activity	4	0	0.05	0.60782
GO:0050662	coenzyme binding	242	3	2.94	0.60843
GO:0047756	chondroitin 4-sulfotransferase activity	12	0	0.15	0.60844
GO:0034481	chondroitin sulfotransferase activity	12	0	0.15	0.60844
GO:0047988	hydroxyacid-oxoacid transhydrogenase activity	1	0	0.01	0.60861
GO:0047635	alanine-oxo-acid transaminase activity	7	0	0.08	0.60878
GO:0004021	L-alanine:2-oxoglutarate aminotransferase activity	7	0	0.08	0.60878
GO:0004874	aryl hydrocarbon receptor activity	7	0	0.08	0.609
GO:1901682	sulfur compound transmembrane transporter activity	21	1	0.25	0.60908
GO:0008238	exopeptidase activity	154	0	1.87	0.60982
GO:0070402	NADPH binding	2	0	0.02	0.61028
GO:0003846	2-acylglycerol O-acyltransferase activity	1	0	0.01	0.61115
GO:0016857	racemase and epimerase activity, acting on carbohydrates and derivatives	8	0	0.1	0.61295
GO:0046966	thyroid hormone receptor binding	87	2	1.06	0.61337
GO:0015926	glucosidase activity	9	0	0.11	0.61369
GO:0050509	N-acetylglucosaminyl-proteoglycan 4-beta-glucuronosyltransferase activity	14	0	0.17	0.61417
GO:0004185	serine-type carboxypeptidase activity	14	0	0.17	0.61653
GO:0005253	anion channel activity	147	2	1.78	0.61679
GO:0004304	estrone sulfotransferase activity	15	0	0.18	0.61766
GO:0016842	amidine-lyase activity	3	0	0.04	0.6187
GO:0038187	pattern recognition receptor activity	4	0	0.05	0.61972
GO:0008329	signaling pattern recognition receptor activity	4	0	0.05	0.61972
GO:0001875	lipopolysaccharide receptor activity	4	0	0.05	0.61972
GO:0033699	DNA 5'-adenosine monophosphate hydrolase activity	4	0	0.05	0.61992
GO:0017154	semaphorin receptor activity	15	0	0.18	0.62016
GO:0043531	ADP binding	40	0	0.49	0.6205
GO:0005509	calcium ion binding	1449	8	17.58	0.62374
GO:0031753	endothelial differentiation G-protein coupled receptor binding	2	0	0.02	0.62392
GO:0031755	Edg-2 lysophosphatidic acid receptor binding	2	0	0.02	0.62392
GO:0033961	cis-stilbene-oxide hydrolase activity	3	0	0.04	0.62455
GO:0042609	CD4 receptor binding	2	0	0.02	0.62472
GO:0004342	glucosamine-6-phosphate deaminase activity	4	0	0.05	0.62591
GO:0004500	dopamine beta-monooxygenase activity	7	0	0.08	0.6267
GO:0022839	ion gated channel activity	35	0	0.42	0.62731
GO:0045735	nutrient reservoir activity	2	0	0.02	0.62773
GO:0008184	glycogen phosphorylase activity	11	0	0.13	0.62936
GO:0043621	protein self-association	63	2	0.76	0.62942
GO:0016208	AMP binding	3	0	0.04	0.62946
GO:0003987	acetate-CoA ligase activity	3	0	0.04	0.62946
GO:0051184	cofactor transporter activity	10	1	0.12	0.63031
GO:0051020	GTPase binding	324	3	3.93	0.63135
GO:0004886	9-cis retinoic acid receptor activity	49	0	0.59	0.63145
GO:0004335	galactokinase activity	2	0	0.02	0.63154
GO:0008375	acetylglucosaminyltransferase activity	79	1	0.96	0.63228
GO:0016412	serine O-acyltransferase activity	1	0	0.01	0.63304
GO:0048039	ubiquinone binding	2	0	0.02	0.63358
GO:0001716	L-amino-acid oxidase activity	2	0	0.02	0.63358
GO:0003828	alpha-N-acetylneuraminate alpha-2,8-sialyltransferase activity	17	0	0.21	0.63364
GO:0051786	all-trans-retinol 13,14-reductase activity	4	0	0.05	0.63366
GO:0004504	peptidylglycine monooxygenase activity	2	0	0.02	0.63426
GO:0070181	small ribosomal subunit rRNA binding	6	0	0.07	0.63468
GO:0045145	single-stranded DNA 5'-3' exodeoxyribonuclease activity	3	0	0.04	0.63491
GO:0008297	single-stranded DNA exodeoxyribonuclease activity	3	0	0.04	0.63491
GO:0000700	mismatch base pair DNA N-glycosylase activity	4	0	0.05	0.63582
GO:0008798	beta-aspartyl-peptidase activity	2	0	0.02	0.6363
GO:0035651	AP-3 adaptor complex binding	4	0	0.05	0.63647
GO:0004706	JUN kinase kinase kinase activity	22	0	0.27	0.63661
GO:0001205	transcriptional activator activity, RNA polymerase II distal enhancer sequence-specific binding	1	0	0.01	0.63698
GO:0070530	K63-linked polyubiquitin modification-dependent protein binding	4	0	0.05	0.63807
GO:0034190	apolipoprotein receptor binding	10	0	0.12	0.63823
GO:0034191	apolipoprotein A-I receptor binding	10	0	0.12	0.63823
GO:0008379	thioredoxin peroxidase activity	2	0	0.02	0.63874
GO:0002153	steroid receptor RNA activator RNA binding	8	0	0.1	0.63928
GO:0004957	prostaglandin E receptor activity	11	1	0.13	0.63948
GO:0000213	tRNA-intron endonuclease activity	4	0	0.05	0.63984
GO:0032947	protein complex scaffold activity	28	0	0.34	0.63995
GO:0001034	RNA polymerase III transcription factor activity, sequence-specific DNA binding	47	0	0.57	0.64002
GO:0061630	ubiquitin protein ligase activity	9	0	0.11	0.64014
GO:0034450	ubiquitin-ubiquitin ligase activity	9	0	0.11	0.64014
GO:0097153	cysteine-type endopeptidase activity involved in apoptotic process	3	0	0.04	0.64019
GO:0070491	repressing transcription factor binding	42	0	0.51	0.64038
GO:0030145	manganese ion binding	48	0	0.58	0.64045
GO:0004809	tRNA (guanine-N2-)-methyltransferase activity	2	0	0.02	0.6409
GO:0004427	inorganic diphosphatase activity	5	0	0.06	0.64156
GO:0017112	Rab guanyl-nucleotide exchange factor activity	13	0	0.16	0.64193
GO:0005173	stem cell factor receptor binding	4	0	0.05	0.6424
GO:0017169	CDP-alcohol phosphatidyltransferase activity	13	0	0.16	0.64267
GO:0005247	voltage-gated chloride channel activity	36	0	0.44	0.64494
GO:0016667	oxidoreductase activity, acting on a sulfur group of donors	92	0	1.12	0.64516
GO:0051721	protein phosphatase 2A binding	24	0	0.29	0.646
GO:0001085	RNA polymerase II transcription factor binding	75	0	0.91	0.64756
GO:0004722	protein serine/threonine phosphatase activity	108	2	1.31	0.6476
GO:0004067	asparaginase activity	3	0	0.04	0.64831
GO:0004619	phosphoglycerate mutase activity	2	0	0.02	0.64928
GO:0004082	bisphosphoglycerate mutase activity	2	0	0.02	0.64928
GO:0004083	bisphosphoglycerate 2-phosphatase activity	2	0	0.02	0.64928
GO:0034416	bisphosphoglycerate phosphatase activity	2	0	0.02	0.64928
GO:0004149	dihydrolipoyllysine-residue succinyltransferase activity	1	0	0.01	0.65
GO:0016751	S-succinyltransferase activity	1	0	0.01	0.65
GO:0003708	retinoic acid receptor activity	77	1	0.93	0.65063
GO:0001786	phosphatidylserine binding	10	1	0.12	0.65105
GO:0031544	peptidyl-proline 3-dioxygenase activity	5	0	0.06	0.6521
GO:0019797	procollagen-proline 3-dioxygenase activity	5	0	0.06	0.6521
GO:0019956	chemokine binding	4	0	0.05	0.65261
GO:0030553	cGMP binding	27	0	0.33	0.65276
GO:0005007	fibroblast growth factor-activated receptor activity	19	0	0.23	0.65481
GO:0008176	tRNA (guanine-N7-)-methyltransferase activity	1	0	0.01	0.65527
GO:0004896	cytokine receptor activity	141	5	1.71	0.65676
GO:0016901	oxidoreductase activity, acting on the CH-OH group of donors, quinone or similar compound as acceptor	10	0	0.12	0.65752
GO:0031531	thyrotropin-releasing hormone receptor binding	1	0	0.01	0.65775
GO:0016722	oxidoreductase activity, oxidizing metal ions	24	0	0.29	0.65802
GO:0015106	bicarbonate transmembrane transporter activity	9	0	0.11	0.6581
GO:0019706	protein-cysteine S-palmitoyltransferase activity	2	0	0.02	0.66007
GO:0019707	protein-cysteine S-acyltransferase activity	2	0	0.02	0.66007
GO:0022832	voltage-gated channel activity	470	3	5.7	0.6606
GO:0005215	transporter activity	2414	34	29.29	0.66085
GO:0042803	protein homodimerization activity	613	9	7.44	0.66196
GO:0015382	sodium:sulfate symporter activity	1	0	0.01	0.66269
GO:0030332	cyclin binding	13	0	0.16	0.663
GO:0004484	mRNA guanylyltransferase activity	6	0	0.07	0.66382
GO:0008192	RNA guanylyltransferase activity	6	0	0.07	0.66382
GO:0008081	phosphoric diester hydrolase activity	186	8	2.26	0.66415
GO:0005183	gonadotropin hormone-releasing hormone activity	1	0	0.01	0.66501
GO:0035642	histone methyltransferase activity (H3-R17 specific)	3	0	0.04	0.66537
GO:0005154	epidermal growth factor receptor binding	35	0	0.42	0.66576
GO:0045130	keratan sulfotransferase activity	6	0	0.07	0.66577
GO:0005252	open rectifier potassium channel activity	6	0	0.07	0.66668
GO:0004945	angiotensin type II receptor activity	24	1	0.29	0.66769
GO:0032403	protein complex binding	662	4	8.03	0.66827
GO:0016861	intramolecular oxidoreductase activity, interconverting aldoses and ketoses	25	0	0.3	0.66895
GO:0004651	polynucleotide 5'-phosphatase activity	3	0	0.04	0.66955
GO:0098518	polynucleotide phosphatase activity	3	0	0.04	0.66955
GO:0044715	8-oxo-dGDP phosphatase activity	1	0	0.01	0.66986
GO:0044716	8-oxo-GDP phosphatase activity	1	0	0.01	0.66986
GO:0044717	8-hydroxy-dADP phosphatase activity	1	0	0.01	0.66986
GO:0005093	Rab GDP-dissociation inhibitor activity	6	0	0.07	0.67129
GO:0008889	glycerophosphodiester phosphodiesterase activity	17	2	0.21	0.67132
GO:0015298	solute:cation antiporter activity	65	0	0.79	0.67134
GO:0004984	olfactory receptor activity	60	0	0.73	0.67161
GO:0008802	betaine-aldehyde dehydrogenase activity	2	0	0.02	0.67189
GO:0016879	ligase activity, forming carbon-nitrogen bonds	190	1	2.31	0.67216
GO:0016843	amine-lyase activity	2	0	0.02	0.67229
GO:0016844	strictosidine synthase activity	2	0	0.02	0.67229
GO:0008903	hydroxypyruvate isomerase activity	1	0	0.01	0.67276
GO:0016278	lysine N-methyltransferase activity	78	0	0.95	0.67357
GO:0016279	protein-lysine N-methyltransferase activity	78	0	0.95	0.67357
GO:0004019	adenylosuccinate synthase activity	4	0	0.05	0.67365
GO:0004862	cAMP-dependent protein kinase inhibitor activity	1	0	0.01	0.67427
GO:0033613	activating transcription factor binding	50	0	0.61	0.67489
GO:0008796	bis(5'-nucleosyl)-tetraphosphatase activity	1	0	0.01	0.67518
GO:0022821	potassium ion antiporter activity	4	0	0.05	0.67531
GO:0008273	calcium, potassium:sodium antiporter activity	4	0	0.05	0.67531
GO:0016758	transferase activity, transferring hexosyl groups	309	1	3.75	0.67532
GO:0004853	uroporphyrinogen decarboxylase activity	1	0	0.01	0.67601
GO:0034595	phosphatidylinositol phosphate 5-phosphatase activity	4	0	0.05	0.67619
GO:0000014	single-stranded DNA endodeoxyribonuclease activity	5	0	0.06	0.67841
GO:0004883	glucocorticoid receptor activity	4	0	0.05	0.67963
GO:0047453	ATP-dependent NAD(P)H-hydrate dehydratase activity	1	0	0.01	0.68006
GO:0010521	telomerase inhibitor activity	3	0	0.04	0.68141
GO:0043422	protein kinase B binding	1	0	0.01	0.68152
GO:0008448	N-acetylglucosamine-6-phosphate deacetylase activity	2	0	0.02	0.68165
GO:0003830	beta-1,4-mannosylglycoprotein 4-beta-N-acetylglucosaminyltransferase activity	3	0	0.04	0.68166
GO:0016314	phosphatidylinositol-3,4,5-trisphosphate 3-phosphatase activity	8	0	0.1	0.6821
GO:0034594	phosphatidylinositol trisphosphate phosphatase activity	8	0	0.1	0.6821
GO:0016652	oxidoreductase activity, acting on NAD(P)H, NAD(P) as acceptor	3	0	0.04	0.6834
GO:0008746	NAD(P)+ transhydrogenase activity	3	0	0.04	0.6834
GO:0030234	enzyme regulator activity	1104	10	13.39	0.6842
GO:0008609	alkylglycerone-phosphate synthase activity	2	0	0.02	0.68467
GO:0008276	protein methyltransferase activity	121	0	1.47	0.68541
GO:0016248	channel inhibitor activity	5	0	0.06	0.68582
GO:0008200	ion channel inhibitor activity	5	0	0.06	0.68582
GO:0030551	cyclic nucleotide binding	33	0	0.4	0.68707
GO:0001846	opsonin binding	1	0	0.01	0.68796
GO:0019911	structural constituent of myelin sheath	2	0	0.02	0.68813
GO:0015272	ATP-activated inward rectifier potassium channel activity	4	0	0.05	0.68837
GO:0008386	cholesterol monooxygenase (side-chain-cleaving) activity	3	0	0.04	0.68839
GO:0016713	oxidoreductase activity, acting on paired donors, with incorporation or reduction of molecular oxygen, reduced iron-sulfur protein as one donor, and incorporation of one atom of oxygen	3	0	0.04	0.68839
GO:0030506	ankyrin binding	15	0	0.18	0.68845
GO:0005436	sodium:phosphate symporter activity	1	0	0.01	0.68859
GO:0030676	Rac guanyl-nucleotide exchange factor activity	12	0	0.15	0.68861
GO:0016595	glutamate binding	21	0	0.25	0.68872
GO:0071796	K6-linked polyubiquitin modification-dependent protein binding	4	0	0.05	0.68924
GO:0031072	heat shock protein binding	31	0	0.38	0.68945
GO:0004514	nicotinate-nucleotide diphosphorylase (carboxylating) activity	5	1	0.06	0.69002
GO:0004516	nicotinate phosphoribosyltransferase activity	5	1	0.06	0.69002
GO:0015075	ion transmembrane transporter activity	1704	24	20.67	0.69076
GO:0097472	cyclin-dependent protein kinase activity	35	1	0.42	0.69089
GO:0004693	cyclin-dependent protein serine/threonine kinase activity	35	1	0.42	0.69089
GO:0015491	cation:cation antiporter activity	58	0	0.7	0.69125
GO:0002020	protease binding	11	0	0.13	0.69287
GO:0005104	fibroblast growth factor receptor binding	8	0	0.1	0.69515
GO:0022890	inorganic cation transmembrane transporter activity	999	6	12.12	0.69613
GO:0004087	carbamoyl-phosphate synthase (ammonia) activity	2	0	0.02	0.69654
GO:0008531	riboflavin kinase activity	2	0	0.02	0.69759
GO:0016917	GABA receptor activity	61	0	0.74	0.69843
GO:0016453	C-acetyltransferase activity	1	0	0.01	0.69847
GO:0016401	palmitoyl-CoA oxidase activity	1	0	0.01	0.69847
GO:0003985	acetyl-CoA C-acetyltransferase activity	1	0	0.01	0.69847
GO:0003988	acetyl-CoA C-acyltransferase activity	1	0	0.01	0.69847
GO:0030273	melanin-concentrating hormone receptor activity	2	0	0.02	0.69915
GO:0005218	calcium-release channel activity	25	0	0.3	0.69946
GO:0008831	dTDP-4-dehydrorhamnose reductase activity	1	0	0.01	0.69953
GO:0005267	potassium channel activity	288	1	3.49	0.69955
GO:0016799	hydrolase activity, hydrolyzing N-glycosyl compounds	14	0	0.17	0.70042
GO:0004479	methionyl-tRNA formyltransferase activity	2	0	0.02	0.70109
GO:0016420	malonyltransferase activity	4	0	0.05	0.70123
GO:0016419	S-malonyltransferase activity	4	0	0.05	0.70123
GO:0004320	oleoyl-[acyl-carrier-protein] hydrolase activity	4	0	0.05	0.70123
GO:0004313	[acyl-carrier-protein] S-acetyltransferase activity	4	0	0.05	0.70123
GO:0004314	[acyl-carrier-protein] S-malonyltransferase activity	4	0	0.05	0.70123
GO:0004315	3-oxoacyl-[acyl-carrier-protein] synthase activity	4	0	0.05	0.70123
GO:0004316	3-oxoacyl-[acyl-carrier-protein] reductase (NADPH) activity	4	0	0.05	0.70123
GO:0004317	3-hydroxypalmitoyl-[acyl-carrier-protein] dehydratase activity	4	0	0.05	0.70123
GO:0004319	enoyl-[acyl-carrier-protein] reductase (NADPH, B-specific) activity	4	0	0.05	0.70123
GO:0016295	myristoyl-[acyl-carrier-protein] hydrolase activity	4	0	0.05	0.70123
GO:0016296	palmitoyl-[acyl-carrier-protein] hydrolase activity	4	0	0.05	0.70123
GO:0019171	3-hydroxyacyl-[acyl-carrier-protein] dehydratase activity	4	0	0.05	0.70123
GO:0034212	peptide N-acetyltransferase activity	9	0	0.11	0.70143
GO:0004137	deoxycytidine kinase activity	2	0	0.02	0.70159
GO:0019136	deoxynucleoside kinase activity	2	0	0.02	0.70159
GO:0070851	growth factor receptor binding	64	2	0.78	0.70254
GO:0005254	chloride channel activity	135	2	1.64	0.70279
GO:0072341	modified amino acid binding	22	1	0.27	0.70316
GO:0034061	DNA polymerase activity	42	0	0.51	0.70364
GO:0005249	voltage-gated potassium channel activity	247	1	3	0.70425
GO:0016307	phosphatidylinositol phosphate kinase activity	43	0	0.52	0.70454
GO:0017113	dihydropyrimidine dehydrogenase (NADP+) activity	8	0	0.1	0.70499
GO:0004152	dihydroorotate dehydrogenase activity	8	0	0.1	0.70499
GO:0004158	dihydroorotate oxidase activity	8	0	0.1	0.70499
GO:0016503	pheromone receptor activity	2	0	0.02	0.70502
GO:0030272	5-formyltetrahydrofolate cyclo-ligase activity	1	0	0.01	0.70536
GO:0016361	activin receptor activity, type I	9	0	0.11	0.70558
GO:0003995	acyl-CoA dehydrogenase activity	15	0	0.18	0.70607
GO:0003681	bent DNA binding	1	0	0.01	0.70618
GO:0047676	arachidonate-CoA ligase activity	1	0	0.01	0.70622
GO:0031957	very long-chain fatty acid-CoA ligase activity	1	0	0.01	0.70622
GO:0047291	lactosylceramide alpha-2,3-sialyltransferase activity	2	0	0.02	0.70761
GO:0008429	phosphatidylethanolamine binding	2	0	0.02	0.70811
GO:0030586	[methionine synthase] reductase activity	2	0	0.02	0.70838
GO:0016723	oxidoreductase activity, oxidizing metal ions, NAD or NADP as acceptor	2	0	0.02	0.70838
GO:0019238	cyclohydrolase activity	8	0	0.1	0.70839
GO:0051537	2 iron, 2 sulfur cluster binding	21	0	0.25	0.70959
GO:0005019	platelet-derived growth factor beta-receptor activity	3	0	0.04	0.71048
GO:0019104	DNA N-glycosylase activity	8	0	0.1	0.71203
GO:0051920	peroxiredoxin activity	6	0	0.07	0.71242
GO:0004124	cysteine synthase activity	4	0	0.05	0.71247
GO:0042084	5-methyltetrahydrofolate-dependent methyltransferase activity	1	0	0.01	0.71358
GO:0008705	methionine synthase activity	1	0	0.01	0.71358
GO:0008969	phosphohistidine phosphatase activity	1	0	0.01	0.7137
GO:0047631	ADP-ribose diphosphatase activity	2	0	0.02	0.7151
GO:0008663	2',3'-cyclic-nucleotide 2'-phosphodiesterase activity	2	0	0.02	0.7151
GO:0047734	CDP-glycerol diphosphatase activity	2	0	0.02	0.7151
GO:0016788	hydrolase activity, acting on ester bonds	1399	25	16.97	0.7154
GO:0051185	coenzyme transporter activity	6	1	0.07	0.71734
GO:0016772	transferase activity, transferring phosphorus-containing groups	3015	46	36.58	0.71765
GO:0016888	endodeoxyribonuclease activity, producing 5'-phosphomonoesters	16	0	0.19	0.71775
GO:0019787	ubiquitin-like protein transferase activity	53	0	0.64	0.71833
GO:0016803	ether hydrolase activity	9	0	0.11	0.71989
GO:0003914	DNA (6-4) photolyase activity	2	0	0.02	0.72014
GO:0070569	uridylyltransferase activity	3	0	0.04	0.72021
GO:0008532	N-acetyllactosaminide beta-1,3-N-acetylglucosaminyltransferase activity	1	0	0.01	0.72037
GO:0034584	piRNA binding	11	0	0.13	0.72142
GO:0016817	hydrolase activity, acting on acid anhydrides	2023	19	24.54	0.72171
GO:0046983	protein dimerization activity	1339	19	16.25	0.72186
GO:0003857	3-hydroxyacyl-CoA dehydrogenase activity	11	0	0.13	0.72328
GO:0044020	histone methyltransferase activity (H4-R3 specific)	10	0	0.12	0.72419
GO:1901618	organic hydroxy compound transmembrane transporter activity	28	0	0.34	0.72468
GO:0004462	lactoylglutathione lyase activity	3	0	0.04	0.72474
GO:0004476	mannose-6-phosphate isomerase activity	3	0	0.04	0.72516
GO:0015464	acetylcholine receptor activity	40	0	0.49	0.7256
GO:0008455	alpha-1,6-mannosylglycoprotein 2-beta-N-acetylglucosaminyltransferase activity	4	0	0.05	0.72706
GO:0071813	lipoprotein particle binding	3	0	0.04	0.72707
GO:0071814	protein-lipid complex binding	3	0	0.04	0.72707
GO:0051427	hormone receptor binding	181	2	2.2	0.72772
GO:0042301	phosphate ion binding	3	0	0.04	0.72781
GO:0035257	nuclear hormone receptor binding	175	2	2.12	0.72788
GO:0052725	inositol-1,3,4-trisphosphate 6-kinase activity	4	0	0.05	0.72794
GO:0052726	inositol-1,3,4-trisphosphate 5-kinase activity	4	0	0.05	0.72794
GO:0047325	inositol tetrakisphosphate 1-kinase activity	4	0	0.05	0.72794
GO:0051765	inositol tetrakisphosphate kinase activity	4	0	0.05	0.72794
GO:0005246	calcium channel regulator activity	1	0	0.01	0.72916
GO:0033293	monocarboxylic acid binding	71	0	0.86	0.72924
GO:0017171	serine hydrolase activity	287	3	3.48	0.72954
GO:0008236	serine-type peptidase activity	287	3	3.48	0.72954
GO:0016781	phosphotransferase activity, paired acceptors	4	0	0.05	0.7296
GO:0004756	selenide, water dikinase activity	4	0	0.05	0.7296
GO:0003774	motor activity	540	5	6.55	0.73006
GO:0097506	deaminated base DNA N-glycosylase activity	1	0	0.01	0.73115
GO:0004844	uracil DNA N-glycosylase activity	1	0	0.01	0.73115
GO:0070300	phosphatidic acid binding	7	0	0.08	0.73144
GO:0030331	estrogen receptor binding	18	0	0.22	0.73144
GO:0019863	IgE binding	1	0	0.01	0.73288
GO:0019864	IgG binding	1	0	0.01	0.73288
GO:0019865	immunoglobulin binding	1	0	0.01	0.73288
GO:0019870	potassium channel inhibitor activity	1	0	0.01	0.73288
GO:0016423	tRNA (guanine) methyltransferase activity	6	0	0.07	0.73307
GO:0008762	UDP-N-acetylmuramate dehydrogenase activity	11	0	0.13	0.73501
GO:0015276	ligand-gated ion channel activity	360	1	4.37	0.73518
GO:0022834	ligand-gated channel activity	360	1	4.37	0.73518
GO:0004832	valine-tRNA ligase activity	4	0	0.05	0.73546
GO:0008510	sodium:bicarbonate symporter activity	5	0	0.06	0.73704
GO:0010861	thyroid hormone receptor activator activity	21	0	0.25	0.73921
GO:0030375	thyroid hormone receptor coactivator activity	21	0	0.25	0.73921
GO:0046625	sphingolipid binding	9	0	0.11	0.74052
GO:0016462	pyrophosphatase activity	1996	19	24.22	0.74116
GO:0005242	inward rectifier potassium channel activity	57	0	0.69	0.74169
GO:0005250	A-type (transient outward) potassium channel activity	6	0	0.07	0.7422
GO:0016853	isomerase activity	222	5	2.69	0.74379
GO:1901981	phosphatidylinositol phosphate binding	76	2	0.92	0.74488
GO:0008127	quercetin 2,3-dioxygenase activity	1	0	0.01	0.74534
GO:0005017	platelet-derived growth factor-activated receptor activity	9	0	0.11	0.74605
GO:0009982	pseudouridine synthase activity	17	0	0.21	0.74616
GO:0070064	proline-rich region binding	9	0	0.11	0.74623
GO:0015267	channel activity	995	6	12.07	0.74689
GO:0022803	passive transmembrane transporter activity	995	6	12.07	0.74689
GO:0047225	acetylgalactosaminyl-O-glycosyl-glycoprotein beta-1,6-N-acetylglucosaminyltransferase activity	2	0	0.02	0.74715
GO:0003810	protein-glutamine gamma-glutamyltransferase activity	19	0	0.23	0.74796
GO:0016641	oxidoreductase activity, acting on the CH-NH2 group of donors, oxygen as acceptor	47	3	0.57	0.74845
GO:0005497	androgen binding	15	0	0.18	0.7486
GO:0008017	microtubule binding	278	1	3.37	0.74913
GO:0005388	calcium-transporting ATPase activity	45	0	0.55	0.74945
GO:0047992	hydroxylysine kinase activity	1	0	0.01	0.75052
GO:0016818	hydrolase activity, acting on acid anhydrides, in phosphorus-containing anhydrides	2003	19	24.3	0.75133
GO:0022892	substrate-specific transporter activity	1943	27	23.57	0.75138
GO:0008479	queuine tRNA-ribosyltransferase activity	4	0	0.05	0.75144
GO:0008235	metalloexopeptidase activity	74	0	0.9	0.75144
GO:0004623	phospholipase A2 activity	12	0	0.15	0.75153
GO:0004738	pyruvate dehydrogenase activity	7	0	0.08	0.75157
GO:0043015	gamma-tubulin binding	9	0	0.11	0.7521
GO:0038006	netrin receptor activity involved in chemoattraction	8	0	0.1	0.75505
GO:0031386	protein tag	3	0	0.04	0.75524
GO:0016892	endoribonuclease activity, producing 3'-phosphomonoesters	6	0	0.07	0.75531
GO:0016854	racemase and epimerase activity	9	0	0.11	0.75639
GO:0043028	cysteine-type endopeptidase regulator activity involved in apoptotic process	68	0	0.83	0.75676
GO:0004181	metallocarboxypeptidase activity	57	0	0.69	0.75694
GO:0004673	protein histidine kinase activity	21	0	0.25	0.75804
GO:0000155	phosphorelay sensor kinase activity	21	0	0.25	0.75804
GO:0022836	gated channel activity	781	4	9.48	0.75828
GO:0017018	myosin phosphatase activity	33	0	0.4	0.75902
GO:0022891	substrate-specific transmembrane transporter activity	1784	26	21.65	0.76091
GO:0072509	divalent inorganic cation transmembrane transporter activity	320	0	3.88	0.7627
GO:0004045	aminoacyl-tRNA hydrolase activity	4	0	0.05	0.76423
GO:0004465	lipoprotein lipase activity	5	0	0.06	0.7666
GO:0017016	Ras GTPase binding	308	3	3.74	0.76717
GO:0050897	cobalt ion binding	1	0	0.01	0.76781
GO:0050072	m7G(5')pppN diphosphatase activity	1	0	0.01	0.76781
GO:0031769	glucagon receptor binding	2	0	0.02	0.76784
GO:0070008	serine-type exopeptidase activity	21	0	0.25	0.76802
GO:0031493	nucleosomal histone binding	1	0	0.01	0.76877
GO:0032093	SAM domain binding	1	0	0.01	0.76877
GO:0015269	calcium-activated potassium channel activity	31	0	0.38	0.76932
GO:0005227	calcium activated cation channel activity	31	0	0.38	0.76932
GO:0005219	ryanodine-sensitive calcium-release channel activity	21	0	0.25	0.77029
GO:0004061	arylformamidase activity	1	0	0.01	0.77029
GO:0032036	myosin heavy chain binding	1	0	0.01	0.77158
GO:0001784	phosphotyrosine residue binding	5	0	0.06	0.77218
GO:0046976	histone methyltransferase activity (H3-K27 specific)	1	0	0.01	0.7732
GO:0008227	G-protein coupled amine receptor activity	233	0	2.83	0.77347
GO:0055077	gap junction hemi-channel activity	23	0	0.28	0.77455
GO:0017174	glycine N-methyltransferase activity	2	0	0.02	0.77467
GO:0050290	sphingomyelin phosphodiesterase D activity	2	0	0.02	0.77488
GO:0050253	retinyl-palmitate esterase activity	2	0	0.02	0.77576
GO:0008750	NAD(P)+ transhydrogenase (AB-specific) activity	2	0	0.02	0.77586
GO:0043515	kinetochore binding	1	0	0.01	0.77657
GO:0004362	glutathione-disulfide reductase activity	1	0	0.01	0.77665
GO:0015037	peptide disulfide oxidoreductase activity	1	0	0.01	0.77665
GO:0015038	glutathione disulfide oxidoreductase activity	1	0	0.01	0.77665
GO:0004865	protein serine/threonine phosphatase inhibitor activity	1	0	0.01	0.77764
GO:0035174	histone serine kinase activity	30	0	0.36	0.77766
GO:0015085	calcium ion transmembrane transporter activity	266	0	3.23	0.77778
GO:0015079	potassium ion transmembrane transporter activity	312	1	3.79	0.7779
GO:0008242	omega peptidase activity	23	0	0.28	0.77797
GO:0005544	calcium-dependent phospholipid binding	35	0	0.42	0.77949
GO:0016635	oxidoreductase activity, acting on the CH-CH group of donors, quinone or related compound as acceptor	10	0	0.12	0.77951
GO:0005114	type II transforming growth factor beta receptor binding	9	0	0.11	0.77953
GO:0004610	phosphoacetylglucosamine mutase activity	3	0	0.04	0.77958
GO:0030504	inorganic diphosphate transmembrane transporter activity	7	0	0.08	0.77958
GO:0000295	adenine nucleotide transmembrane transporter activity	19	1	0.23	0.77976
GO:0015216	purine nucleotide transmembrane transporter activity	19	1	0.23	0.77976
GO:0005346	purine ribonucleotide transmembrane transporter activity	19	1	0.23	0.77976
GO:0051766	inositol trisphosphate kinase activity	17	0	0.21	0.78013
GO:0004392	heme oxygenase (decyclizing) activity	1	0	0.01	0.78056
GO:0070290	N-acylphosphatidylethanolamine-specific phospholipase D activity	1	0	0.01	0.78056
GO:0004163	diphosphomevalonate decarboxylase activity	1	0	0.01	0.78059
GO:0050833	pyruvate transmembrane transporter activity	2	0	0.02	0.78088
GO:0003829	beta-1,3-galactosyl-O-glycosyl-glycoprotein beta-1,6-N-acetylglucosaminyltransferase activity	1	0	0.01	0.78125
GO:0001871	pattern binding	43	0	0.52	0.78228
GO:0030247	polysaccharide binding	43	0	0.52	0.78228
GO:0035312	5'-3' exodeoxyribonuclease activity	7	0	0.08	0.78266
GO:0035005	1-phosphatidylinositol-4-phosphate 3-kinase activity	22	0	0.27	0.78275
GO:0000146	microfilament motor activity	230	1	2.79	0.78283
GO:0004534	5'-3' exoribonuclease activity	3	0	0.04	0.78313
GO:0004353	glutamate dehydrogenase [NAD(P)+] activity	5	0	0.06	0.78395
GO:0016639	oxidoreductase activity, acting on the CH-NH2 group of donors, NAD or NADP as acceptor	5	0	0.06	0.78395
GO:0015631	tubulin binding	381	2	4.62	0.7843
GO:0008502	melatonin receptor activity	6	0	0.07	0.78447
GO:0004148	dihydrolipoyl dehydrogenase activity	2	0	0.02	0.78468
GO:0042799	histone methyltransferase activity (H4-K20 specific)	4	0	0.05	0.78475
GO:0008199	ferric iron binding	29	0	0.35	0.78482
GO:0033549	MAP kinase phosphatase activity	31	2	0.38	0.78592
GO:0036361	racemase activity, acting on amino acids and derivatives	1	0	0.01	0.78625
GO:0018112	proline racemase activity	1	0	0.01	0.78625
GO:0050346	trans-L-3-hydroxyproline dehydratase activity	1	0	0.01	0.78625
GO:0016855	racemase and epimerase activity, acting on amino acids and derivatives	1	0	0.01	0.78625
GO:0047661	amino-acid racemase activity	1	0	0.01	0.78625
GO:0004379	glycylpeptide N-tetradecanoyltransferase activity	5	0	0.06	0.78635
GO:0019107	myristoyltransferase activity	5	0	0.06	0.78635
GO:0005542	folic acid binding	7	0	0.08	0.78643
GO:0017176	phosphatidylinositol N-acetylglucosaminyltransferase activity	8	0	0.1	0.78755
GO:0004420	hydroxymethylglutaryl-CoA reductase (NADPH) activity	7	0	0.08	0.78837
GO:0019534	toxin transporter activity	12	0	0.15	0.78998
GO:0015278	calcium-release channel activity	34	0	0.41	0.79128
GO:0015450	P-P-bond-hydrolysis-driven protein transmembrane transporter activity	7	0	0.08	0.79163
GO:0008320	protein transmembrane transporter activity	7	0	0.08	0.79163
GO:0015928	fucosidase activity	2	0	0.02	0.79389
GO:0004560	alpha-L-fucosidase activity	2	0	0.02	0.79389
GO:0008138	protein tyrosine/serine/threonine phosphatase activity	102	2	1.24	0.79407
GO:0015026	coreceptor activity	8	0	0.1	0.79527
GO:0050115	myosin-light-chain-phosphatase activity	11	0	0.13	0.79585
GO:0015175	neutral amino acid transmembrane transporter activity	5	0	0.06	0.79616
GO:0004598	peptidylamidoglycolate lyase activity	1	0	0.01	0.79641
GO:0004620	phospholipase activity	93	4	1.13	0.79649
GO:0046915	transition metal ion transmembrane transporter activity	57	0	0.69	0.79664
GO:0017111	nucleoside-triphosphatase activity	1965	18	23.84	0.79852
GO:0004594	pantothenate kinase activity	10	0	0.12	0.79924
GO:0042801	obsolete polo kinase kinase activity	65	1	0.79	0.79966
GO:0008434	calcitriol receptor activity	8	1	0.1	0.80032
GO:0070679	inositol 1,4,5 trisphosphate binding	1	0	0.01	0.80039
GO:0048038	quinone binding	14	0	0.17	0.80269
GO:0042562	hormone binding	121	5	1.47	0.80298
GO:0004491	methylmalonate-semialdehyde dehydrogenase (acylating) activity	2	0	0.02	0.80298
GO:0042625	ATPase coupled ion transmembrane transporter activity	161	1	1.95	0.80307
GO:0019829	cation-transporting ATPase activity	161	1	1.95	0.80307
GO:0001640	adenylate cyclase inhibiting G-protein coupled glutamate receptor activity	7	0	0.08	0.80337
GO:0001642	group III metabotropic glutamate receptor activity	7	0	0.08	0.80337
GO:0050265	RNA uridylyltransferase activity	2	0	0.02	0.80348
GO:0004647	phosphoserine phosphatase activity	2	0	0.02	0.80478
GO:0004111	creatine kinase activity	16	0	0.19	0.80521
GO:0004028	3-chloroallyl aldehyde dehydrogenase activity	5	0	0.06	0.80598
GO:0001758	retinal dehydrogenase activity	5	0	0.06	0.80598
GO:0016531	copper chaperone activity	1	0	0.01	0.8061
GO:0016532	superoxide dismutase copper chaperone activity	1	0	0.01	0.8061
GO:0004888	transmembrane signaling receptor activity	2081	30	25.25	0.80679
GO:0017151	DEAD/H-box RNA helicase binding	2	0	0.02	0.80736
GO:0003997	acyl-CoA oxidase activity	5	0	0.06	0.80856
GO:0016670	oxidoreductase activity, acting on a sulfur group of donors, oxygen as acceptor	11	0	0.13	0.80874
[truncated: 483 more rows]
